# Supplementary material for: Combining light-induced aggregation and biotin proximity labeling implicates endolysosomal proteins in early α-synuclein oligomerization
Source: iScience. 2025 Jun 6;28(7):112823. doi: 10.1016/j.isci.2025.112823 (PMC12221657; doi:10.1016/j.isci.2025.112823)
Supplement: Data S1. Tables S1A and S1B [file mmc2.xlsx]

## Sheet: Index
Sheet		Description
S1A		LFQ Analyst output
S1B		SAINTexpress analysis

## Sheet: S1A - LFQ_Analyst output
name	asyn_light_1	asyn_light_2	asyn_light_3	asyn_dark_1	asyn_dark_2	asyn_dark_3	control_1	control_2	control_3	tdp43_1	tdp43_2	tdp43_3	Protein.IDs	Majority.protein.IDs	Peptide.counts..all.	Peptide.counts..razor.unique.	Peptide.counts..unique.	Protein.names	Gene.names	Fasta.headers	Number.of.proteins	Peptides	Razor...unique.peptides	Unique.peptides	Peptides.50_LambertJP_Exp558_UltraID_LIPA_asyn_light_replica1	Peptides.51_LambertJP_Exp561_UltraID_LIPA_asyn_light_replica2	Peptides.52_LambertJP_Exp566_UltraID_LIPA_asyn_light_replica3	Peptides.53_LambertJP_Exp558_UltraID_LIPA_asyn_dark_replica1	Peptides.54_LambertJP_Exp561_UltraID_LIPA_asyn_dark_replica2	Peptides.55_LambertJP_Exp566_UltraID_LIPA_asyn_dark_replica3	Peptides.56_LambertJP_Exp558_UltraID_LIPA_empty_light_replica1	Peptides.57_LambertJP_Exp561_UltraID_LIPA_empty_light_replica2	Peptides.58_LambertJP_Exp566_UltraID_LIPA_empty_light_replica3	Peptides.59_LambertJP_Exp558_UltraID_LIPA_tdp43_light_replica1	Peptides.60_LambertJP_Exp561_UltraID_LIPA_tdp43_light_replica2	Peptides.61_LambertJP_Exp566_UltraID_LIPA_tdp43_light_replica3	Razor...unique.peptides.50_LambertJP_Exp558_UltraID_LIPA_asyn_light_replica1	Razor...unique.peptides.51_LambertJP_Exp561_UltraID_LIPA_asyn_light_replica2	Razor...unique.peptides.52_LambertJP_Exp566_UltraID_LIPA_asyn_light_replica3	Razor...unique.peptides.53_LambertJP_Exp558_UltraID_LIPA_asyn_dark_replica1	Razor...unique.peptides.54_LambertJP_Exp561_UltraID_LIPA_asyn_dark_replica2	Razor...unique.peptides.55_LambertJP_Exp566_UltraID_LIPA_asyn_dark_replica3	Razor...unique.peptides.56_LambertJP_Exp558_UltraID_LIPA_empty_light_replica1	Razor...unique.peptides.57_LambertJP_Exp561_UltraID_LIPA_empty_light_replica2	Razor...unique.peptides.58_LambertJP_Exp566_UltraID_LIPA_empty_light_replica3	Razor...unique.peptides.59_LambertJP_Exp558_UltraID_LIPA_tdp43_light_replica1	Razor...unique.peptides.60_LambertJP_Exp561_UltraID_LIPA_tdp43_light_replica2	Razor...unique.peptides.61_LambertJP_Exp566_UltraID_LIPA_tdp43_light_replica3	Unique.peptides.50_LambertJP_Exp558_UltraID_LIPA_asyn_light_replica1
ABCE1	24.6622628630139	24.7130332023093	20.7631311856862	20.9026156461012	23.0295020853558	22.6308982838334	23.0291905904026	22.7668683558857	24.2443063404441	21.2235611377595	21.1078189117214	22.479424977735	P61221	P61221	6	6	6	ATP-binding cassette sub-family E member 1	ABCE1	sp|P61221|ABCE1_HUMAN ATP-binding cassette sub-family E member 1 OS=Homo sapiens (Human) OX=9606 GN=ABCE1 PE=1 SV=1	1	6	6	6	6	6	0	0	0	0	0	0	6	0	0	0	6	6	0	0	0	0	0	0	6	0	0	0	6
ABCF1	25.8549792561776	25.5697293132271	22.2847309941278	23.5856403390856	22.382857785329	24.4812993397194	21.6742463679716	23.5379152812606	25.5139138126771	25.2618759816868	26.5164258696965	26.5168015500088	Q8NE71	Q8NE71	12	12	12	ATP-binding cassette sub-family F member 1	ABCF1	sp|Q8NE71|ABCF1_HUMAN ATP-binding cassette sub-family F member 1 OS=Homo sapiens (Human) OX=9606 GN=ABCF1 PE=1 SV=2	1	12	12	12	8	9	0	0	0	2	4	1	10	4	5	2	8	9	0	0	0	2	4	1	10	4	5	2	8
ABR	24.8396609101424	24.6759987993121	22.2434093623637	22.4645856802638	20.8670527263237	21.2456586317075	22.4802156787819	23.5326243028923	24.7990697202466	20.6749900594851	20.4205219617763	22.0377545668273	Q12979	Q12979	6	6	5	Active breakpoint cluster region-related protein	ABR	sp|Q12979|ABR_HUMAN Active breakpoint cluster region-related protein OS=Homo sapiens (Human) OX=9606 GN=ABR PE=1 SV=2	1	6	6	5	5	5	0	0	0	0	0	1	6	0	1	0	5	5	0	0	0	0	0	1	6	0	1	0	4
ACACA	31.7009105562583	31.4616822408292	30.715548983008	30.7151398122854	30.1706897011365	30.4056800832666	31.4853898258569	30.2873601160778	32.0366913675877	32.3371355434622	31.4268240138625	31.0339380068339	Q13085	Q13085	105	105	92	Acetyl-CoA carboxylase 1;Biotin carboxylase	ACACA	sp|Q13085|ACACA_HUMAN Acetyl-CoA carboxylase 1 OS=Homo sapiens (Human) OX=9606 GN=ACACA PE=1 SV=2	1	105	105	92	81	89	36	16	11	33	32	22	92	35	71	31	81	89	36	16	11	33	32	22	92	35	71	31	72
ACACB	27.335432745931	26.3977388614929	25.3407558164895	21.2815096923157	22.7629157069297	25.235641479317	25.851718927014	22.730913436984	27.1715011828094	27.1041960911463	26.8846009465774	27.1739805324224	O00763	O00763	31	18	18	Acetyl-CoA carboxylase 2;Biotin carboxylase	ACACB	sp|O00763|ACACB_HUMAN Acetyl-CoA carboxylase 2 OS=Homo sapiens (Human) OX=9606 GN=ACACB PE=1 SV=3	1	31	18	18	24	23	6	1	2	7	6	3	26	10	17	7	15	13	2	0	0	3	2	0	15	4	8	3	15
ACLY	24.6620998435549	24.6359979214007	23.1051662784454	21.4490999230708	21.8224587980001	22.0560622780357	25.021575099228	23.4158039950199	25.6959359578354	22.0211142905097	21.303248640478	22.4552519963616	P53396	P53396	14	14	14	ATP-citrate synthase	ACLY	sp|P53396|ACLY_HUMAN ATP-citrate synthase OS=Homo sapiens (Human) OX=9606 GN=ACLY PE=1 SV=3	1	14	14	14	10	8	0	0	0	0	2	0	13	0	2	0	10	8	0	0	0	0	2	0	13	0	2	0	10
ACSL3	25.7202020830803	26.3446887157277	20.4894077715254	20.717577500308	22.5461279281999	21.3711538623602	21.1290637801322	22.976448158219	23.2922137717844	20.9347876884258	23.0967569700113	20.2326938313808	O95573;O60488	O95573	9;1	9;1	9;1	Long-chain-fatty-acid--CoA ligase 3	ACSL3	sp|O95573|ACSL3_HUMAN Long-chain-fatty-acid--CoA ligase 3 OS=Homo sapiens (Human) OX=9606 GN=ACSL3 PE=1 SV=3	2	9	9	9	9	8	0	0	0	1	1	0	6	1	3	0	9	8	0	0	0	1	1	0	6	1	3	0	9
ACTG1	29.2155366285895	28.5311839179458	29.5488890944771	27.6499986978742	22.103131006122	27.4773825321532	28.8186368330272	28.4368640739989	28.7790644531129	29.2892745118464	29.5946106977303	28.8610932970785	P63261;P60709;P63267;P68133;P68032;P62736;Q6S8J3;A5A3E0;Q562R1;P0CG38;Q9BYX7;P0CG39	P63261;P60709;P63267;P68133;P68032;P62736	15;15;10;10;10;10;5;5;4;4;2;2	15;15;10;10;10;10;5;5;4;4;2;2	15;15;10;10;10;10;5;5;4;4;2;2	Actin, cytoplasmic 2;Actin, cytoplasmic 2, N-terminally processed;Actin, cytoplasmic 1;Actin, cytoplasmic 1, N-terminally processed;Actin, gamma-enteric smooth muscle;Actin, alpha skeletal muscle;Actin, alpha cardiac muscle 1;Actin, aortic smooth muscle	ACTG1;ACTB;ACTG2;ACTA1;ACTC1;ACTA2	sp|P63261|ACTG_HUMAN Actin, cytoplasmic 2 OS=Homo sapiens (Human) OX=9606 GN=ACTG1 PE=1 SV=1;sp|P60709|ACTB_HUMAN Actin, cytoplasmic 1 OS=Homo sapiens (Human) OX=9606 GN=ACTB PE=1 SV=1;sp|P63267|ACTH_HUMAN Actin, gamma-enteric smooth muscle OS=Homo sapiens	12	15	15	15	13	13	7	4	1	5	5	5	12	6	10	6	13	13	7	4	1	5	5	5	12	6	10	6	13
ADAR	21.5218591907406	21.6729708352438	22.3323372452794	21.9023483335944	23.3724617663663	22.3169021673772	23.0058439360068	24.0883879270657	21.496678265856	21.6060312968242	24.1669892919616	21.7791456140317	P55265	P55265	2	2	2	Double-stranded RNA-specific adenosine deaminase	ADAR	sp|P55265|DSRAD_HUMAN Double-stranded RNA-specific adenosine deaminase OS=Homo sapiens (Human) OX=9606 GN=ADAR PE=1 SV=4	1	2	2	2	2	2	0	0	0	0	0	0	2	0	1	0	2	2	0	0	0	0	0	0	2	0	1	0	2
AHNAK	28.0152074485749	28.3114667328489	25.0798926118043	24.5377146473899	21.9093705163419	25.6584815077038	25.4177036889123	23.7114586086642	28.1848960705103	25.0892590829062	25.3831423703163	20.8667358003675	Q09666	Q09666	136	136	136	Neuroblast differentiation-associated protein AHNAK	AHNAK	sp|Q09666|AHNK_HUMAN Neuroblast differentiation-associated protein AHNAK OS=Homo sapiens (Human) OX=9606 GN=AHNAK PE=1 SV=2	1	136	136	136	103	109	8	5	1	15	18	5	120	12	31	1	103	109	8	5	1	15	18	5	120	12	31	1	103
AIP	25.7325461009696	25.6477363991213	21.0717385952339	23.0020090106752	25.0601404628861	22.1196455683369	23.8083668058458	22.6761110782526	26.443542551106	21.4401548740488	21.4319524868859	22.4376787701898	O00170	O00170	6	6	6	AH receptor-interacting protein	AIP	sp|O00170|AIP_HUMAN AH receptor-interacting protein OS=Homo sapiens (Human) OX=9606 GN=AIP PE=1 SV=2	1	6	6	6	3	4	0	0	0	0	0	0	6	0	2	0	3	4	0	0	0	0	0	0	6	0	2	0	3
AKAP12	23.9769241649201	24.1102832104996	21.741054086714	22.1323496803204	23.6666284613188	21.401967380599	21.4692797632999	22.8636567281048	23.5059123232442	21.1790567640279	23.589208574532	21.7551001429865	Q02952	Q02952	15	15	15	A-kinase anchor protein 12	AKAP12	sp|Q02952|AKA12_HUMAN A-kinase anchor protein 12 OS=Homo sapiens (Human) OX=9606 GN=AKAP12 PE=1 SV=4	1	15	15	15	11	11	0	0	0	1	0	0	10	0	6	0	11	11	0	0	0	1	0	0	10	0	6	0	11
AKAP9	22.6402193360113	22.2331854792217	21.6320388492591	22.1837658139902	22.6080840671028	22.7482952150191	22.0118305501308	23.0371155977233	22.3972035362291	20.7471814163992	21.1691951706609	21.9969468806536	Q99996	Q99996	4	4	4	A-kinase anchor protein 9	AKAP9	sp|Q99996|AKAP9_HUMAN A-kinase anchor protein 9 OS=Homo sapiens (Human) OX=9606 GN=AKAP9 PE=1 SV=4	1	4	4	4	4	2	0	0	0	0	0	0	3	0	0	0	4	2	0	0	0	0	0	0	3	0	0	0	4
ALMS1	26.6367170975772	25.9311176566651	25.3233362892802	25.3808988301112	23.0054203443396	24.1580000300316	27.5257438568505	28.6517786198549	28.3599706193609	23.5032453792951	25.2773907068672	25.7678967032482	Q8TCU4	Q8TCU4	88	88	88	Alstrom syndrome protein 1	ALMS1	sp|Q8TCU4|ALMS1_HUMAN Alstrom syndrome protein 1 OS=Homo sapiens (Human) OX=9606 GN=ALMS1 PE=1 SV=4	1	88	88	88	48	41	7	7	1	7	23	15	74	5	14	11	48	41	7	7	1	7	23	15	74	5	14	11	48
ANK3	25.1941896439371	26.2914235281738	22.7230573983458	21.0374992104758	23.7900541838689	21.4867969022574	22.2874644858253	22.9140533288727	23.6778813357496	21.7039221519621	22.6140519763299	22.447364381245	Q12955	Q12955	15	15	14	Ankyrin-3	ANK3	sp|Q12955|ANK3_HUMAN Ankyrin-3 OS=Homo sapiens (Human) OX=9606 GN=ANK3 PE=1 SV=3	1	15	15	14	15	14	0	0	1	1	0	0	11	0	2	0	15	14	0	0	1	1	0	0	11	0	2	0	14
ANKHD1	28.224350318552	27.8392404131775	25.662290031133	26.1056153878973	24.9348109868129	26.774421725339	27.9384836689781	27.5596859797833	28.5591754074538	26.9718034860785	26.4970895873912	26.1401638611519	Q8IWZ3	Q8IWZ3	42	42	28	Ankyrin repeat and KH domain-containing protein 1	ANKHD1	sp|Q8IWZ3|ANKH1_HUMAN Ankyrin repeat and KH domain-containing protein 1 OS=Homo sapiens (Human) OX=9606 GN=ANKHD1 PE=1 SV=1	1	42	42	28	34	35	5	3	2	10	10	4	39	7	13	6	34	35	5	3	2	10	10	4	39	7	13	6	22
ANKRD13B	24.2013498075986	24.4895912428494	22.3832104587487	21.2600441331012	23.5057824108944	20.5424190968863	21.4712082557369	22.9588307503256	23.5275495482898	21.3642333286135	22.2174858129747	22.7302813096142	Q86YJ7	Q86YJ7	6	6	6	Ankyrin repeat domain-containing protein 13B	ANKRD13B	sp|Q86YJ7|AN13B_HUMAN Ankyrin repeat domain-containing protein 13B OS=Homo sapiens (Human) OX=9606 GN=ANKRD13B PE=1 SV=4	1	6	6	6	3	3	0	1	1	1	0	0	5	1	0	0	3	3	0	1	1	1	0	0	5	1	0	0	3
ANKRD13D	22.694427606909	22.9313341123299	22.2968094104689	23.4911278847788	23.006961232167	21.1402160852682	21.7979222864521	23.3116750886436	22.5312196204128	20.4125685222514	20.2485568313329	21.9728897592779	Q6ZTN6	Q6ZTN6	3	3	3	Ankyrin repeat domain-containing protein 13D	ANKRD13D	sp|Q6ZTN6|AN13D_HUMAN Ankyrin repeat domain-containing protein 13D OS=Homo sapiens (Human) OX=9606 GN=ANKRD13D PE=1 SV=2	1	3	3	3	2	3	0	0	0	0	0	0	2	0	0	0	2	3	0	0	0	0	0	0	2	0	0	0	2
ANKRD17	28.1607238493957	27.2038717574236	29.2220943446117	22.9145648394909	24.0661612619368	29.5648907887297	21.0137110828074	28.5594671851959	27.3196719831456	19.524951859929	27.333898507884	28.6137555794316	O75179	O75179	33	19	19	Ankyrin repeat domain-containing protein 17	ANKRD17	sp|O75179|ANR17_HUMAN Ankyrin repeat domain-containing protein 17 OS=Homo sapiens (Human) OX=9606 GN=ANKRD17 PE=1 SV=3	1	33	19	19	23	27	3	2	3	7	4	4	29	5	15	4	11	16	1	0	1	2	1	1	16	2	9	1	11
ANKRD26	24.6438341758275	24.3942753199943	20.9315080981154	21.2880556631165	21.3049406295256	21.833127359929	23.4253874841384	24.3452687641445	24.8578052537375	22.5132439889728	20.9499714308276	21.0239260171331	Q9UPS8;Q8IYA2;A2RUR9	Q9UPS8	6;1;1	6;1;1	6;1;1	Ankyrin repeat domain-containing protein 26	ANKRD26	sp|Q9UPS8|ANR26_HUMAN Ankyrin repeat domain-containing protein 26 OS=Homo sapiens (Human) OX=9606 GN=ANKRD26 PE=1 SV=4	3	6	6	6	2	3	1	0	0	1	1	0	5	0	1	0	2	3	1	0	0	1	1	0	5	0	1	0	2
ANKRD27	23.2367073681277	22.9733021807194	21.5585823758883	22.0669786232361	24.4755342629574	22.9598916917254	22.3529109426114	22.6008738692745	20.0683862324475	21.4664373936814	21.6523933230727	21.2114166770078	Q96NW4	Q96NW4	2	2	2	Ankyrin repeat domain-containing protein 27	ANKRD27	sp|Q96NW4|ANR27_HUMAN Ankyrin repeat domain-containing protein 27 OS=Homo sapiens (Human) OX=9606 GN=ANKRD27 PE=1 SV=2	1	2	2	2	2	2	0	0	0	0	0	0	0	0	0	0	2	2	0	0	0	0	0	0	0	0	0	0	2
ANXA2	25.6536246790203	25.2988697352638	24.1410999163613	21.0082693535499	22.5748146008971	23.0274752092546	25.5655228216549	23.9046350066962	25.3780233215691	21.9936221728549	25.7935983484192	23.6598156348477	P07355;A6NMY6	P07355	7;3	7;3	7;3	Annexin A2	ANXA2	sp|P07355|ANXA2_HUMAN Annexin A2 OS=Homo sapiens (Human) OX=9606 GN=ANXA2 PE=1 SV=2	2	7	7	7	5	6	2	0	0	1	2	0	7	0	3	2	5	6	2	0	0	1	2	0	7	0	3	2	5
ANXA5	27.8672051071598	28.7461510352305	24.5772125927217	21.364517033974	23.6934167296602	24.9035718731325	22.3814916576631	24.1437334841816	28.4723940487196	21.4159909877134	26.0414305578156	23.1944827455616	P08758	P08758	12	12	12	Annexin A5	ANXA5	sp|P08758|ANXA5_HUMAN Annexin A5 OS=Homo sapiens (Human) OX=9606 GN=ANXA5 PE=1 SV=2	1	12	12	12	8	12	3	0	0	2	3	0	11	0	7	2	8	12	3	0	0	2	3	0	11	0	7	2	8
ANXA6	23.8510040018895	23.9155198212157	22.1620979258925	22.4173167683017	22.9166087351854	21.9998696351419	22.1347422090475	24.149889504043	24.1728748874591	22.4466693693801	21.6526538936622	22.5704569096915	P08133	P08133	7	7	7	Annexin A6	ANXA6	sp|P08133|ANXA6_HUMAN Annexin A6 OS=Homo sapiens (Human) OX=9606 GN=ANXA6 PE=1 SV=3	1	7	7	7	6	6	0	0	0	0	0	0	7	0	0	0	6	6	0	0	0	0	0	0	7	0	0	0	6
APBB1	27.7840044448598	26.8561435727169	29.3184226167013	22.1162023398526	23.6305720009101	28.9427119446904	25.5820459392213	26.5352097491445	26.2986949711734	23.7556235529872	26.2007513651796	26.5754247590989	O00213	O00213	12	12	12	Amyloid beta A4 precursor protein-binding family B member 1	APBB1	sp|O00213|APBB1_HUMAN Amyloid-beta A4 precursor protein-binding family B member 1 OS=Homo sapiens (Human) OX=9606 GN=APBB1 PE=1 SV=2	1	12	12	12	12	11	2	1	1	2	2	1	11	3	7	2	12	11	2	1	1	2	2	1	11	3	7	2	12
APC	23.5040944872598	23.2356706922447	22.0612552937504	22.1638126815825	21.6420316443576	22.2968311864267	23.7320698067507	22.9973932999783	23.262987167159	21.8992997585279	22.9562758512843	21.480237794762	P25054;O95996	P25054	14;1	14;1	14;1	Adenomatous polyposis coli protein	APC	sp|P25054|APC_HUMAN Adenomatous polyposis coli protein OS=Homo sapiens (Human) OX=9606 GN=APC PE=1 SV=2	2	14	14	14	6	6	0	0	0	1	0	0	12	1	1	0	6	6	0	0	0	1	0	0	12	1	1	0	6
ARCN1	22.6306315216335	22.1803159080206	22.7165751889372	21.5835918477514	24.2192261480332	21.961018707301	21.51120626686	23.2001168830563	22.0648361609924	22.27272139463	20.7398349218387	21.9066505421789	P48444	P48444	2	2	2	Coatomer subunit delta	ARCN1	sp|P48444|COPD_HUMAN Coatomer subunit delta OS=Homo sapiens (Human) OX=9606 GN=ARCN1 PE=1 SV=1	1	2	2	2	2	2	1	0	0	0	0	0	2	0	0	0	2	2	1	0	0	0	0	0	2	0	0	0	2
ARF1	26.2103896885349	27.1475383155831	21.4649769385837	21.850341705104	21.9697154376248	21.2906236676502	19.3832866368042	23.0283664526066	25.9619046476951	21.2256265685959	26.1546821579043	21.6584976438137	P84077;P61204	P84077;P61204	5;5	5;5	3;3	ADP-ribosylation factor 1;ADP-ribosylation factor 3	ARF1;ARF3	sp|P84077|ARF1_HUMAN ADP-ribosylation factor 1 OS=Homo sapiens (Human) OX=9606 GN=ARF1 PE=1 SV=2;sp|P61204|ARF3_HUMAN ADP-ribosylation factor 3 OS=Homo sapiens (Human) OX=9606 GN=ARF3 PE=1 SV=2	2	5	5	3	3	5	0	0	0	0	0	0	3	0	2	0	3	5	0	0	0	0	0	0	3	0	2	0	1
ARF4	23.7570489398761	23.7047209663382	21.3506019339928	22.407247740337	24.142490739525	21.5344981719557	20.9012646538572	23.8917584240239	23.3104962945971	20.7126237023865	23.4695926035448	21.3253946014037	P18085;P84085	P18085	5;2	3;0	3;0	ADP-ribosylation factor 4	ARF4	sp|P18085|ARF4_HUMAN ADP-ribosylation factor 4 OS=Homo sapiens (Human) OX=9606 GN=ARF4 PE=1 SV=3	2	5	3	3	4	4	0	0	0	1	0	0	5	0	2	0	2	2	0	0	0	1	0	0	3	0	1	0	2
ARFGAP1	23.8907823081088	23.8906895511704	22.863149822183	21.0561956023549	21.4965501680451	22.8338982008785	20.725944585795	24.1302272143391	23.6718485519971	20.9736623574104	21.3233912325293	21.4746453890122	Q8N6T3	Q8N6T3	2	2	2	ADP-ribosylation factor GTPase-activating protein 1	ARFGAP1	sp|Q8N6T3|ARFG1_HUMAN ADP-ribosylation factor GTPase-activating protein 1 OS=Homo sapiens (Human) OX=9606 GN=ARFGAP1 PE=1 SV=2	1	2	2	2	2	2	0	0	0	0	0	0	2	0	0	0	2	2	0	0	0	0	0	0	2	0	0	0	2
ARFIP1	24.7440154522836	24.8514329994764	21.9363767807447	20.6913643104076	23.9161237876107	22.1718827745716	22.596570507873	23.8032441784168	19.9360952661898	21.6379475990595	21.8840171602269	21.9489445933557	P53367	P53367	3	3	3	Arfaptin-1	ARFIP1	sp|P53367|ARFP1_HUMAN Arfaptin-1 OS=Homo sapiens (Human) OX=9606 GN=ARFIP1 PE=1 SV=2	1	3	3	3	2	3	0	0	0	0	0	0	1	0	0	0	2	3	0	0	0	0	0	0	1	0	0	0	2
ARHGAP1	23.2559471634464	23.8913387245356	22.0383293304319	22.4056813231616	24.1882885972767	22.163259178309	22.9716155880993	24.5029579127475	22.5545223404283	21.2992525481733	22.1716390872377	23.8942486731453	Q07960	Q07960	3	3	3	Rho GTPase-activating protein 1	ARHGAP1	sp|Q07960|RHG01_HUMAN Rho GTPase-activating protein 1 OS=Homo sapiens (Human) OX=9606 GN=ARHGAP1 PE=1 SV=1	1	3	3	3	3	3	0	0	0	0	0	0	2	0	0	0	3	3	0	0	0	0	0	0	2	0	0	0	3
ARHGAP21	26.9147902200668	26.1457905356725	27.4430049813014	27.1584623828956	22.4664118617867	27.7878695881506	26.4898821288493	27.7642687427043	25.8173625424093	22.5433848041904	26.4943757477171	27.590351303337	Q5T5U3	Q5T5U3	15	15	15	Rho GTPase-activating protein 21	ARHGAP21	sp|Q5T5U3|RHG21_HUMAN Rho GTPase-activating protein 21 OS=Homo sapiens (Human) OX=9606 GN=ARHGAP21 PE=1 SV=2	1	15	15	15	13	12	4	2	1	6	3	3	13	2	7	3	13	12	4	2	1	6	3	3	13	2	7	3	13
ARHGAP29	22.4023657077425	22.3221262052983	22.1230250009529	22.9061298883925	23.0539608851506	21.6543007158326	21.099271534063	23.8864847828906	22.6852372810025	20.3906275950093	20.4558563612396	22.7589226426544	Q52LW3	Q52LW3	4	4	4	Rho GTPase-activating protein 29	ARHGAP29	sp|Q52LW3|RHG29_HUMAN Rho GTPase-activating protein 29 OS=Homo sapiens (Human) OX=9606 GN=ARHGAP29 PE=1 SV=2	1	4	4	4	3	2	0	0	0	0	0	0	4	0	1	0	3	2	0	0	0	0	0	0	4	0	1	0	3
ARHGAP5	24.5439800486799	24.1810897598904	21.9276402027714	23.720397232942	24.3676348820102	20.9608320008501	21.8195334414198	23.3259798067395	24.1990294591637	21.9407961714617	23.8869743748666	21.7292870587036	Q13017	Q13017	11	11	11	Rho GTPase-activating protein 5	ARHGAP5	sp|Q13017|RHG05_HUMAN Rho GTPase-activating protein 5 OS=Homo sapiens (Human) OX=9606 GN=ARHGAP5 PE=1 SV=2	1	11	11	11	8	8	0	0	0	1	1	0	8	0	3	0	8	8	0	0	0	1	1	0	8	0	3	0	8
ARHGDIA	24.7972894697474	24.6034846349331	22.4882589747496	21.7588531816958	22.928517416368	21.5968332148346	20.6451435775892	23.2509047282539	24.5533274260339	22.3713382646975	21.612351296118	22.0476726983091	P52565	P52565	3	3	3	Rho GDP-dissociation inhibitor 1	ARHGDIA	sp|P52565|GDIR1_HUMAN Rho GDP-dissociation inhibitor 1 OS=Homo sapiens (Human) OX=9606 GN=ARHGDIA PE=1 SV=3	1	3	3	3	2	3	0	0	0	0	0	0	3	0	0	0	2	3	0	0	0	0	0	0	3	0	0	0	2
ASNS	22.5350228190852	22.4755840263462	22.129595025228	21.2919922380057	24.4306305798648	22.5311482145952	20.9781340378229	23.3944490497531	21.9403422763902	22.8783954317064	23.2082289991004	22.0078387788848	P08243	P08243	4	4	4	Asparagine synthetase [glutamine-hydrolyzing]	ASNS	sp|P08243|ASNS_HUMAN Asparagine synthetase [glutamine-hydrolyzing] OS=Homo sapiens (Human) OX=9606 GN=ASNS PE=1 SV=4	1	4	4	4	3	4	0	0	0	1	0	0	4	0	3	1	3	4	0	0	0	1	0	0	4	0	3	1	3
ATAD3A	25.2411449647428	26.5504238804863	28.5754608260241	23.0827976481447	21.7797154343835	28.4680877826776	21.5277467938267	25.4775369384295	25.8985296130872	22.2699182466374	26.9298769196785	21.0132575284355	Q9NVI7	Q9NVI7	12	12	3	ATPase family AAA domain-containing protein 3A	ATAD3A	sp|Q9NVI7|ATD3A_HUMAN ATPase family AAA domain-containing protein 3A OS=Homo sapiens (Human) OX=9606 GN=ATAD3A PE=1 SV=2	1	12	12	3	11	12	2	0	0	1	1	1	12	0	4	0	11	12	2	0	0	1	1	1	12	0	4	0	2
ATG2A	21.9543624693457	21.8280341855136	22.134769453199	22.1201903804217	22.0353369206083	22.4095069990883	21.6075629050034	23.4579404264691	21.5616478131862	21.4774397624173	21.0716991253282	21.5295773678658	Q2TAZ0	Q2TAZ0	3	3	3	Autophagy-related protein 2 homolog A	ATG2A	sp|Q2TAZ0|ATG2A_HUMAN Autophagy-related protein 2 homolog A OS=Homo sapiens (Human) OX=9606 GN=ATG2A PE=1 SV=3	1	3	3	3	2	2	0	0	0	0	0	0	3	0	0	0	2	2	0	0	0	0	0	0	3	0	0	0	2
ATG2B	27.0650704471392	27.0833462240562	22.8633378596482	23.5736697286281	21.9842879001192	21.9210420761301	25.9428405587838	23.3336719208852	26.7795654758791	25.8846708090525	25.6209236471888	21.0700954495316	Q96BY7	Q96BY7	39	39	39	Autophagy-related protein 2 homolog B	ATG2B	sp|Q96BY7|ATG2B_HUMAN Autophagy-related protein 2 homolog B OS=Homo sapiens (Human) OX=9606 GN=ATG2B PE=1 SV=5	1	39	39	39	34	35	0	0	0	0	4	0	36	3	14	1	34	35	0	0	0	0	4	0	36	3	14	1	34
ATP2A2	23.149714253488	22.6792352425482	22.6755285032916	22.364930703317	23.0418078297055	21.8931520472407	23.4735367694394	23.7410299074112	22.7277717500507	21.5579433728718	21.4916969124696	21.705856109788	P16615;O14983	P16615;O14983	2;1	2;1	2;1	Sarcoplasmic/endoplasmic reticulum calcium ATPase 2;Sarcoplasmic/endoplasmic reticulum calcium ATPase 1	ATP2A2;ATP2A1	sp|P16615|AT2A2_HUMAN Sarcoplasmic/endoplasmic reticulum calcium ATPase 2 OS=Homo sapiens (Human) OX=9606 GN=ATP2A2 PE=1 SV=1;sp|O14983|AT2A1_HUMAN Sarcoplasmic/endoplasmic reticulum calcium ATPase 1 OS=Homo sapiens (Human) OX=9606 GN=ATP2A1 PE=1 SV=1	2	2	2	2	2	2	0	0	0	0	0	0	2	0	0	0	2	2	0	0	0	0	0	0	2	0	0	0	2
ATP5A1	24.6089640525876	24.3885717945799	21.8808202925939	20.9600477122642	23.4847782071476	22.83090184824	20.1675764365833	23.6408206000882	23.7344855376902	21.3692946719546	21.7055831183271	20.631349149225	P25705	P25705	5	5	5	ATP synthase subunit alpha, mitochondrial	ATP5A1	sp|P25705|ATPA_HUMAN ATP synthase subunit alpha, mitochondrial OS=Homo sapiens (Human) OX=9606 GN=ATP5F1A PE=1 SV=1	1	5	5	5	4	5	1	1	0	1	1	0	4	1	0	2	4	5	1	1	0	1	1	0	4	1	0	2	4
ATP5B	24.0643921460325	24.0440185020485	20.7479731260801	22.0351285660903	23.6866368152918	21.2196186517522	20.5574656904691	23.9646357466458	23.75837125361	20.8649348750935	21.5693776537467	23.2903301708936	P06576	P06576	8	8	8	ATP synthase subunit beta, mitochondrial	ATP5B	sp|P06576|ATPB_HUMAN ATP synthase subunit beta, mitochondrial OS=Homo sapiens (Human) OX=9606 GN=ATP5F1B PE=1 SV=3	1	8	8	8	5	6	0	0	0	0	0	0	6	0	1	0	5	6	0	0	0	0	0	0	6	0	1	0	5
ATP6V1A	24.7244239216867	24.3574306552678	22.2210654092981	22.0765663980057	23.9592334396116	21.4255820232862	20.3276512751799	23.9238342918871	24.814113805537	21.1204039239765	21.7153237487457	21.8721146627543	P38606	P38606	6	6	6	V-type proton ATPase catalytic subunit A	ATP6V1A	sp|P38606|VATA_HUMAN V-type proton ATPase catalytic subunit A OS=Homo sapiens (Human) OX=9606 GN=ATP6V1A PE=1 SV=2	1	6	6	6	5	6	0	1	0	0	1	0	6	0	1	0	5	6	0	1	0	0	1	0	6	0	1	0	5
ATXN2L	25.8770592266881	26.2045435334821	21.0512878871578	22.8210467413131	23.5239463875563	21.9850466202846	21.1723422147697	22.9237507441743	25.8456068149615	20.5458739036089	26.9349459295265	26.4080312684893	Q8WWM7	Q8WWM7	16	16	16	Ataxin-2-like protein	ATXN2L	sp|Q8WWM7|ATX2L_HUMAN Ataxin-2-like protein OS=Homo sapiens (Human) OX=9606 GN=ATXN2L PE=1 SV=2	1	16	16	16	7	11	0	0	1	1	1	1	13	1	9	5	7	11	0	0	1	1	1	1	13	1	9	5	7
BACH1	24.3568264413234	24.4774134147305	21.3903728006681	21.8364793533985	22.7979541725117	22.2222494502823	20.8029838256823	22.3996001889378	24.637325351374	22.0392308059083	21.3333694344682	22.7938783694363	O14867	O14867	7	7	7	Transcription regulator protein BACH1	BACH1	sp|O14867|BACH1_HUMAN Transcription regulator protein BACH1 OS=Homo sapiens (Human) OX=9606 GN=BACH1 PE=1 SV=2	1	7	7	7	5	4	0	0	1	0	1	1	5	0	1	1	5	4	0	0	1	0	1	1	5	0	1	1	5
BBS2	25.4155455325604	24.955976906995	21.8912228838989	22.5578475030652	22.6200233576874	23.5307673238672	25.0497621531637	22.1493165556304	26.6851196239248	20.5670979551464	24.8341245746688	21.3598500863294	Q9BXC9	Q9BXC9	13	13	13	Bardet-Biedl syndrome 2 protein	BBS2	sp|Q9BXC9|BBS2_HUMAN Bardet-Biedl syndrome 2 protein OS=Homo sapiens (Human) OX=9606 GN=BBS2 PE=1 SV=1	1	13	13	13	12	12	1	0	0	2	2	1	13	0	3	0	12	12	1	0	0	2	2	1	13	0	3	0	12
BBX	22.9487065781962	24.0380006471411	21.6076993292473	21.3501475349878	22.9477240407554	22.1085890247053	22.7480085372738	23.2245983084485	23.1519759199303	20.5323420897074	21.5960792610436	22.7887520062034	Q8WY36	Q8WY36	2	2	2	HMG box transcription factor BBX	BBX	sp|Q8WY36|BBX_HUMAN HMG box transcription factor BBX OS=Homo sapiens (Human) OX=9606 GN=BBX PE=1 SV=1	1	2	2	2	2	2	0	0	0	0	0	0	2	0	0	0	2	2	0	0	0	0	0	0	2	0	0	0	2
BCCIP	24.503669995746	24.9481985979624	23.8099203483056	22.5249477550739	24.0814158780312	21.0098040344415	23.039435452772	22.6448534291061	25.2673876489288	22.5346792172335	25.6764831147783	22.95551380627	Q9P287	Q9P287	4	4	4	BRCA2 and CDKN1A-interacting protein	BCCIP	sp|Q9P287|BCCIP_HUMAN BRCA2 and CDKN1A-interacting protein OS=Homo sapiens (Human) OX=9606 GN=BCCIP PE=1 SV=1	1	4	4	4	3	3	0	0	0	0	0	0	3	0	3	1	3	3	0	0	0	0	0	0	3	0	3	1	3
BCLAF1	23.0195235402299	23.957483268075	22.1104247641709	22.4706073311822	23.179534338776	21.673316748363	21.0910171070397	23.0740950182309	22.9231040203184	22.0479631749657	24.8144072250914	22.5420624563013	Q9NYF8	Q9NYF8	10	10	10	Bcl-2-associated transcription factor 1	BCLAF1	sp|Q9NYF8|BCLF1_HUMAN Bcl-2-associated transcription factor 1 OS=Homo sapiens (Human) OX=9606 GN=BCLAF1 PE=1 SV=2	1	10	10	10	2	8	0	0	0	1	2	0	7	0	3	1	2	8	0	0	0	1	2	0	7	0	3	1	2
BCOR	25.7778863642665	27.0113733239594	21.6802015415155	21.7873988440079	23.8255507782202	22.2713239365075	26.2723800484462	25.0617581382655	28.1957296406123	23.9417217915388	26.0637546634472	21.2984922183027	Q6W2J9	Q6W2J9	39	39	39	BCL-6 corepressor	BCOR	sp|Q6W2J9|BCOR_HUMAN BCL-6 corepressor OS=Homo sapiens (Human) OX=9606 GN=BCOR PE=1 SV=1	1	39	39	39	21	31	2	2	0	1	7	4	35	3	11	2	21	31	2	2	0	1	7	4	35	3	11	2	21
BIN3	22.5721663622314	22.3573769576074	22.0560453937318	23.741670988216	22.7865481695058	20.897476501622	21.8089296680797	23.5507521818905	22.4764742888314	22.1674199317888	20.8875003350949	22.7642960682632	Q9NQY0	Q9NQY0	2	2	2	Bridging integrator 3	BIN3	sp|Q9NQY0|BIN3_HUMAN Bridging integrator 3 OS=Homo sapiens (Human) OX=9606 GN=BIN3 PE=1 SV=1	1	2	2	2	2	2	0	0	0	0	0	0	2	0	1	0	2	2	0	0	0	0	0	0	2	0	1	0	2
BIRC6	23.705881240241	22.723549295991	24.0075289825676	21.436973094562	23.4908316194918	24.3198270014465	21.0869056934202	23.4681292349018	22.9217065786806	23.5816104032044	23.8170453190915	21.0320155747112	Q9NR09	Q9NR09	9	9	9	Baculoviral IAP repeat-containing protein 6	BIRC6	sp|Q9NR09|BIRC6_HUMAN Baculoviral IAP repeat-containing protein 6 OS=Homo sapiens (Human) OX=9606 GN=BIRC6 PE=1 SV=2	1	9	9	9	4	8	2	1	0	3	1	1	7	0	3	1	4	8	2	1	0	3	1	1	7	0	3	1	4
BPTF	22.9394995859012	22.8516712763595	21.3492689472656	22.1032231652693	23.0224210799995	23.394041733801	21.7647698506152	23.5828531673553	22.2118716634668	24.0707448678934	21.8209792594991	21.2132150364794	Q12830	Q12830	5	5	5	Nucleosome-remodeling factor subunit BPTF	BPTF	sp|Q12830|BPTF_HUMAN Nucleosome-remodeling factor subunit BPTF OS=Homo sapiens (Human) OX=9606 GN=BPTF PE=1 SV=3	1	5	5	5	4	5	0	0	0	0	0	0	5	0	1	0	4	5	0	0	0	0	0	0	5	0	1	0	4
BRAF	23.6190772300449	23.4318607460583	22.3878733938553	21.5910215359205	23.051076545893	22.8030432146279	22.2934539868338	23.2080791621483	20.875420262464	20.5482656540415	21.3621848060545	20.608508366773	P15056;P04049;P10398	P15056;P04049;P10398	2;2;1	2;2;1	2;2;1	Serine/threonine-protein kinase B-raf;RAF proto-oncogene serine/threonine-protein kinase;Serine/threonine-protein kinase A-Raf	BRAF;RAF1;ARAF	sp|P15056|BRAF_HUMAN Serine/threonine-protein kinase B-raf OS=Homo sapiens (Human) OX=9606 GN=BRAF PE=1 SV=4;sp|P04049|RAF1_HUMAN RAF proto-oncogene serine/threonine-protein kinase OS=Homo sapiens (Human) OX=9606 GN=RAF1 PE=1 SV=1;sp|P10398|ARAF_HUMAN Seri	3	2	2	2	2	2	0	0	0	0	0	0	1	0	0	0	2	2	0	0	0	0	0	0	1	0	0	0	2
BRCA1	25.0211090919283	25.9078405442646	22.9443720982849	20.7158025698053	23.4329959327326	22.7534270879526	21.4187752326722	23.223438093796	26.0505926724664	21.0660801320195	26.9358452252021	23.7735416882514	P38398	P38398	18	18	18	Breast cancer type 1 susceptibility protein	BRCA1	sp|P38398|BRCA1_HUMAN Breast cancer type 1 susceptibility protein OS=Homo sapiens (Human) OX=9606 GN=BRCA1 PE=1 SV=2	1	18	18	18	11	13	0	0	0	0	2	2	13	1	10	5	11	13	0	0	0	0	2	2	13	1	10	5	11
BRCA2	26.3470061355803	26.9638898563821	22.8378049948911	24.3819220532404	23.1332778931236	23.8371120207961	26.4696255474435	27.2889446247938	27.7795654758791	22.6232224359439	25.5540304367069	26.4098770997512	P51587	P51587	59	59	59	Breast cancer type 2 susceptibility protein	BRCA2	sp|P51587|BRCA2_HUMAN Breast cancer type 2 susceptibility protein OS=Homo sapiens (Human) OX=9606 GN=BRCA2 PE=1 SV=3	1	59	59	59	32	37	3	3	1	3	10	4	53	1	12	2	32	37	3	3	1	3	10	4	53	1	12	2	32
BRD9	24.5624399523367	24.5716688672146	22.3014134864686	21.5013761703053	24.0655372436906	21.8217815370786	21.6476444535427	23.3789003791682	25.3348022011132	22.3869507173128	21.9446338078651	22.0906537795824	Q9H8M2	Q9H8M2	10	10	10	Bromodomain-containing protein 9	BRD9	sp|Q9H8M2|BRD9_HUMAN Bromodomain-containing protein 9 OS=Homo sapiens (Human) OX=9606 GN=BRD9 PE=1 SV=2	1	10	10	10	6	9	0	0	0	0	0	0	10	0	0	0	6	9	0	0	0	0	0	0	10	0	0	0	6
BRIP1	24.1541413162706	23.6164994872002	23.0796488374045	20.884097558136	22.4585643939485	21.5462330043938	25.5545867439738	23.1774678988895	24.8929603811153	24.3710587334685	26.0393401192187	26.2314908883957	Q9BX63	Q9BX63	12	12	12	Fanconi anemia group J protein	BRIP1	sp|Q9BX63|FANCJ_HUMAN Fanconi anemia group J protein OS=Homo sapiens (Human) OX=9606 GN=BRIP1 PE=1 SV=2	1	12	12	12	9	8	0	0	0	0	2	1	10	2	8	2	9	8	0	0	0	0	2	1	10	2	8	2	9
BUB1B	23.6228793895505	23.9480648892204	22.1206799905103	22.7571167370613	23.3988458383559	21.5852217709737	23.0176108223312	23.2593782156379	23.89430265992	22.9724366907695	21.3981695888122	22.0255026855965	O60566	O60566	13	13	13	Mitotic checkpoint serine/threonine-protein kinase BUB1 beta	BUB1B	sp|O60566|BUB1B_HUMAN Mitotic checkpoint serine/threonine-protein kinase BUB1 beta OS=Homo sapiens (Human) OX=9606 GN=BUB1B PE=1 SV=3	1	13	13	13	12	11	0	0	0	0	0	0	12	0	2	0	12	11	0	0	0	0	0	0	12	0	2	0	12
C1orf198	27.4425304886016	26.9952872094764	27.4268639937725	27.9282397707017	23.8353457437249	26.366146760427	27.2539474359824	28.0742372746475	27.6163873068774	21.7200042883191	26.590208511726	21.8511719277707	Q9H425	Q9H425	11	11	11	Uncharacterized protein C1orf198	C1orf198	sp|Q9H425|CA198_HUMAN Uncharacterized protein C1orf198 OS=Homo sapiens (Human) OX=9606 GN=C1orf198 PE=1 SV=1	1	11	11	11	8	9	2	1	1	1	3	2	8	3	4	1	8	9	2	1	1	1	3	2	8	3	4	1	8
CAAP1	23.4729595031687	23.5920637012127	22.6830209670408	23.5727762210661	22.1465459802102	22.2532936053432	22.2588787262256	23.1835413791978	23.1630470597142	22.9171310146113	24.4855433775616	22.6087081006067	Q9H8G2	Q9H8G2	3	3	3	Caspase activity and apoptosis inhibitor 1	CAAP1	sp|Q9H8G2|CAAP1_HUMAN Caspase activity and apoptosis inhibitor 1 OS=Homo sapiens (Human) OX=9606 GN=CAAP1 PE=1 SV=2	1	3	3	3	3	3	1	0	0	1	0	1	3	0	2	1	3	3	1	0	0	1	0	1	3	0	2	1	3
CACYBP	26.9445841051634	26.3395160885922	22.3282692911412	22.1415384234731	22.2640882097462	21.2182890982402	28.8505510326673	23.4489028896081	28.8648166118965	23.8197019633344	25.6714976593671	21.5839912547059	Q9HB71	Q9HB71	12	12	12	Calcyclin-binding protein	CACYBP	sp|Q9HB71|CYBP_HUMAN Calcyclin-binding protein OS=Homo sapiens (Human) OX=9606 GN=CACYBP PE=1 SV=2	1	12	12	12	6	9	1	0	0	1	2	1	11	1	2	0	6	9	1	0	0	1	2	1	11	1	2	0	6
CAD	24.6996470043406	23.8966140049638	22.8598454475266	22.8106561631514	22.6296032347427	22.2109243651151	22.2290830363997	23.5524237009239	24.4921001187039	22.3330862713548	24.9197987923846	22.0381900227761	P27708	P27708	9	9	9	CAD protein;Glutamine-dependent carbamoyl-phosphate synthase;Aspartate carbamoyltransferase;Dihydroorotase	CAD	sp|P27708|PYR1_HUMAN CAD protein OS=Homo sapiens (Human) OX=9606 GN=CAD PE=1 SV=3	1	9	9	9	5	4	1	1	0	1	1	1	8	0	4	0	5	4	1	1	0	1	1	1	8	0	4	0	5
CAMSAP1	23.8248336910177	23.3259455142812	21.7918583495829	22.156323822185	22.813412676595	21.271750326933	23.4282016019641	23.5818025310567	23.7048264843519	20.5413370520445	21.455237824607	22.4843144667918	Q5T5Y3	Q5T5Y3	5	5	5	Calmodulin-regulated spectrin-associated protein 1	CAMSAP1	sp|Q5T5Y3|CAMP1_HUMAN Calmodulin-regulated spectrin-associated protein 1 OS=Homo sapiens (Human) OX=9606 GN=CAMSAP1 PE=1 SV=2	1	5	5	5	3	3	2	0	0	0	0	1	3	1	1	0	3	3	2	0	0	0	0	1	3	1	1	0	3
CAND1	22.7026935224525	22.7434711107546	22.710547864182	22.3800890296237	22.5592649780453	22.194637803898	21.4669868414776	23.8820061237935	23.0207785591536	21.6431389606543	23.0961296098752	21.6491286450977	Q86VP6	Q86VP6	4	4	4	Cullin-associated NEDD8-dissociated protein 1	CAND1	sp|Q86VP6|CAND1_HUMAN Cullin-associated NEDD8-dissociated protein 1 OS=Homo sapiens (Human) OX=9606 GN=CAND1 PE=1 SV=2	1	4	4	4	4	4	0	0	0	0	0	0	3	0	2	0	4	4	0	0	0	0	0	0	3	0	2	0	4
CAPN1	24.4019752801435	24.5277881483136	22.4682588708173	21.9161711983359	22.8230445164592	21.8736996292913	22.264495815846	23.4756633206173	24.7612659381206	22.525734176917	20.7245985709168	21.5622600162521	P07384	P07384	6	6	6	Calpain-1 catalytic subunit	CAPN1	sp|P07384|CAN1_HUMAN Calpain-1 catalytic subunit OS=Homo sapiens (Human) OX=9606 GN=CAPN1 PE=1 SV=1	1	6	6	6	6	6	0	0	0	0	0	0	6	0	1	0	6	6	0	0	0	0	0	0	6	0	1	0	6
CAPZA1	23.3457041023086	22.9194351183114	21.56332084744	21.5019468504413	23.6371695126313	23.6197645723784	22.6877963439742	22.7395935251288	22.8042988480207	21.0162909970009	21.8287438380199	22.1527723199262	P52907	P52907	4	3	3	F-actin-capping protein subunit alpha-1	CAPZA1	sp|P52907|CAZA1_HUMAN F-actin-capping protein subunit alpha-1 OS=Homo sapiens (Human) OX=9606 GN=CAPZA1 PE=1 SV=3	1	4	3	3	2	2	1	0	0	0	0	0	3	0	3	0	2	2	1	0	0	0	0	0	2	0	2	0	2
CAPZA2	23.9267817093801	23.8085274653937	22.1756177755559	23.3875574858688	22.5859602423942	22.1206662725874	20.9746717739283	22.9259343766943	23.7884546907954	22.681391834251	24.1727223181865	21.3066450566235	P47755	P47755	6	6	5	F-actin-capping protein subunit alpha-2	CAPZA2	sp|P47755|CAZA2_HUMAN F-actin-capping protein subunit alpha-2 OS=Homo sapiens (Human) OX=9606 GN=CAPZA2 PE=1 SV=3	1	6	6	5	3	3	0	0	0	1	2	0	5	1	4	0	3	3	0	0	0	1	2	0	5	1	4	0	3
CASC5	27.5302910690008	27.4742135562105	22.9710754878846	22.6817033879825	22.6307379359342	23.6518470345575	26.9842452936278	25.2358240504111	28.2343902457536	23.48209989616	26.859701977154	21.175388971144	Q8NG31	Q8NG31	51	51	51	Protein CASC5	CASC5	sp|Q8NG31|KNL1_HUMAN Kinetochore scaffold 1 OS=Homo sapiens (Human) OX=9606 GN=KNL1 PE=1 SV=3	1	51	51	51	40	39	3	2	1	5	9	5	44	3	20	2	40	39	3	2	1	5	9	5	44	3	20	2	40
CCDC18	23.8325802431736	22.8787297412362	22.5009356772054	21.5818934085483	23.2079429666292	20.8805652691886	20.8413328322883	24.4314832940795	23.5656971268492	22.1379501183931	23.4445539041379	21.7434630300768	Q5T9S5	Q5T9S5	4	4	4	Coiled-coil domain-containing protein 18	CCDC18	sp|Q5T9S5|CCD18_HUMAN Coiled-coil domain-containing protein 18 OS=Homo sapiens (Human) OX=9606 GN=CCDC18 PE=1 SV=1	1	4	4	4	3	1	0	0	0	0	1	0	3	0	1	0	3	1	0	0	0	0	1	0	3	0	1	0	3
CCDC6	23.8179236128493	23.690298137782	21.8886307072539	19.7918133975819	23.8394057156545	21.5375709632148	22.1787998662848	23.3428931468062	24.0781423361721	22.1455696971048	20.4537147018045	21.9063495281868	Q16204	Q16204	3	3	3	Coiled-coil domain-containing protein 6	CCDC6	sp|Q16204|CCDC6_HUMAN Coiled-coil domain-containing protein 6 OS=Homo sapiens (Human) OX=9606 GN=CCDC6 PE=1 SV=2	1	3	3	3	2	2	0	0	0	0	0	0	3	0	0	0	2	2	0	0	0	0	0	0	3	0	0	0	2
CCDC66	22.3578601646146	22.5717267242875	21.8142556068081	21.8072104333892	23.9298688495922	20.9985733283683	23.3110331491899	23.0534000160948	22.2866694300689	21.0868048857008	21.5839592516717	22.403484139794	A2RUB6	A2RUB6	3	3	3	Coiled-coil domain-containing protein 66	CCDC66	sp|A2RUB6|CCD66_HUMAN Coiled-coil domain-containing protein 66 OS=Homo sapiens (Human) OX=9606 GN=CCDC66 PE=1 SV=4	1	3	3	3	3	3	0	0	1	0	0	0	2	0	0	0	3	3	0	0	1	0	0	0	2	0	0	0	3
CCDC85C	23.2556590853622	23.0795590021275	21.9509743178789	22.0488719481849	21.3899184228246	23.0253182643712	22.812128008895	22.9058820168445	23.7398506402136	22.0392670605722	20.9971631108962	22.0997458905358	A6NKD9	A6NKD9	3	3	3	Coiled-coil domain-containing protein 85C	CCDC85C	sp|A6NKD9|CC85C_HUMAN Coiled-coil domain-containing protein 85C OS=Homo sapiens (Human) OX=9606 GN=CCDC85C PE=1 SV=1	1	3	3	3	2	2	0	0	0	0	0	0	3	0	1	0	2	2	0	0	0	0	0	0	3	0	1	0	2
CCP110	23.7636484219958	23.4340264770223	21.4918464258929	23.4898847515518	21.080749848698	22.6907054795204	22.032631579392	23.6124132901566	23.7660775428855	20.5668090159982	21.3308687706094	22.202163722967	O43303	O43303	4	4	4	Centriolar coiled-coil protein of 110 kDa	CCP110	sp|O43303|CP110_HUMAN Centriolar coiled-coil protein of 110 kDa OS=Homo sapiens (Human) OX=9606 GN=CCP110 PE=1 SV=3	1	4	4	4	4	3	0	0	0	0	1	0	4	0	0	0	4	3	0	0	0	0	1	0	4	0	0	0	4
CCT2	28.7361191052461	29.0455971626324	26.91536025249	27.1601948876562	26.2486012384439	27.3137170225284	30.4545423504566	28.6626160086615	30.6367689473873	29.3299061121605	29.510714768091	27.0282310216614	P78371	P78371	34	34	34	T-complex protein 1 subunit beta	CCT2	sp|P78371|TCPB_HUMAN T-complex protein 1 subunit beta OS=Homo sapiens (Human) OX=9606 GN=CCT2 PE=1 SV=4	1	34	34	34	27	29	8	6	3	7	19	14	32	11	22	9	27	29	8	6	3	7	19	14	32	11	22	9	27
CCT3	26.2243319167122	26.2226195188365	21.3875898454439	22.5785399684736	22.7229777222854	20.4643847029744	22.1602837435204	23.6653924223866	26.3369653541214	21.7437218572354	26.1809570206826	21.5885565817085	P49368	P49368	18	18	18	T-complex protein 1 subunit gamma	CCT3	sp|P49368|TCPG_HUMAN T-complex protein 1 subunit gamma OS=Homo sapiens (Human) OX=9606 GN=CCT3 PE=1 SV=4	1	18	18	18	14	18	2	0	0	0	1	1	17	0	8	1	14	18	2	0	0	0	1	1	17	0	8	1	14
CCT4	25.9609331061083	25.9465263473434	20.4074470810463	22.5100132850325	22.2575688165091	24.0514227139374	21.4079451324624	22.1318329497299	26.678015708687	20.3108462809312	25.5908081415425	23.0954025981091	P50991	P50991	10	10	10	T-complex protein 1 subunit delta	CCT4	sp|P50991|TCPD_HUMAN T-complex protein 1 subunit delta OS=Homo sapiens (Human) OX=9606 GN=CCT4 PE=1 SV=4	1	10	10	10	9	9	1	1	0	2	1	1	8	0	3	0	9	9	1	1	0	2	1	1	8	0	3	0	9
CCT5	29.2068084710688	29.5611255498014	25.5186334676873	23.8842974246222	27.242817359766	25.550277081638	29.0490558356501	26.20532687707	29.988341742401	28.2931176308511	29.3632750932902	25.7324684692445	P48643	P48643	28	28	28	T-complex protein 1 subunit epsilon	CCT5	sp|P48643|TCPE_HUMAN T-complex protein 1 subunit epsilon OS=Homo sapiens (Human) OX=9606 GN=CCT5 PE=1 SV=1	1	28	28	28	21	23	4	1	2	5	11	4	25	5	19	5	21	23	4	1	2	5	11	4	25	5	19	5	21
CCT6A	26.8788840609272	27.0980831797332	25.9354630930326	27.1495747196086	23.0506835708777	25.7885791501104	30.2044315925261	28.316179660465	30.3370291774769	27.3787344690986	26.670066213214	25.0747987041011	P40227;Q92526	P40227	24;5	24;5	24;5	T-complex protein 1 subunit zeta	CCT6A	sp|P40227|TCPZ_HUMAN T-complex protein 1 subunit zeta OS=Homo sapiens (Human) OX=9606 GN=CCT6A PE=1 SV=3	2	24	24	24	16	16	3	2	0	3	12	7	20	4	8	2	16	16	3	2	0	3	12	7	20	4	8	2	16
CCT7	23.7276471255258	23.4866484676508	20.876746015445	22.522704615276	22.336075353309	20.9630238160373	21.544936795979	23.6917838073708	24.2009009990583	21.1053958485972	23.5441569760229	21.380050427678	Q99832	Q99832	5	5	5	T-complex protein 1 subunit eta	CCT7	sp|Q99832|TCPH_HUMAN T-complex protein 1 subunit eta OS=Homo sapiens (Human) OX=9606 GN=CCT7 PE=1 SV=2	1	5	5	5	4	4	0	0	0	0	0	0	4	0	1	0	4	4	0	0	0	0	0	0	4	0	1	0	4
CCT8	30.505594367249	30.4127625473722	30.0715035661983	29.173956712799	28.2080187076714	29.3009041784757	31.3329814480384	30.2781931043055	31.9960418980776	30.9359295054386	30.479812513547	29.9630630180515	P50990	P50990	34	34	34	T-complex protein 1 subunit theta	CCT8	sp|P50990|TCPQ_HUMAN T-complex protein 1 subunit theta OS=Homo sapiens (Human) OX=9606 GN=CCT8 PE=1 SV=4	1	34	34	34	24	27	7	5	3	8	18	16	29	12	21	10	24	27	7	5	3	8	18	16	29	12	21	10	24
CCZ1	25.994812631639	25.7397476530956	22.8011098035184	22.0681633355761	24.2323854224244	21.2899000142052	21.1152840493454	23.7469593111496	25.995330345176	21.0727688161537	26.0777349908153	22.168734610513	P86791;P86790	P86791;P86790	7;7	7;7	7;7	Vacuolar fusion protein CCZ1 homolog;Vacuolar fusion protein CCZ1 homolog B	CCZ1;CCZ1B	sp|P86791|CCZ1_HUMAN Vacuolar fusion protein CCZ1 homolog OS=Homo sapiens (Human) OX=9606 GN=CCZ1 PE=1 SV=1;sp|P86790|CCZ1B_HUMAN Vacuolar fusion protein CCZ1 homolog B OS=Homo sapiens (Human) OX=9606 GN=CCZ1B PE=1 SV=1	2	7	7	7	6	6	1	1	1	1	1	1	7	1	3	1	6	6	1	1	1	1	1	1	7	1	3	1	6
CD2AP	24.9921348147299	25.744220810818	21.4751806833856	23.2034475084242	23.5276691457783	21.2641247643842	23.2493013174784	23.3564165731959	24.8343657272044	20.8233883968644	24.4056800832666	21.0653112456496	Q9Y5K6	Q9Y5K6	13	13	13	CD2-associated protein	CD2AP	sp|Q9Y5K6|CD2AP_HUMAN CD2-associated protein OS=Homo sapiens (Human) OX=9606 GN=CD2AP PE=1 SV=1	1	13	13	13	9	12	2	0	1	1	1	0	11	0	2	1	9	12	2	0	1	1	1	0	11	0	2	1	9
CDC37	26.9984112096656	25.5984387547716	24.384559280994	22.6703532797369	23.5656469490112	23.927324415985	22.4163059187468	23.2096011589859	26.80624260096	21.5788406227194	26.3975919932364	22.1958508343884	Q16543	Q16543	9	9	9	Hsp90 co-chaperone Cdc37;Hsp90 co-chaperone Cdc37, N-terminally processed	CDC37	sp|Q16543|CDC37_HUMAN Hsp90 co-chaperone Cdc37 OS=Homo sapiens (Human) OX=9606 GN=CDC37 PE=1 SV=1	1	9	9	9	8	8	2	1	0	2	1	1	9	0	8	1	8	8	2	1	0	2	1	1	9	0	8	1	8
CDCA2	22.0075118737197	23.0256356954329	22.2396936576673	21.0259485629738	23.3380514717493	23.6325099228436	22.3688172373631	23.2243925145869	22.6519783816927	22.1772731100663	21.9576607073156	20.9755365220485	Q69YH5	Q69YH5	5	5	5	Cell division cycle-associated protein 2	CDCA2	sp|Q69YH5|CDCA2_HUMAN Cell division cycle-associated protein 2 OS=Homo sapiens (Human) OX=9606 GN=CDCA2 PE=1 SV=2	1	5	5	5	2	4	1	0	0	0	1	1	2	0	0	1	2	4	1	0	0	0	1	1	2	0	0	1	2
CDK1	25.1212745456563	24.9076572052072	22.6567215742243	21.4433227833077	21.691844998918	22.5412719201009	22.0347646874602	23.2405913853633	24.3766330910676	21.9403744324176	22.1447071153855	21.0979888039756	P06493;P24941;Q00526;Q00535;P11802;Q00534;P50750;Q96Q40;O94921;Q07002;Q00536;Q00537;Q9NYV4;Q14004	P06493	5;2;2;1;1;1;1;1;1;1;1;1;1;1	5;2;2;1;1;1;1;1;1;1;1;1;1;1	5;2;2;1;1;1;1;1;1;1;1;1;1;1	Cyclin-dependent kinase 1	CDK1	sp|P06493|CDK1_HUMAN Cyclin-dependent kinase 1 OS=Homo sapiens (Human) OX=9606 GN=CDK1 PE=1 SV=3	14	5	5	5	3	3	0	0	0	0	1	0	4	2	2	0	3	3	0	0	0	0	1	0	4	2	2	0	3
CDK5RAP2	23.8069554739106	23.1846199302012	20.9538813021409	22.6128285696928	23.6925110174337	21.9432027656821	21.6694622124788	24.3318152871705	23.4360618464326	19.6851193303181	23.4620139240171	20.9181537725894	Q96SN8	Q96SN8	7	7	7	CDK5 regulatory subunit-associated protein 2	CDK5RAP2	sp|Q96SN8|CK5P2_HUMAN CDK5 regulatory subunit-associated protein 2 OS=Homo sapiens (Human) OX=9606 GN=CDK5RAP2 PE=1 SV=5	1	7	7	7	5	4	0	0	0	1	1	1	5	0	2	0	5	4	0	0	0	1	1	1	5	0	2	0	5
CDR2	25.9233851599147	25.9789978968294	25.5540890054694	23.0332666898413	24.2927181382411	26.0514642034777	21.8306509183783	22.4336113575287	25.2822072501657	23.4966065160959	22.8171490422662	20.6337783234631	Q01850	Q01850	8	8	8	Cerebellar degeneration-related protein 2	CDR2	sp|Q01850|CDR2_HUMAN Cerebellar degeneration-related protein 2 OS=Homo sapiens (Human) OX=9606 GN=CDR2 PE=1 SV=2	1	8	8	8	5	6	2	1	1	3	1	1	4	1	1	0	5	6	2	1	1	3	1	1	4	1	1	0	5
CENPF	22.8090183616661	23.8612648989079	21.9220291787222	22.3975513701518	22.04244405506	21.7132219612062	22.219930660974	24.9897751666333	22.4214454235055	20.8068329283826	22.5178529347373	22.0257809799592	P49454	P49454	11	11	11	Centromere protein F	CENPF	sp|P49454|CENPF_HUMAN Centromere protein F OS=Homo sapiens (Human) OX=9606 GN=CENPF PE=1 SV=3	1	11	11	11	7	11	1	0	0	0	0	0	5	0	2	0	7	11	1	0	0	0	0	0	5	0	2	0	7
CENPJ	23.3555500469407	23.3670638212586	22.8211163247564	22.0410472934358	24.5971019588633	22.3564178233986	22.2754875507136	22.4110544304041	23.0514890966292	22.3464130002073	21.5596463769338	22.5075120189692	Q9HC77	Q9HC77	3	3	3	Centromere protein J	CENPJ	sp|Q9HC77|CENPJ_HUMAN Centromere protein J OS=Homo sapiens (Human) OX=9606 GN=CENPJ PE=1 SV=2	1	3	3	3	2	2	0	0	0	0	0	0	3	0	1	0	2	2	0	0	0	0	0	0	3	0	1	0	2
CEP164	26.545718892591	26.367930324809	25.4351717256264	26.0942418632731	21.6259187186448	21.3904273711338	26.4527135558713	25.6325907966946	27.7834425139948	21.6720032907153	24.8292930395406	21.3808804025268	Q9UPV0	Q9UPV0	35	35	35	Centrosomal protein of 164 kDa	CEP164	sp|Q9UPV0|CE164_HUMAN Centrosomal protein of 164 kDa OS=Homo sapiens (Human) OX=9606 GN=CEP164 PE=1 SV=3	1	35	35	35	25	28	2	4	0	1	6	4	35	1	12	1	25	28	2	4	0	1	6	4	35	1	12	1	25
CEP170	28.00142108045	27.7906063245522	25.165763292278	28.489032270922	22.6492739400933	27.0510285037835	26.0235433777756	28.2909667456002	28.6030388705953	22.6875906952171	26.9567081316027	28.2351666863167	Q5SW79;Q96L14;Q9Y4F5	Q5SW79	37;3;1	37;3;1	37;3;1	Centrosomal protein of 170 kDa	CEP170	sp|Q5SW79|CE170_HUMAN Centrosomal protein of 170 kDa OS=Homo sapiens (Human) OX=9606 GN=CEP170 PE=1 SV=1	3	37	37	37	28	28	3	2	2	2	6	2	34	1	9	2	28	28	3	2	2	2	6	2	34	1	9	2	28
CEP192	26.0491181716953	25.9065796174619	22.8698543612082	23.151679416479	24.6949019152816	22.0146384885709	24.2792342256251	23.552155012235	26.3362333110964	21.5954023032498	22.364340948454	23.5356811084722	Q8TEP8	Q8TEP8	31	31	31	Centrosomal protein of 192 kDa	CEP192	sp|Q8TEP8|CE192_HUMAN Centrosomal protein of 192 kDa OS=Homo sapiens (Human) OX=9606 GN=CEP192 PE=1 SV=3	1	31	31	31	23	21	2	2	1	1	3	1	29	0	2	0	23	21	2	2	1	1	3	1	29	0	2	0	23
CEP295	23.9348109868129	23.6786336630499	22.6561888853917	22.8581823431954	22.8257523630768	22.2997020511273	23.5637204337578	24.457161787916	25.294283912771	21.0359865954235	22.662165053549	21.4972477969955	Q9C0D2;REV__Q86SE5	Q9C0D2	20;1	20;1	20;1	Centrosomal protein of 295 kDa	CEP295	sp|Q9C0D2|CE295_HUMAN Centrosomal protein of 295 kDa OS=Homo sapiens (Human) OX=9606 GN=CEP295 PE=1 SV=4	2	20	20	20	7	12	2	0	0	1	4	2	20	0	3	0	7	12	2	0	0	1	4	2	20	0	3	0	7
CEP350	25.1920083006547	25.0073151073851	21.047914874996	23.0790810393858	23.2076270225597	23.3084145833405	22.3015282831367	22.7301485695644	26.2914235281738	22.9090145014673	21.2316060282853	20.4489506731369	Q5VT06	Q5VT06	27	27	27	Centrosome-associated protein 350	CEP350	sp|Q5VT06|CE350_HUMAN Centrosome-associated protein 350 OS=Homo sapiens (Human) OX=9606 GN=CEP350 PE=1 SV=1	1	27	27	27	15	13	2	1	0	3	1	3	22	0	2	2	15	13	2	1	0	3	1	3	22	0	2	2	15
CEP85	26.9023072083147	26.9388762161706	23.1779099104536	24.3233362892802	22.97632578314	21.994790038219	24.7264002878184	23.5702216857903	28.3127654052211	21.7139321155251	25.8100487004628	21.664566251502	Q6P2H3	Q6P2H3	25	25	25	Centrosomal protein of 85 kDa	CEP85	sp|Q6P2H3|CEP85_HUMAN Centrosomal protein of 85 kDa OS=Homo sapiens (Human) OX=9606 GN=CEP85 PE=1 SV=1	1	25	25	25	17	21	1	2	0	1	4	3	24	1	11	0	17	21	1	2	0	1	4	3	24	1	11	0	17
CEP97	23.3605149140937	23.4818536184126	21.8521980349501	22.4321025893096	23.6676361887299	21.5746883409678	22.334669405069	23.9525465264701	23.4102815717659	21.8272872781831	22.392730301784	21.6636185839875	Q8IW35	Q8IW35	6	6	6	Centrosomal protein of 97 kDa	CEP97	sp|Q8IW35|CEP97_HUMAN Centrosomal protein of 97 kDa OS=Homo sapiens (Human) OX=9606 GN=CEP97 PE=1 SV=1	1	6	6	6	3	2	0	0	0	0	0	0	5	0	1	0	3	2	0	0	0	0	0	0	5	0	1	0	3
CETN2	23.3466511521186	22.9041877083323	22.6667042861147	23.0148446558537	23.7852414937667	22.1405924776174	22.2418165929013	23.0042398227109	22.7325409256512	22.2997342483169	21.7542105225982	22.2177144258881	P41208	P41208	3	3	3	Centrin-2	CETN2	sp|P41208|CETN2_HUMAN Centrin-2 OS=Homo sapiens (Human) OX=9606 GN=CETN2 PE=1 SV=1	1	3	3	3	2	2	0	0	0	0	0	0	2	0	1	0	2	2	0	0	0	0	0	0	2	0	1	0	2
CFAP97	24.5367072821961	24.0644743813357	22.4785162504952	23.3408026304298	22.4029304125465	22.8658507801026	21.9232746540864	22.6242552557882	23.9707947157351	21.5564241000792	20.4356602746925	22.1095512682943	Q9P2B7	Q9P2B7	4	4	4	Cilia- and flagella-associated protein 97	CFAP97	sp|Q9P2B7|CFA97_HUMAN Cilia- and flagella-associated protein 97 OS=Homo sapiens (Human) OX=9606 GN=CFAP97 PE=1 SV=2	1	4	4	4	3	2	0	0	0	0	0	1	2	1	0	1	3	2	0	0	0	0	0	1	2	1	0	1	3
CFDP1	23.8403814770637	24.2875010317881	23.6159739461577	22.0634429027648	23.4785572763189	21.3061729737253	22.2059312923369	23.4250936986822	23.6333393917032	19.897307579502	20.4963645323431	20.1558248346436	Q9UEE9	Q9UEE9	3	3	3	Craniofacial development protein 1	CFDP1	sp|Q9UEE9|CFDP1_HUMAN Craniofacial development protein 1 OS=Homo sapiens (Human) OX=9606 GN=CFDP1 PE=1 SV=1	1	3	3	3	2	3	0	0	0	0	0	0	2	0	0	0	2	3	0	0	0	0	0	0	2	0	0	0	2
CFL1	28.9042899391064	28.9030546442399	29.6475477139962	23.0510154818851	21.7736952135904	29.8041665038074	28.5548648171853	24.0319829844125	28.8228966126848	28.8099873913647	28.5160049915728	29.7660238175237	P23528	P23528	4	4	3	Cofilin-1	CFL1	sp|P23528|COF1_HUMAN Cofilin-1 OS=Homo sapiens (Human) OX=9606 GN=CFL1 PE=1 SV=3	1	4	4	3	4	4	3	1	1	2	2	1	4	2	2	2	4	4	3	1	1	2	2	1	4	2	2	2	3
CGN	24.7940199606498	25.0079138780142	23.7556235529872	25.2024338521685	23.9862589313421	24.8436435407924	23.7831677125593	24.6455942309946	26.5021681127305	21.164473879488	21.6490394220117	22.1527062550493	Q9P2M7	Q9P2M7	23	23	23	Cingulin	CGN	sp|Q9P2M7|CING_HUMAN Cingulin OS=Homo sapiens (Human) OX=9606 GN=CGN PE=1 SV=2	1	23	23	23	12	17	3	2	1	2	4	3	22	0	2	0	12	17	3	2	1	2	4	3	22	0	2	0	12
CHAMP1	23.486280198334	24.1655333013046	21.5720190632678	21.7841549951241	22.8768107377832	21.0808210650781	20.5496178433681	23.9624949896632	25.3628237888126	21.7649346623935	21.7720519453922	22.8701864921521	Q96JM3	Q96JM3	15	15	15	Chromosome alignment-maintaining phosphoprotein 1	CHAMP1	sp|Q96JM3|CHAP1_HUMAN Chromosome alignment-maintaining phosphoprotein 1 OS=Homo sapiens (Human) OX=9606 GN=CHAMP1 PE=1 SV=2	1	15	15	15	7	11	0	0	0	2	3	3	12	0	1	0	7	11	0	0	0	2	3	3	12	0	1	0	7
CHD6	22.8497066999577	22.9054369540844	21.5003666758537	22.8964244717227	23.6087210256009	21.2651433236553	21.1826478691868	24.9044403799909	22.5127992855567	22.03118197473	23.6751912453918	22.2440522023352	Q8TD26	Q8TD26	8	7	7	Chromodomain-helicase-DNA-binding protein 6	CHD6	sp|Q8TD26|CHD6_HUMAN Chromodomain-helicase-DNA-binding protein 6 OS=Homo sapiens (Human) OX=9606 GN=CHD6 PE=1 SV=4	1	8	7	7	4	6	0	0	0	0	0	0	7	0	2	0	3	5	0	0	0	0	0	0	6	0	2	0	3
CHD8	25.3116745990031	26.124867220393	21.8922695814929	22.3675510647964	21.2031383263787	22.2886327023224	24.2085862381578	23.0279423833465	25.7291782220641	23.3461100569258	23.9267817093801	21.9107393836927	Q9HCK8;Q9P2D1;Q3L8U1	Q9HCK8	24;4;3	24;4;3	23;3;2	Chromodomain-helicase-DNA-binding protein 8	CHD8	sp|Q9HCK8|CHD8_HUMAN Chromodomain-helicase-DNA-binding protein 8 OS=Homo sapiens (Human) OX=9606 GN=CHD8 PE=1 SV=5	3	24	24	23	16	17	0	0	0	0	5	1	19	2	5	1	16	17	0	0	0	0	5	1	19	2	5	1	15
CHMP4B	25.9387192101105	25.7491150856967	22.1267534423084	21.9421777609077	22.319135722082	21.7399553267165	26.1403394177717	23.3672181590513	25.5784224482669	20.381156161558	25.8615488846785	25.9898634156673	Q9H444	Q9H444	4	4	4	Charged multivesicular body protein 4b	CHMP4B	sp|Q9H444|CHM4B_HUMAN Charged multivesicular body protein 4b OS=Homo sapiens (Human) OX=9606 GN=CHMP4B PE=1 SV=1	1	4	4	4	4	4	1	0	0	1	2	1	3	1	2	2	4	4	1	0	0	1	2	1	3	1	2	2	4
CHMP5	23.5010596612829	23.5701058485394	22.433362658078	22.1376637433977	20.632541981924	21.1924091166822	20.6105664076241	24.1146330366212	20.4615099516106	21.6860147070736	20.6740318972098	22.4408600684635	Q9NZZ3	Q9NZZ3	2	2	2	Charged multivesicular body protein 5	CHMP5	sp|Q9NZZ3|CHMP5_HUMAN Charged multivesicular body protein 5 OS=Homo sapiens (Human) OX=9606 GN=CHMP5 PE=1 SV=1	1	2	2	2	2	2	0	0	0	0	0	0	2	0	1	0	2	2	0	0	0	0	0	0	2	0	1	0	2
CHORDC1	26.2620194085581	25.5522722672881	21.2950987585303	22.4075668279047	23.3297666809672	23.7065784032694	22.1098350166964	22.9242215294015	25.5524481806796	23.1194349927653	24.6044464505217	21.0780602154178	Q9UHD1	Q9UHD1	8	8	8	Cysteine and histidine-rich domain-containing protein 1	CHORDC1	sp|Q9UHD1|CHRD1_HUMAN Cysteine and histidine-rich domain-containing protein 1 OS=Homo sapiens (Human) OX=9606 GN=CHORDC1 PE=1 SV=2	1	8	8	8	6	7	1	1	0	1	0	1	8	0	3	1	6	7	1	1	0	1	0	1	8	0	3	1	6
CIAPIN1	25.7281922783607	25.2252701114049	20.5415319689355	22.6591906206203	22.3381187444019	21.9861067120872	22.4398679518248	23.924594544824	25.008341419222	21.9266399359461	22.3320587444513	22.8059565176137	Q6FI81	Q6FI81	4	4	4	Anamorsin	CIAPIN1	sp|Q6FI81|CPIN1_HUMAN Anamorsin OS=Homo sapiens (Human) OX=9606 GN=CIAPIN1 PE=1 SV=2	1	4	4	4	4	3	0	0	0	0	0	0	4	0	1	0	4	3	0	0	0	0	0	0	4	0	1	0	4
CKAP2	24.0874796752187	24.2960709661803	21.382471195379	20.874465535099	22.8156383978387	21.5585919618637	21.8084419518156	23.9894631816386	24.1357092861044	22.7926320943584	24.2656362196148	22.0897715095461	Q8WWK9	Q8WWK9	6	6	6	Cytoskeleton-associated protein 2	CKAP2	sp|Q8WWK9|CKAP2_HUMAN Cytoskeleton-associated protein 2 OS=Homo sapiens (Human) OX=9606 GN=CKAP2 PE=1 SV=1	1	6	6	6	5	5	2	0	0	1	1	2	5	0	3	2	5	5	2	0	0	1	1	2	5	0	3	2	5
CKAP5	26.2684232084496	26.85638107293	22.5412426677044	21.9901206431633	24.1017744547331	23.2416468868412	23.3367440779595	27.2698146865062	27.6169481212833	22.1826572218202	26.1890318450796	24.4958857604788	Q14008	Q14008	26	26	26	Cytoskeleton-associated protein 5	CKAP5	sp|Q14008|CKAP5_HUMAN Cytoskeleton-associated protein 5 OS=Homo sapiens (Human) OX=9606 GN=CKAP5 PE=1 SV=3	1	26	26	26	22	23	1	0	0	2	2	3	26	0	11	3	22	23	1	0	0	2	2	3	26	0	11	3	22
CLINT1	24.6133551362128	24.9067860263672	21.5694527051449	21.6438023740225	23.5177808090789	21.4067942572083	21.0460365550084	22.858243206107	23.8798890731872	22.5983121088243	22.9702330074543	22.4231964161233	Q14677	Q14677	9	9	9	Clathrin interactor 1	CLINT1	sp|Q14677|EPN4_HUMAN Clathrin interactor 1 OS=Homo sapiens (Human) OX=9606 GN=CLINT1 PE=1 SV=1	1	9	9	9	9	9	0	0	0	0	1	0	8	1	2	0	9	9	0	0	0	0	1	0	8	1	2	0	9
CLMN	23.746324052134	23.4788950015523	21.6470027862543	22.6990087144336	23.3911089653053	23.6519094489295	21.2630961678612	24.1645802560334	23.3190689758052	22.3903857030543	21.3918140529216	22.0675835894562	Q96JQ2	Q96JQ2	2	2	2	Calmin	CLMN	sp|Q96JQ2|CLMN_HUMAN Calmin OS=Homo sapiens (Human) OX=9606 GN=CLMN PE=1 SV=1	1	2	2	2	2	2	0	0	0	1	1	0	2	0	0	0	2	2	0	0	0	1	1	0	2	0	0	0	2
CLSPN	24.2011254207809	24.0230145344911	20.9031103412577	22.2840416662984	24.1630668027785	20.8494796617577	22.7796455614074	22.6816063997849	24.4928335992303	21.4356042424928	21.741035364005	21.7363382000475	Q9HAW4	Q9HAW4	18	18	18	Claspin	CLSPN	sp|Q9HAW4|CLSPN_HUMAN Claspin OS=Homo sapiens (Human) OX=9606 GN=CLSPN PE=1 SV=3	1	18	18	18	14	12	2	0	0	1	4	1	15	0	0	2	14	12	2	0	0	1	4	1	15	0	0	2	14
CLTC	23.6509710812574	24.0702192352128	22.25499108232	24.2229669635813	24.7411264820173	21.8829175265623	22.3331571828266	22.9495577699733	23.9911834256214	22.4100399805646	21.9491626682348	22.3403829197689	Q00610	Q00610	10	10	9	Clathrin heavy chain 1	CLTC	sp|Q00610|CLH1_HUMAN Clathrin heavy chain 1 OS=Homo sapiens (Human) OX=9606 GN=CLTC PE=1 SV=5	1	10	10	9	7	5	0	0	0	0	1	0	8	0	1	0	7	5	0	0	0	0	1	0	8	0	1	0	6
CNN3	22.9733021807194	22.5362329844879	22.9983461516342	22.5342225791749	23.2035234307081	23.4486337893855	21.4251376972333	22.8843454533539	22.6635772134626	21.481448079064	22.0874809755813	22.567483420992	Q15417	Q15417	3	3	3	Calponin-3	CNN3	sp|Q15417|CNN3_HUMAN Calponin-3 OS=Homo sapiens (Human) OX=9606 GN=CNN3 PE=1 SV=1	1	3	3	3	2	3	0	0	0	0	0	0	3	0	1	0	2	3	0	0	0	0	0	0	3	0	1	0	2
CNOT1	24.6356658729798	24.2211079746702	22.5159835944137	22.8267378968022	24.1001353430774	21.4560648339915	21.063300343085	21.8054476967424	25.3321406532158	21.9220338283324	24.9152918604901	20.8648149866909	A5YKK6	A5YKK6	29	29	29	CCR4-NOT transcription complex subunit 1	CNOT1	sp|A5YKK6|CNOT1_HUMAN CCR4-NOT transcription complex subunit 1 OS=Homo sapiens (Human) OX=9606 GN=CNOT1 PE=1 SV=2	1	29	29	29	13	16	0	0	0	1	1	0	28	1	7	0	13	16	0	0	0	1	1	0	28	1	7	0	13
CNTRL	34.3945181000701	33.9551496779472	22.4005151958029	22.9311228410062	23.053089844592	21.4262989045577	21.8802882014012	23.764240634996	33.9101896615001	21.2036069713673	32.2425221048429	22.2487511328816	Q7Z7A1	Q7Z7A1	3	3	3	Centriolin	CNTRL	sp|Q7Z7A1|CNTRL_HUMAN Centriolin OS=Homo sapiens (Human) OX=9606 GN=CNTRL PE=1 SV=2	1	3	3	3	2	2	0	0	1	0	1	0	2	0	2	0	2	2	0	0	1	0	1	0	2	0	2	0	2
COPB1	24.4596397339029	24.6946613983407	23.7861494834897	22.5754807999804	23.8472981536125	21.924849874104	21.240240547966	24.4114590693993	24.1322612354789	22.1575815237114	21.3835011321446	22.7827856534415	P53618	P53618	4	4	4	Coatomer subunit beta	COPB1	sp|P53618|COPB_HUMAN Coatomer subunit beta OS=Homo sapiens (Human) OX=9606 GN=COPB1 PE=1 SV=3	1	4	4	4	3	3	0	0	0	0	0	0	3	0	1	0	3	3	0	0	0	0	0	0	3	0	1	0	3
CRK	26.0526668814112	25.6567098412838	24.9430194810599	23.0868054192804	23.0367993192329	28.5873854776162	24.2477867342496	23.0258756262745	25.5310351481554	22.3757131784171	24.6011623205125	25.8478302266289	P46108	P46108	5	5	5	Adapter molecule crk	CRK	sp|P46108|CRK_HUMAN Adapter molecule crk OS=Homo sapiens (Human) OX=9606 GN=CRK PE=1 SV=2	1	5	5	5	4	4	2	1	1	3	3	1	4	0	4	2	4	4	2	1	1	3	3	1	4	0	4	2	4
CRKL	24.7567945097675	25.1063744382651	22.7505196952653	21.1877339087442	23.0620571598055	23.2835059480488	21.9597666940706	23.0157552429417	25.4465744857579	21.2117763741344	21.9616026580113	22.9773453818359	P46109	P46109	7	7	7	Crk-like protein	CRKL	sp|P46109|CRKL_HUMAN Crk-like protein OS=Homo sapiens (Human) OX=9606 GN=CRKL PE=1 SV=1	1	7	7	7	5	5	0	1	0	0	0	1	6	0	1	1	5	5	0	1	0	0	0	1	6	0	1	1	5
CRYBG3	28.0799943067284	27.4075451306522	24.6100349074381	25.5665393052035	23.5059578300994	24.5122567716945	25.9818090430551	25.5953685848559	28.1784041569562	24.0015284597839	25.4786790315497	23.2861617764934	Q68DQ2	Q68DQ2	78	78	78	Very large A-kinase anchor protein	CRYBG3	sp|Q68DQ2|CRBG3_HUMAN Very large A-kinase anchor protein OS=Homo sapiens (Human) OX=9606 GN=CRYBG3 PE=1 SV=3	1	78	78	78	62	58	10	6	0	9	13	7	70	4	16	3	62	58	10	6	0	9	13	7	70	4	16	3	62
CSDE1	24.605011925009	24.8394686981659	20.5833501744444	22.9677997834201	23.1787516179192	20.9310679659786	21.6973418815244	22.9991467525947	24.6684980956635	21.6964123874517	22.3631375951101	21.8510374477211	O75534	O75534	7	7	7	Cold shock domain-containing protein E1	CSDE1	sp|O75534|CSDE1_HUMAN Cold shock domain-containing protein E1 OS=Homo sapiens (Human) OX=9606 GN=CSDE1 PE=1 SV=2	1	7	7	7	3	4	0	0	0	2	0	0	4	1	3	1	3	4	0	0	0	2	0	0	4	1	3	1	3
CSE1L	28.4669994841955	28.2969724126677	22.3010400871823	22.1943031049032	23.6038190634469	22.7883603786177	23.0179812674342	23.2572386709755	27.864255774542	21.7036679353709	21.9596294530765	21.7349701443826	P55060	P55060	5	5	5	Exportin-2	CSE1L	sp|P55060|XPO2_HUMAN Exportin-2 OS=Homo sapiens (Human) OX=9606 GN=CSE1L PE=1 SV=3	1	5	5	5	5	4	0	0	0	0	1	0	4	0	0	0	5	4	0	0	0	0	1	0	4	0	0	0	5
CSK	22.1433284023363	22.6011396453631	22.4273712620274	22.3555071814229	22.228224049529	22.3775239531647	21.8799329429189	23.2388544887838	20.3424436451042	22.1626991916727	20.5304118858261	22.8223190267861	P41240	P41240	2	2	2	Tyrosine-protein kinase CSK	CSK	sp|P41240|CSK_HUMAN Tyrosine-protein kinase CSK OS=Homo sapiens (Human) OX=9606 GN=CSK PE=1 SV=1	1	2	2	2	2	2	0	0	0	0	0	0	1	0	1	0	2	2	0	0	0	0	0	0	1	0	1	0	2
CSPP1	23.1355683910371	23.1972004920776	21.5266740545576	22.3958450918505	22.2753467510717	23.8316240007477	22.1621489008822	23.3155621246415	23.7224448443916	21.362979005144	20.2839906490474	22.2306887921117	Q1MSJ5	Q1MSJ5	7	7	7	Centrosome and spindle pole-associated protein 1	CSPP1	sp|Q1MSJ5|CSPP1_HUMAN Centrosome and spindle pole-associated protein 1 OS=Homo sapiens (Human) OX=9606 GN=CSPP1 PE=1 SV=4	1	7	7	7	4	4	0	0	0	0	1	0	6	0	1	0	4	4	0	0	0	0	1	0	6	0	1	0	4
CSTF2	28.2138230213348	28.3498006908537	27.5553037710551	26.6575823181843	22.4248586198681	28.1071929660106	28.1802077633088	28.4025120908563	28.2288975710486	27.7083963559781	26.9529372475839	27.3282589678492	P33240	P33240	16	9	9	Cleavage stimulation factor subunit 2	CSTF2	sp|P33240|CSTF2_HUMAN Cleavage stimulation factor subunit 2 OS=Homo sapiens (Human) OX=9606 GN=CSTF2 PE=1 SV=1	1	16	9	9	15	15	7	4	3	6	8	5	15	6	9	6	8	8	5	2	1	5	5	3	8	4	5	4	8
CSTF2T	30.4930474608252	30.3992760010527	31.5589656557463	30.8537812871096	30.3076939586003	31.2908788862146	30.507580443531	31.1360174461009	30.1786653448444	29.5390098553473	29.5187460097175	31.2128031539712	Q9H0L4	Q9H0L4	22	22	15	Cleavage stimulation factor subunit 2 tau variant	CSTF2T	sp|Q9H0L4|CSTFT_HUMAN Cleavage stimulation factor subunit 2 tau variant OS=Homo sapiens (Human) OX=9606 GN=CSTF2T PE=1 SV=1	1	22	22	15	18	18	8	6	6	7	14	9	18	7	12	11	18	18	8	6	6	7	14	9	18	7	12	11	11
CTPS1	23.9707069632311	23.3601129931993	21.332578231368	22.0573329095691	23.8421618445786	21.1006489973243	21.3106647957102	23.6222144287258	23.4338991710402	21.5103880230781	21.5862972918149	20.8302885178226	P17812	P17812	3	3	3	CTP synthase 1	CTPS1	sp|P17812|PYRG1_HUMAN CTP synthase 1 OS=Homo sapiens (Human) OX=9606 GN=CTPS1 PE=1 SV=2	1	3	3	3	3	3	0	0	0	0	1	0	3	0	0	0	3	3	0	0	0	0	1	0	3	0	0	0	3
CTTN	27.2807392001853	27.2419995826779	23.9336409542754	22.7941079676198	22.9865518242587	25.1990669137645	25.3777586190242	24.9212979796576	27.2766632871511	25.6704714836059	26.2677805348741	23.0808875397177	Q14247	Q14247	20	20	20	Src substrate cortactin	CTTN	sp|Q14247|SRC8_HUMAN Src substrate cortactin OS=Homo sapiens (Human) OX=9606 GN=CTTN PE=1 SV=2	1	20	20	20	16	17	3	1	0	4	6	3	18	4	8	2	16	17	3	1	0	4	6	3	18	4	8	2	16
CUEDC2	25.0112453441518	24.686830055058	21.6722730512554	21.6155655975732	24.0141312786322	23.7672036383789	21.7023713933391	22.9453669373871	24.5546160173623	21.9565475190691	20.860813078878	21.1235709119221	Q9H467	Q9H467	4	4	4	CUE domain-containing protein 2	CUEDC2	sp|Q9H467|CUED2_HUMAN CUE domain-containing protein 2 OS=Homo sapiens (Human) OX=9606 GN=CUEDC2 PE=1 SV=1	1	4	4	4	3	3	0	0	0	0	0	1	3	1	1	0	3	3	0	0	0	0	0	1	3	1	1	0	3
CUL4A	25.2736610208198	24.6970502744533	20.8985640707464	23.1791493080424	22.7159866799688	22.182736260225	22.4707901868883	22.0562594948082	24.9317488949342	20.5178428531928	20.679142806373	22.0594824854323	Q13619	Q13619	6	6	5	Cullin-4A	CUL4A	sp|Q13619|CUL4A_HUMAN Cullin-4A OS=Homo sapiens (Human) OX=9606 GN=CUL4A PE=1 SV=3	1	6	6	5	5	4	0	1	1	1	1	1	4	1	2	1	5	4	0	1	1	1	1	1	4	1	2	1	4
CUX1	23.2661368449903	23.9702681206298	21.473350535587	21.1691179333236	22.8570468961356	22.6609585025512	22.1089520351486	23.16489456711	24.1416456682274	21.3008186915447	23.7343821668565	22.3399472713634	P39880	P39880	17	17	17	Homeobox protein cut-like 1	CUX1	sp|P39880|CUX1_HUMAN Homeobox protein cut-like 1 OS=Homo sapiens (Human) OX=9606 GN=CUX1 PE=1 SV=3	1	17	17	17	11	14	1	0	0	1	2	1	15	0	4	0	11	14	1	0	0	1	2	1	15	0	4	0	11
CYB5R3	23.7115636350568	25.0955905057061	22.9807613589966	21.8389666894862	23.9629330376987	21.8628314953576	21.2390476516737	21.7840145084039	19.4448292443408	21.7491366903232	21.8364382308731	22.9421334449361	P00387	P00387	3	3	3	NADH-cytochrome b5 reductase 3;NADH-cytochrome b5 reductase 3 membrane-bound form;NADH-cytochrome b5 reductase 3 soluble form	CYB5R3	sp|P00387|NB5R3_HUMAN NADH-cytochrome b5 reductase 3 OS=Homo sapiens (Human) OX=9606 GN=CYB5R3 PE=1 SV=3	1	3	3	3	2	3	0	0	0	0	0	0	1	0	0	0	2	3	0	0	0	0	0	0	1	0	0	0	2
DCAF7	24.4437954558381	24.7350022807886	21.7216908553501	21.9407818574263	24.0144991348748	21.6384006465223	23.1127973518905	24.0763828362271	23.2048606523644	21.0832228105585	21.2722998325774	21.3070313658472	P61962	P61962	3	3	3	DDB1- and CUL4-associated factor 7	DCAF7	sp|P61962|DCAF7_HUMAN DDB1- and CUL4-associated factor 7 OS=Homo sapiens (Human) OX=9606 GN=DCAF7 PE=1 SV=1	1	3	3	3	2	3	0	0	0	0	0	0	3	0	0	0	2	3	0	0	0	0	0	0	3	0	0	0	2
DCTN4	26.6224046672433	27.1460819794042	23.0741864900198	22.4781251531663	24.3244315423892	21.0630717978803	21.1738787381965	28.6252645979116	27.5811840283876	22.3650534040567	26.061840523843	27.3000750308319	Q9UJW0	Q9UJW0	8	8	8	Dynactin subunit 4	DCTN4	sp|Q9UJW0|DCTN4_HUMAN Dynactin subunit 4 OS=Homo sapiens (Human) OX=9606 GN=DCTN4 PE=1 SV=1	1	8	8	8	8	7	1	0	0	1	0	2	7	1	4	2	8	7	1	0	0	1	0	2	7	1	4	2	8
DCUN1D4	28.9033994841047	28.6863892785044	26.3664803045442	21.5331174425167	23.4867596025605	26.383109402342	21.9121383100525	22.769285704654	28.3781970062237	24.8918022410186	26.5678016516557	25.8714298308611	Q92564;Q9BTE7	Q92564	9;1	9;1	9;1	DCN1-like protein 4	DCUN1D4	sp|Q92564|DCNL4_HUMAN DCN1-like protein 4 OS=Homo sapiens (Human) OX=9606 GN=DCUN1D4 PE=1 SV=2	2	9	9	9	7	8	4	0	1	4	0	0	7	3	6	5	7	8	4	0	1	4	0	0	7	3	6	5	7
DDB1	23.4546286311194	23.1810442506807	20.5449899882262	23.1182067663069	23.5348924618119	22.717633765098	21.0706942769651	23.4604126106568	23.26870874928	21.9759120310175	21.8176594424173	22.2029455151757	Q16531	Q16531	3	3	3	DNA damage-binding protein 1	DDB1	sp|Q16531|DDB1_HUMAN DNA damage-binding protein 1 OS=Homo sapiens (Human) OX=9606 GN=DDB1 PE=1 SV=1	1	3	3	3	3	2	0	0	0	0	0	0	3	0	0	0	3	2	0	0	0	0	0	0	3	0	0	0	3
DDRGK1	26.001979365732	25.5054277909001	21.169613433126	21.7819930192532	21.4923666690079	21.9621694457825	21.8691781271315	22.240537863947	25.1755803105913	21.9803505974098	21.6478917531959	22.1996641610706	Q96HY6	Q96HY6	7	7	7	DDRGK domain-containing protein 1	DDRGK1	sp|Q96HY6|DDRGK_HUMAN DDRGK domain-containing protein 1 OS=Homo sapiens (Human) OX=9606 GN=DDRGK1 PE=1 SV=2	1	7	7	7	6	7	0	0	0	0	1	0	7	0	0	0	6	7	0	0	0	0	1	0	7	0	0	0	6
DDX21	24.1836662723616	24.1487217192102	23.8574369850133	22.2016387094161	25.2438123130972	23.2672646549168	22.1154774832783	22.5007844186124	23.8958747773599	21.8544195419326	25.5787391476056	21.8165008052218	Q9NR30;Q9BQ39	Q9NR30	9;1	9;1	9;1	Nucleolar RNA helicase 2	DDX21	sp|Q9NR30|DDX21_HUMAN Nucleolar RNA helicase 2 OS=Homo sapiens (Human) OX=9606 GN=DDX21 PE=1 SV=5	2	9	9	9	4	3	0	0	0	0	0	0	4	0	9	1	4	3	0	0	0	0	0	0	4	0	9	1	4
DDX3X	29.5971709696011	30.0113200004193	30.5514217167153	29.1963395505588	29.4200715279234	30.3755481119254	28.6081251308736	29.0864879165814	29.9239404763343	29.1184998982332	29.2475106034713	30.4771122813988	O00571;O15523;Q9NQI0	O00571;O15523	27;18;1	27;18;1	26;17;1	ATP-dependent RNA helicase DDX3X;ATP-dependent RNA helicase DDX3Y	DDX3X;DDX3Y	sp|O00571|DDX3X_HUMAN ATP-dependent RNA helicase DDX3X OS=Homo sapiens (Human) OX=9606 GN=DDX3X PE=1 SV=3;sp|O15523|DDX3Y_HUMAN ATP-dependent RNA helicase DDX3Y OS=Homo sapiens (Human) OX=9606 GN=DDX3Y PE=1 SV=2	3	27	27	26	18	23	5	6	3	5	11	7	20	6	15	6	18	23	5	6	3	5	11	7	20	6	15	6	17
DDX5	24.5878933164612	24.5802640889074	22.1566113412419	22.169468785136	23.2966191091842	22.433930632686	22.8138068329055	23.8314759503737	24.6824965899745	21.7835132243036	25.601842409325	22.4236287671144	P17844	P17844	10	9	7	Probable ATP-dependent RNA helicase DDX5	DDX5	sp|P17844|DDX5_HUMAN Probable ATP-dependent RNA helicase DDX5 OS=Homo sapiens (Human) OX=9606 GN=DDX5 PE=1 SV=1	1	10	9	7	5	9	0	0	0	0	0	0	9	0	3	0	4	8	0	0	0	0	0	0	8	0	2	0	3
DENND4A	26.1029555622152	25.7510068432953	21.9785924700765	21.6955180453086	22.3614455230129	22.1542087053388	24.171042990436	23.9297073959689	25.4637920060682	21.7185864017781	25.1356310127658	22.168419436969	Q7Z401	Q7Z401	22	22	22	C-myc promoter-binding protein	DENND4A	sp|Q7Z401|MYCPP_HUMAN C-myc promoter-binding protein OS=Homo sapiens (Human) OX=9606 GN=DENND4A PE=1 SV=2	1	22	22	22	17	15	0	2	1	0	3	1	16	1	6	0	17	15	0	2	1	0	3	1	16	1	6	0	17
DENND4C	25.4265281280896	25.2856327806647	22.2871422385644	21.5731208002593	23.7849180392553	22.2879696647087	21.9787476223162	23.1888391342227	25.8210177746891	21.701372730207	21.6764057342983	22.8409069699796	Q5VZ89	Q5VZ89	12	12	12	DENN domain-containing protein 4C	DENND4C	sp|Q5VZ89|DEN4C_HUMAN DENN domain-containing protein 4C OS=Homo sapiens (Human) OX=9606 GN=DENND4C PE=1 SV=3	1	12	12	12	11	9	0	0	0	0	1	0	11	0	1	0	11	9	0	0	0	0	1	0	11	0	1	0	11
DHX29	25.4014870970148	25.5120758883958	24.5607503066784	26.3887360040388	23.234737045139	25.1640758397543	25.3144778646905	22.6284434510668	24.7947636817974	23.1021346261162	26.3891956911147	25.2297869717763	Q7Z478	Q7Z478	11	11	11	ATP-dependent RNA helicase DHX29	DHX29	sp|Q7Z478|DHX29_HUMAN ATP-dependent RNA helicase DHX29 OS=Homo sapiens (Human) OX=9606 GN=DHX29 PE=1 SV=2	1	11	11	11	6	8	2	2	1	4	2	1	9	2	4	2	6	8	2	2	1	4	2	1	9	2	4	2	6
DHX30	23.0279485053106	23.0413135732826	22.4417424903598	22.7927400648257	23.0898214776683	21.9979044611359	21.604917624612	22.918701773979	23.1762577769541	21.8514374045855	21.0587158057008	22.0023493884085	Q7L2E3	Q7L2E3	3	3	3	Putative ATP-dependent RNA helicase DHX30	DHX30	sp|Q7L2E3|DHX30_HUMAN ATP-dependent RNA helicase DHX30 OS=Homo sapiens (Human) OX=9606 GN=DHX30 PE=1 SV=1	1	3	3	3	2	2	0	0	0	0	0	0	3	0	0	0	2	2	0	0	0	0	0	0	3	0	0	0	2
DHX36	22.3027091988441	22.2469029296586	20.7574083514489	21.809488114323	23.3362946452376	22.1318266215056	22.0360921087274	23.7480060130095	22.0756802177826	21.9197671610953	21.4188609038637	21.1499632565764	Q9H2U1;Q6P158	Q9H2U1	3;1	3;1	3;1	ATP-dependent RNA helicase DHX36	DHX36	sp|Q9H2U1|DHX36_HUMAN ATP-dependent DNA/RNA helicase DHX36 OS=Homo sapiens (Human) OX=9606 GN=DHX36 PE=1 SV=2	2	3	3	3	2	3	0	1	0	0	0	0	2	0	1	0	2	3	0	1	0	0	0	0	2	0	1	0	2
DHX9	24.0349822801732	24.000067415624	23.181391385897	22.5541903545883	21.8965160716729	21.0068842440651	21.7876709612969	22.2997179098103	24.4436690090138	23.2760479763498	24.8890653386235	21.9120082870123	Q08211	Q08211	7	7	7	ATP-dependent RNA helicase A	DHX9	sp|Q08211|DHX9_HUMAN ATP-dependent RNA helicase A OS=Homo sapiens (Human) OX=9606 GN=DHX9 PE=1 SV=4	1	7	7	7	5	6	0	0	0	0	0	0	6	0	2	0	5	6	0	0	0	0	0	0	6	0	2	0	5
DLG5	24.1896351676355	24.0520034589515	22.7463384743408	21.0066418173824	22.878184135371	22.0460272713739	20.1227245751978	23.5355780190258	24.5698162147144	22.2324946390375	21.9449741897975	22.4661495634572	Q8TDM6	Q8TDM6	11	11	11	Disks large homolog 5	DLG5	sp|Q8TDM6|DLG5_HUMAN Disks large homolog 5 OS=Homo sapiens (Human) OX=9606 GN=DLG5 PE=1 SV=4	1	11	11	11	6	6	0	0	0	0	2	0	10	0	1	0	6	6	0	0	0	0	2	0	10	0	1	0	6
DLGAP5	23.0246385244838	22.7779415303174	21.7760204651027	21.3968435383507	23.2842717793383	21.5358354162677	21.4654621645442	23.9797243804795	22.6544061492136	20.487494195838	20.2574177656972	22.0471534038033	Q15398	Q15398	2	2	2	Disks large-associated protein 5	DLGAP5	sp|Q15398|DLGP5_HUMAN Disks large-associated protein 5 OS=Homo sapiens (Human) OX=9606 GN=DLGAP5 PE=1 SV=2	1	2	2	2	2	2	1	0	0	0	0	0	2	0	0	0	2	2	1	0	0	0	0	0	2	0	0	0	2
DNAJA1	24.1059749878539	24.6304537786893	21.8561875464148	22.4301619666532	24.1520956400267	23.0338023995745	20.6451696694945	23.8063782311771	24.9044449944313	23.0312064045748	22.7695737039999	22.9065739102524	P31689	P31689	3	3	3	DnaJ homolog subfamily A member 1	DNAJA1	sp|P31689|DNJA1_HUMAN DnaJ homolog subfamily A member 1 OS=Homo sapiens (Human) OX=9606 GN=DNAJA1 PE=1 SV=2	1	3	3	3	2	3	0	0	0	0	0	0	3	0	0	0	2	3	0	0	0	0	0	0	3	0	0	0	2
DNAJC12	25.5835673910584	25.4930474608252	22.2316170171248	22.1432216446042	22.1715418075069	22.4800359442645	23.167080083333	22.9230117955299	24.9884988577068	20.5332912868092	24.2588247849068	21.5942977016127	Q9UKB3	Q9UKB3	4	4	4	DnaJ homolog subfamily C member 12	DNAJC12	sp|Q9UKB3|DJC12_HUMAN DnaJ homolog subfamily C member 12 OS=Homo sapiens (Human) OX=9606 GN=DNAJC12 PE=1 SV=1	1	4	4	4	4	4	0	0	0	1	0	1	4	0	2	1	4	4	0	0	0	1	0	1	4	0	2	1	4
DNAJC7	24.7520028534002	24.7217150257465	22.9231550673814	21.9813632451049	23.9961696681033	22.4910944245445	21.6722207133844	23.1196557103543	26.0686006810361	21.9778822878037	21.8544636560537	22.7149999610305	Q99615	Q99615	11	11	11	DnaJ homolog subfamily C member 7	DNAJC7	sp|Q99615|DNJC7_HUMAN DnaJ homolog subfamily C member 7 OS=Homo sapiens (Human) OX=9606 GN=DNAJC7 PE=1 SV=2	1	11	11	11	5	5	1	0	0	0	3	0	9	1	1	0	5	5	1	0	0	0	3	0	9	1	1	0	5
DPYSL2	24.0787938496084	23.9030661402301	21.8847591856134	23.7304121272695	23.7331085172067	22.7148191087484	22.50921190442	23.4142999979855	24.0176729405675	21.4281632081861	20.8596672738529	21.4135928718811	Q16555	Q16555	5	5	4	Dihydropyrimidinase-related protein 2	DPYSL2	sp|Q16555|DPYL2_HUMAN Dihydropyrimidinase-related protein 2 OS=Homo sapiens (Human) OX=9606 GN=DPYSL2 PE=1 SV=1	1	5	5	4	4	4	1	1	0	1	0	1	3	0	1	0	4	4	1	1	0	1	0	1	3	0	1	0	3
DPYSL3	23.5846285864287	23.6061422094925	21.3331077666344	20.9943966359132	22.4900357245643	21.2047013769597	22.6622186353429	24.1814245683544	23.5937740689778	23.3008454761461	21.3112308585237	23.6529540323032	Q14195;Q14194;Q14117	Q14195;Q14194	4;2;1	3;1;1	3;1;1	Dihydropyrimidinase-related protein 3;Dihydropyrimidinase-related protein 1	DPYSL3;CRMP1	sp|Q14195|DPYL3_HUMAN Dihydropyrimidinase-related protein 3 OS=Homo sapiens (Human) OX=9606 GN=DPYSL3 PE=1 SV=1;sp|Q14194|DPYL1_HUMAN Dihydropyrimidinase-related protein 1 OS=Homo sapiens (Human) OX=9606 GN=CRMP1 PE=1 SV=1	3	4	3	3	4	3	0	0	0	0	0	0	4	0	0	0	3	2	0	0	0	0	0	0	3	0	0	0	3
DRG1	24.6683898867723	24.4366337770807	23.0564881442277	21.673498554311	24.1186664781768	21.6147911145287	21.9862053830196	23.8078073797134	25.0512152483363	22.6070571009396	24.4249597202141	22.72285284207	Q9Y295	Q9Y295	6	6	6	Developmentally-regulated GTP-binding protein 1	DRG1	sp|Q9Y295|DRG1_HUMAN Developmentally-regulated GTP-binding protein 1 OS=Homo sapiens (Human) OX=9606 GN=DRG1 PE=1 SV=1	1	6	6	6	6	6	0	0	0	0	0	0	6	0	3	0	6	6	0	0	0	0	0	0	6	0	3	0	6
DRG2	22.4912806245021	22.8654433110395	22.6794250095953	21.9121859203839	22.5071184660282	22.0460182930342	21.9804862443267	21.0240533805376	23.3802052664085	22.0150150009316	21.357328194684	22.315369856956	P55039	P55039	2	2	2	Developmentally-regulated GTP-binding protein 2	DRG2	sp|P55039|DRG2_HUMAN Developmentally-regulated GTP-binding protein 2 OS=Homo sapiens (Human) OX=9606 GN=DRG2 PE=1 SV=1	1	2	2	2	2	2	0	0	0	0	0	0	2	0	1	0	2	2	0	0	0	0	0	0	2	0	1	0	2
DSG1	24.5334433320061	24.3446209978727	22.7729157038079	24.2992150306522	21.2438928948172	22.1405462694326	23.6616927125996	23.5879403437106	24.0300218156334	21.6667332998771	21.6036667093724	20.8287171457468	Q02413	Q02413	3	3	3	Desmoglein-1	DSG1	sp|Q02413|DSG1_HUMAN Desmoglein-1 OS=Homo sapiens (Human) OX=9606 GN=DSG1 PE=1 SV=2	1	3	3	3	3	3	0	0	0	0	0	0	3	1	0	0	3	3	0	0	0	0	0	0	3	1	0	0	3
DSG2	23.3368802519216	22.7492736795513	20.8395936201589	20.9901407110425	22.467498093065	22.2281660071364	22.4766173963477	22.8367103323895	19.5914252562537	22.4442147963496	20.7780605357667	21.4304898052108	Q14126	Q14126	3	3	3	Desmoglein-2	DSG2	sp|Q14126|DSG2_HUMAN Desmoglein-2 OS=Homo sapiens (Human) OX=9606 GN=DSG2 PE=1 SV=2	1	3	3	3	3	2	0	0	0	0	0	0	0	0	0	0	3	2	0	0	0	0	0	0	0	0	0	0	3
DSP	26.6156859821633	26.5117140537476	21.7124186801645	22.5925310939288	23.0099650417162	21.7371319662133	25.1482174363573	25.2801551023673	26.9606901184496	23.7748489783092	26.2509336051255	26.168156853966	P15924	P15924	50	50	50	Desmoplakin	DSP	sp|P15924|DESP_HUMAN Desmoplakin OS=Homo sapiens (Human) OX=9606 GN=DSP PE=1 SV=3	1	50	50	50	38	35	0	3	0	1	6	7	42	3	17	9	38	35	0	3	0	1	6	7	42	3	17	9	38
DST	24.9069236158996	23.8560485616832	21.7004190490238	22.6530449308231	22.5203293975537	22.4980179576923	20.9473840351227	23.2987316109504	23.6104292326309	22.1771082224006	22.1386805305319	21.9305830155727	Q03001	Q03001	26	26	26	Dystonin	DST	sp|Q03001|DYST_HUMAN Dystonin OS=Homo sapiens (Human) OX=9606 GN=DST PE=1 SV=4	1	26	26	26	20	19	1	1	0	2	1	0	18	2	2	1	20	19	1	1	0	2	1	0	18	2	2	1	20
DUSP3	27.4136101113098	27.5288762604652	21.4096540470678	21.9493604172304	23.2745450598318	20.8497882612468	22.0916818990045	23.3923415411924	27.5993897498989	27.1494778131407	25.3998260376473	23.2250581977566	P51452	P51452	4	4	4	Dual specificity protein phosphatase 3	DUSP3	sp|P51452|DUS3_HUMAN Dual specificity protein phosphatase 3 OS=Homo sapiens (Human) OX=9606 GN=DUSP3 PE=1 SV=1	1	4	4	4	4	4	1	0	0	1	1	0	4	2	3	0	4	4	1	0	0	1	1	0	4	2	3	0	4
DVL1	24.9677641656346	25.1420743284807	21.3781477370107	21.6604215163408	23.3059091657588	22.2702889806831	25.6935186484857	22.4570031591585	25.0420570991944	22.1128593021603	25.2066128760289	20.775010382386	O14640;P54792	O14640;P54792	11;9	9;7	9;7	Segment polarity protein dishevelled homolog DVL-1;Putative segment polarity protein dishevelled homolog DVL1P1	DVL1;DVL1P1	sp|O14640|DVL1_HUMAN Segment polarity protein dishevelled homolog DVL-1 OS=Homo sapiens (Human) OX=9606 GN=DVL1 PE=1 SV=2;sp|P54792|DVLP1_HUMAN Putative segment polarity protein dishevelled homolog DVL1P1 OS=Homo sapiens (Human) OX=9606 GN=DVL1P1 PE=5 SV=1	2	11	9	9	6	6	1	0	0	1	3	1	9	0	2	0	4	5	1	0	0	1	3	1	7	0	2	0	4
DVL2	28.5734758049535	28.216508311811	27.9549902744688	27.7347310137401	29.8484780767584	28.8844845016005	28.0868421943641	28.5144256041684	28.3196289195502	26.9233171472942	27.4803904777829	27.7255294600984	O14641	O14641	19	19	16	Segment polarity protein dishevelled homolog DVL-2	DVL2	sp|O14641|DVL2_HUMAN Segment polarity protein dishevelled homolog DVL-2 OS=Homo sapiens (Human) OX=9606 GN=DVL2 PE=1 SV=1	1	19	19	16	12	13	9	3	2	9	7	7	14	4	6	6	12	13	9	3	2	9	7	7	14	4	6	6	11
DVL3	25.2210710879479	26.8657311945238	21.8849299019374	20.6929646321259	23.5666975046368	23.0202529408576	22.7623484747636	21.9738090890636	26.6180690965074	21.1255262542462	24.7357254103219	21.0605160420699	Q92997	Q92997	14	11	10	Segment polarity protein dishevelled homolog DVL-3	DVL3	sp|Q92997|DVL3_HUMAN Segment polarity protein dishevelled homolog DVL-3 OS=Homo sapiens (Human) OX=9606 GN=DVL3 PE=1 SV=2	1	14	11	10	10	11	2	2	1	3	3	2	13	2	5	2	9	10	1	1	0	2	2	1	11	1	5	1	8
DYNC1H1	23.8423012312271	23.7982787689982	20.1995267577832	21.7228034272166	22.7956118443108	22.451857815933	20.4093595535904	23.3061665946931	24.0053888026158	23.5416948367963	21.6272647043767	22.8717410847522	Q14204	Q14204	7	7	7	Cytoplasmic dynein 1 heavy chain 1	DYNC1H1	sp|Q14204|DYHC1_HUMAN Cytoplasmic dynein 1 heavy chain 1 OS=Homo sapiens (Human) OX=9606 GN=DYNC1H1 PE=1 SV=5	1	7	7	7	4	5	0	0	0	0	0	0	6	0	1	0	4	5	0	0	0	0	0	0	6	0	1	0	4
DYNC1LI2	24.2845389075701	23.8099015542501	20.8239833477093	21.9427641855448	23.1923503065625	22.1317941949274	25.5478968568756	27.213730335906	24.9328754196278	20.939628249041	23.9774483365527	22.4932614437815	O43237	O43237	6	6	6	Cytoplasmic dynein 1 light intermediate chain 2	DYNC1LI2	sp|O43237|DC1L2_HUMAN Cytoplasmic dynein 1 light intermediate chain 2 OS=Homo sapiens (Human) OX=9606 GN=DYNC1LI2 PE=1 SV=1	1	6	6	6	4	4	1	0	0	1	2	2	6	0	2	1	4	4	1	0	0	1	2	2	6	0	2	1	4
EDC4	27.9267704008214	28.2924595370962	22.2540921609097	26.8545988675879	24.4074578393626	26.9907507685359	24.862967975623	23.5968754504893	27.0683546657666	23.3155298564388	26.6032865344534	22.2929406488038	Q6P2E9	Q6P2E9	24	24	24	Enhancer of mRNA-decapping protein 4	EDC4	sp|Q6P2E9|EDC4_HUMAN Enhancer of mRNA-decapping protein 4 OS=Homo sapiens (Human) OX=9606 GN=EDC4 PE=1 SV=1	1	24	24	24	22	24	2	2	1	3	3	0	20	2	8	1	22	24	2	2	1	3	3	0	20	2	8	1	22
EEF1A1	28.6181041129524	28.2730651543242	22.0176984913151	23.2730927483603	24.6190944371055	20.7398422499843	22.1014391827714	23.742759028981	28.0752578930204	21.4928220560418	27.4690199569772	22.3680252733274	P68104;Q5VTE0;Q05639	P68104;Q5VTE0;Q05639	9;9;6	9;9;6	9;9;6	Elongation factor 1-alpha 1;Putative elongation factor 1-alpha-like 3;Elongation factor 1-alpha 2	EEF1A1;EEF1A1P5;EEF1A2	sp|P68104|EF1A1_HUMAN Elongation factor 1-alpha 1 OS=Homo sapiens (Human) OX=9606 GN=EEF1A1 PE=1 SV=1;sp|Q5VTE0|EF1A3_HUMAN Putative elongation factor 1-alpha-like 3 OS=Homo sapiens (Human) OX=9606 GN=EEF1A1P5 PE=5 SV=1;sp|Q05639|EF1A2_HUMAN Elongation fac	3	9	9	9	6	8	2	0	0	1	1	0	8	1	4	1	6	8	2	0	0	1	1	0	8	1	4	1	6
EEF1G	23.9029741697433	23.5648835223736	22.3618211957042	21.7669981396606	22.4648992046047	22.7843962224	22.4232082863744	24.1579870928431	19.5140694504985	22.367786588812	21.6559197807105	20.3851238570101	P26641	P26641	3	3	3	Elongation factor 1-gamma	EEF1G	sp|P26641|EF1G_HUMAN Elongation factor 1-gamma OS=Homo sapiens (Human) OX=9606 GN=EEF1G PE=1 SV=3	1	3	3	3	2	2	1	0	0	0	1	0	2	1	1	1	2	2	1	0	0	0	1	0	2	1	1	1	2
EEF2	26.119989276249	25.8906895511704	22.1256588551841	23.1484238660578	22.3685290818918	21.5101072737271	21.3146278410324	22.4625372127514	25.9613747970284	21.0540449988034	25.7609361357622	21.5382757590458	P13639	P13639	16	16	15	Elongation factor 2	EEF2	sp|P13639|EF2_HUMAN Elongation factor 2 OS=Homo sapiens (Human) OX=9606 GN=EEF2 PE=1 SV=4	1	16	16	15	9	11	1	0	0	0	1	0	12	2	7	0	9	11	1	0	0	0	1	0	12	2	7	0	9
EFTUD2	23.7157584335079	23.1519294829926	22.4675107970238	20.7611131385554	23.3343374708964	22.8418980429116	22.3323175648885	23.8593134061634	23.7078831544404	21.7711063265967	22.0507124223591	22.0312266988833	Q15029	Q15029	4	3	3	116 kDa U5 small nuclear ribonucleoprotein component	EFTUD2	sp|Q15029|U5S1_HUMAN 116 kDa U5 small nuclear ribonucleoprotein component OS=Homo sapiens (Human) OX=9606 GN=EFTUD2 PE=1 SV=1	1	4	3	3	3	4	0	0	0	0	0	0	3	0	1	0	3	3	0	0	0	0	0	0	2	0	0	0	3
EGLN1	22.593044560061	22.2800842865596	22.3460871876589	20.9425597017704	21.6236128044539	20.8062724559626	21.5780809650843	22.554917038985	22.2908367118089	21.8538417746298	22.912069204063	22.2088056233402	Q9GZT9	Q9GZT9	3	3	3	Egl nine homolog 1	EGLN1	sp|Q9GZT9|EGLN1_HUMAN Egl nine homolog 1 OS=Homo sapiens (Human) OX=9606 GN=EGLN1 PE=1 SV=1	1	3	3	3	3	2	0	0	0	0	0	0	3	0	2	0	3	2	0	0	0	0	0	0	3	0	2	0	3
EID2	25.8501217727008	25.4219782487842	19.6722383763146	21.2876015828027	22.8922466175049	24.8872998350039	22.1114544870716	25.5693816549229	26.5120758883958	22.6463996184557	25.2199271315178	22.080729914272	Q8N6I1	Q8N6I1	7	7	7	EP300-interacting inhibitor of differentiation 2	EID2	sp|Q8N6I1|EID2_HUMAN EP300-interacting inhibitor of differentiation 2 OS=Homo sapiens (Human) OX=9606 GN=EID2 PE=1 SV=3	1	7	7	7	5	5	1	1	0	2	2	3	6	0	2	2	5	5	1	1	0	2	2	3	6	0	2	2	5
EIF3A	23.7615195809491	23.6306759539482	21.7991412513425	20.8169775105645	21.9854102751793	21.3399347761546	22.6470144725044	21.7956442656628	24.7085147611813	23.0748915590924	23.5839403324405	22.3899474239747	Q14152	Q14152	13	13	13	Eukaryotic translation initiation factor 3 subunit A	EIF3A	sp|Q14152|EIF3A_HUMAN Eukaryotic translation initiation factor 3 subunit A OS=Homo sapiens (Human) OX=9606 GN=EIF3A PE=1 SV=1	1	13	13	13	8	7	0	0	0	0	0	0	12	0	3	0	8	7	0	0	0	0	0	0	12	0	3	0	8
EIF3C	23.9973993434978	24.141489760188	21.8975881433057	22.1378549897684	24.6272554749692	22.8201270290718	20.8324915930164	22.6837936237839	24.3675971157997	20.0606963557913	20.8612732661543	21.6138113585598	Q99613;B5ME19	Q99613;B5ME19	6;5	6;5	6;5	Eukaryotic translation initiation factor 3 subunit C;Eukaryotic translation initiation factor 3 subunit C-like protein	EIF3C;EIF3CL	sp|Q99613|EIF3C_HUMAN Eukaryotic translation initiation factor 3 subunit C OS=Homo sapiens (Human) OX=9606 GN=EIF3C PE=1 SV=1;sp|B5ME19|EIFCL_HUMAN Eukaryotic translation initiation factor 3 subunit C-like protein OS=Homo sapiens (Human) OX=9606 GN=EIF3CL	2	6	6	6	4	4	0	0	0	0	1	0	5	1	1	0	4	4	0	0	0	0	1	0	5	1	1	0	4
EIF3D	24.2122280017794	24.4961906217612	22.3282860189566	22.5687727246109	22.5044674729312	21.8528448153281	22.767466389225	24.2854041026747	24.2810753916858	21.6617541573281	21.613752339811	21.914822701344	O15371	O15371	5	5	5	Eukaryotic translation initiation factor 3 subunit D	EIF3D	sp|O15371|EIF3D_HUMAN Eukaryotic translation initiation factor 3 subunit D OS=Homo sapiens (Human) OX=9606 GN=EIF3D PE=1 SV=1	1	5	5	5	3	3	0	0	0	0	0	0	4	1	0	0	3	3	0	0	0	0	0	0	4	1	0	0	3
EIF3F	24.1852553520564	24.2157865525025	21.7546525093483	21.3902054174381	23.2708260363992	22.4337778878733	22.5388695896561	23.1039832960442	24.0439350923967	22.4270302274622	22.0807649654959	21.9764745370556	O00303	O00303	6	6	6	Eukaryotic translation initiation factor 3 subunit F	EIF3F	sp|O00303|EIF3F_HUMAN Eukaryotic translation initiation factor 3 subunit F OS=Homo sapiens (Human) OX=9606 GN=EIF3F PE=1 SV=1	1	6	6	6	5	6	0	0	0	0	0	0	5	0	0	0	5	6	0	0	0	0	0	0	5	0	0	0	5
EIF4A1	24.8916632017098	25.2485831433456	23.5092914929016	23.0088959881164	22.3599487603695	21.8083304158196	22.5873030036273	24.4160653735465	25.2155273713168	21.2986006430689	25.3729524485173	21.7921435073205	P60842;Q14240	P60842	11;5	11;5	10;4	Eukaryotic initiation factor 4A-I	EIF4A1	sp|P60842|IF4A1_HUMAN Eukaryotic initiation factor 4A-I OS=Homo sapiens (Human) OX=9606 GN=EIF4A1 PE=1 SV=1	2	11	11	10	8	9	0	0	0	1	0	0	10	0	5	0	8	9	0	0	0	1	0	0	10	0	5	0	8
EIF4B	24.1415677163138	23.8134289277454	23.0145723412913	21.9232205220424	23.6024645790475	21.557946688361	22.2533047560578	23.0836859507254	23.6582908173592	22.157271306952	24.8539091575298	20.8837991656359	P23588	P23588	7	7	7	Eukaryotic translation initiation factor 4B	EIF4B	sp|P23588|IF4B_HUMAN Eukaryotic translation initiation factor 4B OS=Homo sapiens (Human) OX=9606 GN=EIF4B PE=1 SV=2	1	7	7	7	5	6	0	0	0	1	1	0	6	0	3	0	5	6	0	0	0	1	1	0	6	0	3	0	5
EIF4ENIF1	24.7785632562897	24.8360044963032	21.9085780385508	23.2493753769078	22.5680817695954	22.198347883959	21.2993123818615	23.778986318079	25.2857738651859	21.8263114983006	21.7631713604225	21.8339681204587	Q9NRA8	Q9NRA8	10	10	10	Eukaryotic translation initiation factor 4E transporter	EIF4ENIF1	sp|Q9NRA8|4ET_HUMAN Eukaryotic translation initiation factor 4E transporter OS=Homo sapiens (Human) OX=9606 GN=EIF4ENIF1 PE=1 SV=2	1	10	10	10	8	6	0	0	0	0	1	1	9	0	1	1	8	6	0	0	0	0	1	1	9	0	1	1	8
EIF4G1	25.6925346270542	25.2185975266551	21.5963265412982	23.0290544531844	24.2379419676114	23.6518470345575	22.4191278089725	24.0548942262849	26.1963489317751	21.2041163503893	26.1433790097606	24.0286736599078	Q04637;REV__Q8NEG2	Q04637	26;1	26;1	24;1	Eukaryotic translation initiation factor 4 gamma 1	EIF4G1	sp|Q04637|IF4G1_HUMAN Eukaryotic translation initiation factor 4 gamma 1 OS=Homo sapiens (Human) OX=9606 GN=EIF4G1 PE=1 SV=4	2	26	26	24	19	21	0	0	0	3	2	1	22	1	11	6	19	21	0	0	0	3	2	1	22	1	11	6	17
EIF4G2	25.1651499015201	25.4898974370142	22.3302720568601	22.3768572212839	29.5648907887297	26.3070598584689	23.9012256155933	25.4867712032025	25.5083930006017	24.1129096937975	22.5124585575938	22.3141829926984	P78344	P78344	12	12	12	Eukaryotic translation initiation factor 4 gamma 2	EIF4G2	sp|P78344|IF4G2_HUMAN Eukaryotic translation initiation factor 4 gamma 2 OS=Homo sapiens (Human) OX=9606 GN=EIF4G2 PE=1 SV=1	1	12	12	12	7	11	1	2	1	1	4	2	11	2	2	1	7	11	1	2	1	1	4	2	11	2	2	1	7
EIF5B	24.3147198667109	24.1928737107593	22.3120519862887	22.6146603276852	23.4636148118257	22.1570579981293	21.6047842225167	23.0366438416671	23.6989055583211	20.1456655736269	22.4709115592595	21.8068041340542	O60841	O60841	9	9	9	Eukaryotic translation initiation factor 5B	EIF5B	sp|O60841|IF2P_HUMAN Eukaryotic translation initiation factor 5B OS=Homo sapiens (Human) OX=9606 GN=EIF5B PE=1 SV=4	1	9	9	9	6	6	0	0	0	1	0	0	6	0	2	0	6	6	0	0	0	1	0	0	6	0	2	0	6
EMD	25.2130071851291	24.1805587297655	21.1200731744124	22.6633358862003	22.4133155499678	22.9970243761321	21.290208388153	23.0495236507729	20.6496613980953	21.935079380986	21.7036782944043	22.5046282921818	P50402	P50402	4	4	4	Emerin	EMD	sp|P50402|EMD_HUMAN Emerin OS=Homo sapiens (Human) OX=9606 GN=EMD PE=1 SV=1	1	4	4	4	3	3	1	0	0	0	0	0	1	1	1	0	3	3	1	0	0	0	0	0	1	1	1	0	3
ENO1	26.7382792872894	26.461061593351	21.071389635166	22.4164181988967	22.1940252789124	21.0361655407815	22.4767704916296	22.9947321389069	26.8771294553181	21.8817653772169	26.2986949711734	21.5842283527579	P06733;P13929;P09104	P06733	15;1;1	15;1;1	15;1;1	Alpha-enolase	ENO1	sp|P06733|ENOA_HUMAN Alpha-enolase OS=Homo sapiens (Human) OX=9606 GN=ENO1 PE=1 SV=2	3	15	15	15	13	12	1	1	0	1	1	1	13	1	7	2	13	12	1	1	0	1	1	1	13	1	7	2	13
ENSA	23.4499778131938	23.0357374641476	20.9365865938081	22.0511483148355	24.0540518308117	22.7245471879125	21.0524820404948	22.939860929554	23.1535384252343	21.3869686020007	24.8166547946143	20.8382239099395	O43768	O43768	5	5	5	Alpha-endosulfine	ENSA	sp|O43768|ENSA_HUMAN Alpha-endosulfine OS=Homo sapiens (Human) OX=9606 GN=ENSA PE=1 SV=1	1	5	5	5	3	5	1	0	0	0	0	0	5	1	3	0	3	5	1	0	0	0	0	0	5	1	3	0	3
EPB41L2	22.5863936035805	23.608174492716	20.1660408094801	23.3479841168826	22.4688096978168	21.0572314944295	21.5798656218363	23.0199034092257	22.2665944076459	22.3215056109966	21.8186775317529	22.5499941279878	O43491	O43491	7	7	7	Band 4.1-like protein 2	EPB41L2	sp|O43491|E41L2_HUMAN Band 4.1-like protein 2 OS=Homo sapiens (Human) OX=9606 GN=EPB41L2 PE=1 SV=1	1	7	7	7	2	6	0	0	1	0	0	0	4	0	2	0	2	6	0	0	1	0	0	0	4	0	2	0	2
EPB41L3	23.9325600813716	24.365195736409	21.6490006670702	24.6207558887002	24.0784424911935	23.0958196629758	21.224201309658	23.0611584415514	23.3689294903319	21.742922308073	20.9605430549166	21.8192689518325	Q9Y2J2	Q9Y2J2	9	9	9	Band 4.1-like protein 3;Band 4.1-like protein 3, N-terminally processed	EPB41L3	sp|Q9Y2J2|E41L3_HUMAN Band 4.1-like protein 3 OS=Homo sapiens (Human) OX=9606 GN=EPB41L3 PE=1 SV=2	1	9	9	9	9	8	0	2	0	0	0	1	6	0	1	0	9	8	0	2	0	0	0	1	6	0	1	0	9
EPPK1	27.0782645173548	26.3399068027526	27.0282310216614	25.8994057903804	24.5147702007499	27.7126003603469	21.6350989040833	25.5259081040389	26.8517427517511	21.0429006978638	25.93941439298	22.4319393416298	P58107	P58107	18	18	17	Epiplakin	EPPK1	sp|P58107|EPIPL_HUMAN Epiplakin OS=Homo sapiens (Human) OX=9606 GN=EPPK1 PE=1 SV=3	1	18	18	17	16	12	1	3	0	1	1	2	11	1	2	1	16	12	1	3	0	1	1	2	11	1	2	1	15
EPS15	24.5776159906466	23.8386515114487	21.3294124122647	21.6677721192948	30.4500250251485	28.5180706258109	22.0704551800904	26.7938959698422	24.2233931115079	20.5436752038772	24.8626369792339	21.4797645844799	P42566	P42566	8	8	8	Epidermal growth factor receptor substrate 15	EPS15	sp|P42566|EPS15_HUMAN Epidermal growth factor receptor substrate 15 OS=Homo sapiens (Human) OX=9606 GN=EPS15 PE=1 SV=2	1	8	8	8	4	5	1	1	1	1	1	1	8	1	1	0	4	5	1	1	1	1	1	1	8	1	1	0	4
EPS15L1	23.820457906526	23.435680433333	21.4284593934622	22.8247646178534	22.1582612226846	23.1704502761184	22.1489365188521	23.0616438351671	23.361853842302	22.1579623069869	20.7476070515857	20.330180916045	Q9UBC2	Q9UBC2	5	5	5	Epidermal growth factor receptor substrate 15-like 1	EPS15L1	sp|Q9UBC2|EP15R_HUMAN Epidermal growth factor receptor substrate 15-like 1 OS=Homo sapiens (Human) OX=9606 GN=EPS15L1 PE=1 SV=1	1	5	5	5	3	4	1	0	0	0	0	1	4	0	2	1	3	4	1	0	0	0	0	1	4	0	2	1	3
ERBB2IP	27.3112934881725	27.4537185024999	26.8490003247143	28.7314977200495	23.1722768528715	28.3488725871051	23.2467444614207	27.3676137780781	27.2561991845914	20.9838008982843	21.9667833468183	25.6754874009844	Q96RT1	Q96RT1	27	27	26	Protein LAP2	ERBB2IP	sp|Q96RT1|ERBIN_HUMAN Erbin OS=Homo sapiens (Human) OX=9606 GN=ERBIN PE=1 SV=2	1	27	27	26	17	20	1	1	1	3	5	4	22	0	1	3	17	20	1	1	1	3	5	4	22	0	1	3	16
ERCC6L	23.9742129067327	24.0286736599078	21.9172677347782	22.5092590421863	22.3562547962597	22.367940409658	21.9906533548051	21.736118364171	23.754094788363	22.2653273473386	20.7378939307366	21.1693925675118	Q2NKX8	Q2NKX8	8	8	8	DNA excision repair protein ERCC-6-like	ERCC6L	sp|Q2NKX8|ERC6L_HUMAN DNA excision repair protein ERCC-6-like OS=Homo sapiens (Human) OX=9606 GN=ERCC6L PE=1 SV=1	1	8	8	8	5	6	0	0	0	0	0	0	3	0	1	0	5	6	0	0	0	0	0	0	3	0	1	0	5
ESYT1	24.0772460245198	23.589780052076	21.5249896294545	21.1178701957313	23.7704367528065	22.0884115893878	21.8571943055308	22.0844031380129	23.7603016884751	20.6434220658945	21.0822216761225	22.0818887889772	Q9BSJ8	Q9BSJ8	4	4	4	Extended synaptotagmin-1	ESYT1	sp|Q9BSJ8|ESYT1_HUMAN Extended synaptotagmin-1 OS=Homo sapiens (Human) OX=9606 GN=ESYT1 PE=1 SV=1	1	4	4	4	3	3	0	0	0	0	1	0	3	0	0	0	3	3	0	0	0	0	1	0	3	0	0	0	3
EXOC4	24.0996489483432	23.6312312424508	22.9701549551216	22.0909142141365	23.2906435695845	21.7021485371207	21.4296604920413	22.645549008104	23.8842748769544	22.5808775145793	23.6726040309959	22.8057444301767	Q96A65	Q96A65	9	9	9	Exocyst complex component 4	EXOC4	sp|Q96A65|EXOC4_HUMAN Exocyst complex component 4 OS=Homo sapiens (Human) OX=9606 GN=EXOC4 PE=1 SV=1	1	9	9	9	7	4	0	1	0	0	2	2	6	1	3	0	7	4	0	1	0	0	2	2	6	1	3	0	7
EXOC6	24.6951926016461	24.4037313728745	21.4299675619206	22.4572259937321	22.3463550641572	22.8192195433258	21.5071410423972	23.1038754239504	24.3681302132805	21.6550944762134	24.5156892523841	22.1333774380999	Q8TAG9	Q8TAG9	4	4	4	Exocyst complex component 6	EXOC6	sp|Q8TAG9|EXOC6_HUMAN Exocyst complex component 6 OS=Homo sapiens (Human) OX=9606 GN=EXOC6 PE=1 SV=3	1	4	4	4	4	2	1	1	0	1	1	0	3	0	2	1	4	2	1	1	0	1	1	0	3	0	2	1	4
EZR	23.6274510590773	23.9699169504118	22.2335921220296	22.2391430548319	23.2168067818811	22.3878683488233	19.6912194701998	22.729382309164	23.2790925000942	21.5537817689101	21.1979990152198	21.3231053246811	P15311;P26038	P15311;P26038	2;1	2;1	1;0	Ezrin;Moesin	EZR;MSN	sp|P15311|EZRI_HUMAN Ezrin OS=Homo sapiens (Human) OX=9606 GN=EZR PE=1 SV=4;sp|P26038|MOES_HUMAN Moesin OS=Homo sapiens (Human) OX=9606 GN=MSN PE=1 SV=3	2	2	2	1	2	2	0	0	0	0	0	0	2	0	1	0	2	2	0	0	0	0	0	0	2	0	1	0	1
FAF2	24.3249847697957	24.9679400236316	22.2914491988637	23.1949477641983	23.4987939062053	22.334339706782	21.7420711376745	23.1564371459903	20.3830196604708	22.0065315555735	21.8325420096724	22.6412464978517	Q96CS3	Q96CS3	2	2	2	FAS-associated factor 2	FAF2	sp|Q96CS3|FAF2_HUMAN FAS-associated factor 2 OS=Homo sapiens (Human) OX=9606 GN=FAF2 PE=1 SV=2	1	2	2	2	2	2	1	0	0	0	1	0	0	0	0	0	2	2	1	0	0	0	1	0	0	0	0	0	2
FAM114A2	22.4218819696263	22.845463251312	20.904624933508	23.0661167317986	21.8812932151809	22.7987503604299	21.8215703274121	23.7916537112768	21.7208387557559	21.8056259614256	21.9840097599341	22.1796209855464	Q9NRY5	Q9NRY5	3	3	3	Protein FAM114A2	FAM114A2	sp|Q9NRY5|F1142_HUMAN Protein FAM114A2 OS=Homo sapiens (Human) OX=9606 GN=FAM114A2 PE=1 SV=4	1	3	3	3	2	3	0	0	0	0	0	0	2	0	1	0	2	3	0	0	0	0	0	0	2	0	1	0	2
FAM135A	24.5006342757451	24.2994987107561	21.4061680684134	20.3967236346604	22.9905171427496	21.1910273454833	22.3459918892135	21.9861368587592	22.796497541614	21.6820941744956	21.3118541645772	22.6663152815985	Q9P2D6	Q9P2D6	3	3	3	Protein FAM135A	FAM135A	sp|Q9P2D6|F135A_HUMAN Protein FAM135A OS=Homo sapiens (Human) OX=9606 GN=FAM135A PE=1 SV=2	1	3	3	3	3	3	0	0	0	0	0	0	3	0	0	0	3	3	0	0	0	0	0	0	3	0	0	0	3
FAM193A	21.7900270672278	21.8543753425121	20.945123543876	23.0696359638025	23.3619521226734	21.0759015651228	20.7835831403627	23.1750924358616	20.4441402519323	22.2567998286492	21.8000486790356	20.7832180823585	P78312	P78312	3	3	3	Protein FAM193A	FAM193A	sp|P78312|F193A_HUMAN Protein FAM193A OS=Homo sapiens (Human) OX=9606 GN=FAM193A PE=1 SV=2	1	3	3	3	2	2	0	0	0	0	0	0	3	0	0	0	2	2	0	0	0	0	0	0	3	0	0	0	2
FAM208A	23.7322096666533	23.8432601511965	23.4404313752286	22.4175073926089	25.1318594953595	23.2074785291527	22.1361784278297	23.5883409521674	23.405744994969	22.4335912816264	21.0924730290726	22.0711594040009	Q9UK61	Q9UK61	6	6	6	Protein FAM208A	FAM208A	sp|Q9UK61|TASOR_HUMAN Protein TASOR OS=Homo sapiens (Human) OX=9606 GN=TASOR PE=1 SV=3	1	6	6	6	3	4	0	0	0	0	1	0	4	0	1	1	3	4	0	0	0	0	1	0	4	0	1	1	3
FAM21A	24.4229727573629	24.1424249557961	21.7653573040608	19.8161746528703	24.7739822975757	21.9896436408834	20.0526302262369	23.3011173850158	24.3975430338282	22.3335029109518	20.3900890357514	22.1955160118711	Q641Q2	Q641Q2	22	4	4	WASH complex subunit FAM21A	FAM21A	sp|Q641Q2|WAC2A_HUMAN WASH complex subunit 2A OS=Homo sapiens (Human) OX=9606 GN=WASHC2A PE=1 SV=3	1	22	4	4	17	17	4	1	0	3	3	3	18	0	6	3	4	3	0	0	0	0	0	0	2	0	0	0	4
FAM21C	26.0121835992073	25.7351572676331	23.7654706459933	21.2792472369596	23.2298722974826	23.8095090909612	24.4659414932633	26.0792619432248	26.4763475836071	21.2220425537849	25.046893185929	26.1494002832794	Q9Y4E1;Q5SRD0	Q9Y4E1	24;8	24;8	6;4	WASH complex subunit FAM21C	FAM21C	sp|Q9Y4E1|WAC2C_HUMAN WASH complex subunit 2C OS=Homo sapiens (Human) OX=9606 GN=WASHC2C PE=1 SV=4	2	24	24	6	16	17	4	1	0	3	3	3	20	0	6	3	16	17	4	1	0	3	3	3	20	0	6	3	3
FAM83G	23.606368160165	23.6667657787083	22.257398936031	23.9821066719052	21.7593301619634	21.3342009227425	20.5770220035947	23.9489208376854	23.733968609439	21.6590715703265	21.224782349943	22.00740900328	A6ND36	A6ND36	5	5	5	Protein FAM83G	FAM83G	sp|A6ND36|FA83G_HUMAN Protein FAM83G OS=Homo sapiens (Human) OX=9606 GN=FAM83G PE=1 SV=2	1	5	5	5	3	5	0	0	0	0	0	0	3	0	1	0	3	5	0	0	0	0	0	0	3	0	1	0	3
FAM83H	23.3054951320085	22.7457292997081	20.8911880933038	22.0563072088426	23.7318650588055	22.3972500086335	21.436493921036	22.2879231862071	23.353128514226	21.1715498341486	20.8703136671135	22.7724911523449	Q6ZRV2	Q6ZRV2	6	6	6	Protein FAM83H	FAM83H	sp|Q6ZRV2|FA83H_HUMAN Protein FAM83H OS=Homo sapiens (Human) OX=9606 GN=FAM83H PE=1 SV=3	1	6	6	6	4	3	0	0	0	0	1	0	6	0	1	0	4	3	0	0	0	0	1	0	6	0	1	0	4
FANCD2	27.9078749177442	28.352370950956	28.7893319000739	26.2943365047733	25.9654980771434	29.2509923176336	27.6382372515039	29.0994633530336	28.5407103621777	27.5111862154933	28.4033250600206	29.2500887837828	Q9BXW9	Q9BXW9	29	29	29	Fanconi anemia group D2 protein	FANCD2	sp|Q9BXW9|FACD2_HUMAN Fanconi anemia group D2 protein OS=Homo sapiens (Human) OX=9606 GN=FANCD2 PE=1 SV=2	1	29	29	29	22	24	3	3	2	6	7	4	26	6	17	4	22	24	3	3	2	6	7	4	26	6	17	4	22
FASN	29.5008165991914	30.0567237006465	27.9138776994539	27.0854752147	29.3732263330443	28.1890978457742	27.4647425366719	27.0064592894505	29.6611383333532	26.6792245022566	28.8724694036985	27.4502610617494	P49327	P49327	68	68	68	Fatty acid synthase;[Acyl-carrier-protein] S-acetyltransferase;[Acyl-carrier-protein] S-malonyltransferase;3-oxoacyl-[acyl-carrier-protein] synthase;3-oxoacyl-[acyl-carrier-protein] reductase;3-hydroxyacyl-[acyl-carrier-protein] dehydratase;Enoyl-[acyl-carrier-protein] reductase;Oleoyl-[acyl-carrier-protein] hydrolase	FASN	sp|P49327|FAS_HUMAN Fatty acid synthase OS=Homo sapiens (Human) OX=9606 GN=FASN PE=1 SV=3	1	68	68	68	46	60	11	6	8	14	11	10	54	8	37	11	46	60	11	6	8	14	11	10	54	8	37	11	46
FKBP4	24.062828783985	23.9293125953838	22.7829307057431	22.7395963345422	24.1172004234563	21.0369813205163	21.4628921842147	23.2346115914411	25.062581782408	21.9141498626265	24.6761064390227	22.6809465047767	Q02790	Q02790	10	10	10	Peptidyl-prolyl cis-trans isomerase FKBP4;Peptidyl-prolyl cis-trans isomerase FKBP4, N-terminally processed	FKBP4	sp|Q02790|FKBP4_HUMAN Peptidyl-prolyl cis-trans isomerase FKBP4 OS=Homo sapiens (Human) OX=9606 GN=FKBP4 PE=1 SV=3	1	10	10	10	7	7	0	1	1	2	3	2	9	2	1	1	7	7	0	1	1	2	3	2	9	2	1	1	7
FLNA	30.0612379706952	30.4169953964944	29.1532040212716	29.6384098949602	28.2233839045106	29.7899692530356	29.0255934564072	29.8207378677662	30.1669845049267	28.7686918651625	29.5063323719293	29.8989389463403	P21333	P21333	82	82	77	Filamin-A	FLNA	sp|P21333|FLNA_HUMAN Filamin-A OS=Homo sapiens (Human) OX=9606 GN=FLNA PE=1 SV=4	1	82	82	77	71	73	20	17	9	27	20	20	73	14	42	18	71	73	20	17	9	27	20	20	73	14	42	18	66
FMR1	23.0947935500149	23.4451856399455	24.0060668455989	21.300007184218	24.843808812867	21.5840185530394	22.2386704523569	24.1219678358686	22.6432396722423	21.0610377316506	22.0214363233049	22.7215121805091	Q06787	Q06787	4	2	2	Fragile X mental retardation protein 1	FMR1	sp|Q06787|FMR1_HUMAN Synaptic functional regulator FMR1 OS=Homo sapiens (Human) OX=9606 GN=FMR1 PE=1 SV=1	1	4	2	2	3	4	0	1	0	0	0	0	3	0	0	1	2	2	0	0	0	0	0	0	2	0	0	0	2
FNBP4	21.1289307534733	21.5879276427779	21.8745464982648	22.6549436425406	24.3806378232549	21.0010540084121	21.8325957140631	24.6863567932578	20.9771513293438	22.1362068504635	21.5878818741742	22.4566181641695	Q8N3X1	Q8N3X1	2	2	2	Formin-binding protein 4	FNBP4	sp|Q8N3X1|FNBP4_HUMAN Formin-binding protein 4 OS=Homo sapiens (Human) OX=9606 GN=FNBP4 PE=1 SV=3	1	2	2	2	2	2	0	0	0	0	0	0	2	0	2	0	2	2	0	0	0	0	0	0	2	0	2	0	2
FXR1	25.5782208761208	25.3694288137165	26.3202575204619	27.9565973638157	23.6634063581452	27.1955419241276	22.3756322563814	26.2466818938873	25.1607334650869	25.6108797580591	26.9183207958385	26.2316556768031	P51114	P51114	12	10	10	Fragile X mental retardation syndrome-related protein 1	FXR1	sp|P51114|FXR1_HUMAN Fragile X mental retardation syndrome-related protein 1 OS=Homo sapiens (Human) OX=9606 GN=FXR1 PE=1 SV=3	1	12	10	10	8	8	4	4	1	4	2	3	9	3	5	5	6	6	3	2	1	3	1	2	7	2	4	3	6
FXR2	27.3877997596648	27.4126414261519	24.420404884054	24.8312275957016	22.8874806793579	24.5436851215491	20.2512855069615	22.5078834246882	27.2136376445223	25.7734410783946	26.8056277724653	25.0529155862026	P51116	P51116	16	16	13	Fragile X mental retardation syndrome-related protein 2	FXR2	sp|P51116|FXR2_HUMAN Fragile X mental retardation syndrome-related protein 2 OS=Homo sapiens (Human) OX=9606 GN=FXR2 PE=1 SV=2	1	16	16	13	12	16	3	2	0	3	1	1	13	2	11	6	12	16	3	2	0	3	1	1	13	2	11	6	10
GAK	23.6655736030442	23.7607077668793	21.6640799508778	20.4251378288508	22.4883703553652	20.945329638485	21.3158345550506	23.2104604599434	24.1850284478057	21.7007514996935	21.48948994933	21.098949648818	O14976	O14976	6	6	6	Cyclin-G-associated kinase	GAK	sp|O14976|GAK_HUMAN Cyclin-G-associated kinase OS=Homo sapiens (Human) OX=9606 GN=GAK PE=1 SV=2	1	6	6	6	3	4	0	0	0	0	0	0	5	0	0	0	3	4	0	0	0	0	0	0	5	0	0	0	3
GAPVD1	23.5160500915308	23.2771068793942	21.365980387324	22.3682967083078	22.3001455684548	20.9320865322888	21.9635225951059	22.3607632455853	23.4468268595958	22.3733222748093	22.2610631565065	22.5448619490119	Q14C86	Q14C86	4	4	4	GTPase-activating protein and VPS9 domain-containing protein 1	GAPVD1	sp|Q14C86|GAPD1_HUMAN GTPase-activating protein and VPS9 domain-containing protein 1 OS=Homo sapiens (Human) OX=9606 GN=GAPVD1 PE=1 SV=2	1	4	4	4	3	2	0	0	0	0	0	0	3	0	1	0	3	2	0	0	0	0	0	0	3	0	1	0	3
GART	25.3673304931708	25.3338132245783	21.6371732139157	20.6846943182729	23.6292345315413	20.5253879680864	22.1272599217852	23.4469799976249	25.3860077040107	21.9524576845525	24.7783627287975	22.2835584760836	P22102	P22102	13	13	13	Trifunctional purine biosynthetic protein adenosine-3;Phosphoribosylamine--glycine ligase;Phosphoribosylformylglycinamidine cyclo-ligase;Phosphoribosylglycinamide formyltransferase	GART	sp|P22102|PUR2_HUMAN Trifunctional purine biosynthetic protein adenosine-3 OS=Homo sapiens (Human) OX=9606 GN=GART PE=1 SV=1	1	13	13	13	10	10	0	0	1	0	0	0	11	1	4	0	10	10	0	0	1	0	0	0	11	1	4	0	10
GATAD2B	23.4512362702179	23.8766143659587	23.9573204440686	22.0201937773811	23.8055370943571	22.4335345963075	21.4178377181693	23.9223740986386	23.5408507492407	23.9073338752371	21.0588027328543	22.0638058442013	Q8WXI9;Q86YP4	Q8WXI9	5;1	5;1	5;1	Transcriptional repressor p66-beta	GATAD2B	sp|Q8WXI9|P66B_HUMAN Transcriptional repressor p66-beta OS=Homo sapiens (Human) OX=9606 GN=GATAD2B PE=1 SV=1	2	5	5	5	5	5	1	0	0	1	0	0	5	0	1	0	5	5	1	0	0	1	0	0	5	0	1	0	5
GBF1	27.0959727272055	26.7160725522537	24.7209326672879	21.6331980601497	23.4029493133438	25.1964802623986	22.2610809926499	24.0532434187817	25.7593113932474	21.8177018931087	23.5499247034459	21.5770380738412	Q92538	Q92538	23	23	23	Golgi-specific brefeldin A-resistance guanine nucleotide exchange factor 1	GBF1	sp|Q92538|GBF1_HUMAN Golgi-specific brefeldin A-resistance guanine nucleotide exchange factor 1 OS=Homo sapiens (Human) OX=9606 GN=GBF1 PE=1 SV=2	1	23	23	23	18	20	4	1	1	5	1	1	18	2	5	0	18	20	4	1	1	5	1	1	18	2	5	0	18
GCC1	22.9077855449937	22.8724118650136	22.0573021623111	22.1665282354199	24.1288644807165	23.1039882049964	22.5462104088453	23.0117899144777	22.4764001212701	21.1515408716766	21.5974210292511	20.9864540765911	Q96CN9	Q96CN9	4	4	4	GRIP and coiled-coil domain-containing protein 1	GCC1	sp|Q96CN9|GCC1_HUMAN GRIP and coiled-coil domain-containing protein 1 OS=Homo sapiens (Human) OX=9606 GN=GCC1 PE=1 SV=1	1	4	4	4	4	3	0	0	0	0	0	0	2	0	0	0	4	3	0	0	0	0	0	0	2	0	0	0	4
GCFC2	24.0052174509866	24.0558967043264	22.427545922833	22.8609908678372	21.9274286891335	21.9805889207781	22.7618685116802	22.5346097086556	20.9339818564101	20.3825091941931	24.0734100441578	22.1990827521435	P16383	P16383	6	6	6	GC-rich sequence DNA-binding factor 2	GCFC2	sp|P16383|GCFC2_HUMAN GC-rich sequence DNA-binding factor 2 OS=Homo sapiens (Human) OX=9606 GN=GCFC2 PE=1 SV=2	1	6	6	6	5	4	0	0	0	0	0	0	3	0	2	0	5	4	0	0	0	0	0	0	3	0	2	0	5
GCN1L1	29.0566203520279	29.328451588296	28.3892367274819	29.0175455183978	29.320339304553	29.4189664840044	26.3008430996462	27.8695602397742	28.8806657250534	27.4306171670581	28.8675291659597	27.9309485280773	Q92616	Q92616	61	61	61	Translational activator GCN1	GCN1L1	sp|Q92616|GCN1_HUMAN eIF-2-alpha kinase activator GCN1 OS=Homo sapiens (Human) OX=9606 GN=GCN1 PE=1 SV=6	1	61	61	61	50	54	6	4	3	8	5	4	55	11	27	5	50	54	6	4	3	8	5	4	55	11	27	5	50
GDI2	23.2352470468862	23.3338814516261	22.5970865310684	21.8440330581499	23.4130179796773	22.5281000366678	22.3381951250824	21.5119810758818	22.8164790241054	20.5658609078194	21.2495587145833	21.7687768129836	P50395;P31150	P50395	4;1	4;1	4;1	Rab GDP dissociation inhibitor beta	GDI2	sp|P50395|GDIB_HUMAN Rab GDP dissociation inhibitor beta OS=Homo sapiens (Human) OX=9606 GN=GDI2 PE=1 SV=2	2	4	4	4	4	3	0	0	0	0	0	0	2	0	0	0	4	3	0	0	0	0	0	0	2	0	0	0	4
GEMIN5	24.2783836635247	24.0332186454186	21.8783455787582	23.4047336613085	22.7208376835595	22.525242338779	22.321312490638	22.5450471191027	23.3488135057463	22.2151091589691	23.6959359578354	22.8991892871961	Q8TEQ6	Q8TEQ6	8	8	8	Gem-associated protein 5	GEMIN5	sp|Q8TEQ6|GEMI5_HUMAN Gem-associated protein 5 OS=Homo sapiens (Human) OX=9606 GN=GEMIN5 PE=1 SV=3	1	8	8	8	8	7	1	1	1	1	0	0	6	1	2	1	8	7	1	1	1	1	0	0	6	1	2	1	8
GIGYF2	28.779252357041	28.7413366980346	27.756845399379	22.3515419346923	22.2208190616144	27.1462762425218	28.4001926122422	29.1904643243996	28.7604032187922	25.802401780452	26.5939165081388	27.6647195081414	Q6Y7W6;REV__Q86UU1	Q6Y7W6	34;1	34;1	34;1	PERQ amino acid-rich with GYF domain-containing protein 2	GIGYF2	sp|Q6Y7W6|GGYF2_HUMAN GRB10-interacting GYF protein 2 OS=Homo sapiens (Human) OX=9606 GN=GIGYF2 PE=1 SV=1	2	34	34	34	27	29	7	0	0	4	9	6	27	3	13	3	27	29	7	0	0	4	9	6	27	3	13	3	27
GNB2L1	24.4045761372403	23.3583700409376	22.1606799898713	22.3864126323276	23.205920689887	22.9071567925557	21.1831792859133	22.8741514884114	23.0211684103087	22.9081424173172	20.7818561984066	22.2387052080877	P63244	P63244	3	3	3	Guanine nucleotide-binding protein subunit beta-2-like 1;Guanine nucleotide-binding protein subunit beta-2-like 1, N-terminally processed	GNB2L1	sp|P63244|RACK1_HUMAN Receptor of activated protein C kinase 1 OS=Homo sapiens (Human) OX=9606 GN=RACK1 PE=1 SV=3	1	3	3	3	3	3	0	0	0	1	0	1	2	0	0	0	3	3	0	0	0	1	0	1	2	0	0	0	3
GOLGB1	23.4985054646153	23.1859207320582	22.494692918921	20.6543987094715	23.2285222575971	21.0920609749845	21.5594774894799	23.8544821244237	22.2638754997345	21.8220920069287	21.4656300130021	20.8101300362522	Q14789	Q14789	9	9	9	Golgin subfamily B member 1	GOLGB1	sp|Q14789|GOGB1_HUMAN Golgin subfamily B member 1 OS=Homo sapiens (Human) OX=9606 GN=GOLGB1 PE=1 SV=2	1	9	9	9	8	7	0	0	0	0	0	0	6	0	0	0	8	7	0	0	0	0	0	0	6	0	0	0	8
GPANK1	24.9409157415834	25.9490896730291	21.4888219205436	21.2803326649336	24.2653464985394	22.5440354728434	25.2421268228966	22.9202394079237	25.1669126974968	20.49883337539	26.483638180315	26.3238688170597	O95872	O95872	10	10	10	G patch domain and ankyrin repeat-containing protein 1	GPANK1	sp|O95872|GPAN1_HUMAN G patch domain and ankyrin repeat-containing protein 1 OS=Homo sapiens (Human) OX=9606 GN=GPANK1 PE=1 SV=1	1	10	10	10	7	10	1	0	0	0	2	1	7	0	5	2	7	10	1	0	0	0	2	1	7	0	5	2	7
GPATCH1	26.7761801906945	26.781942960764	23.924518231805	22.0878507976423	23.4994676091299	23.9362497254421	23.03767367562	23.0442946240713	27.6653974026379	22.6180339592958	25.0828185597648	24.9228863262244	Q9BRR8	Q9BRR8	23	23	23	G patch domain-containing protein 1	GPATCH1	sp|Q9BRR8|GPTC1_HUMAN G patch domain-containing protein 1 OS=Homo sapiens (Human) OX=9606 GN=GPATCH1 PE=1 SV=1	1	23	23	23	16	16	2	1	2	2	2	1	21	1	6	2	16	16	2	1	2	2	2	1	21	1	6	2	16
GPI	25.3889987003028	24.843691457329	20.574980590727	22.1401057493311	22.8779947873094	22.6811423387785	22.2823780927896	22.6280843803611	24.7142392280012	21.4143372739937	25.2014619879214	23.21236340117	P06744;CON__Q3ZBD7	P06744	8;3	8;3	8;3	Glucose-6-phosphate isomerase	GPI	sp|P06744|G6PI_HUMAN Glucose-6-phosphate isomerase OS=Homo sapiens (Human) OX=9606 GN=GPI PE=1 SV=4	2	8	8	8	7	6	0	0	0	0	1	0	7	0	1	0	7	6	0	0	0	0	1	0	7	0	1	0	7
GPN1	25.0883292117552	24.6835677921628	20.6027883836574	22.9619349105012	23.7880042075958	22.8069262428378	23.9960203410239	23.1511353003049	21.0293038479162	22.6946487428357	21.3398161211117	22.0361392560352	Q9HCN4	Q9HCN4	2	2	2	GPN-loop GTPase 1	GPN1	sp|Q9HCN4|GPN1_HUMAN GPN-loop GTPase 1 OS=Homo sapiens (Human) OX=9606 GN=GPN1 PE=1 SV=1	1	2	2	2	2	2	1	2	1	1	2	1	1	1	1	1	2	2	1	2	1	1	2	1	1	1	1	1	2
GRAMD1A	24.5230684758753	23.74570878663	21.8778073392332	23.8285967144727	22.027455379947	21.5896195061955	22.0704551892433	22.9109691596141	23.6965728155742	22.2990704055084	21.5844216227032	22.0239493314907	Q96CP6	Q96CP6	5	5	5	GRAM domain-containing protein 1A	GRAMD1A	sp|Q96CP6|ASTRA_HUMAN Protein Aster-A OS=Homo sapiens (Human) OX=9606 GN=GRAMD1A PE=1 SV=2	1	5	5	5	4	2	0	0	0	0	0	0	4	0	0	0	4	2	0	0	0	0	0	0	4	0	0	0	4
GSK3B	23.6131302772596	23.1452269107917	22.0154263112214	21.1716412065208	24.1787785681961	21.5793870951255	21.0280230725077	23.6655498810458	24.3020816217846	21.1331038339628	25.4094725143075	21.1413999356604	P49841	P49841	3	3	3	Glycogen synthase kinase-3 beta	GSK3B	sp|P49841|GSK3B_HUMAN Glycogen synthase kinase-3 beta OS=Homo sapiens (Human) OX=9606 GN=GSK3B PE=1 SV=2	1	3	3	3	2	2	0	0	0	0	0	0	2	1	3	1	2	2	0	0	0	0	0	0	2	1	3	1	2
GTF2I	21.0608497698233	20.4985470269249	21.9557059669998	29.0512878646904	22.6022713541491	27.4754510580638	26.0912784766472	26.8206770112483	20.5557979680211	20.7673678197192	20.7319172354778	21.9783810814593	P78347	P78347	7	7	7	General transcription factor II-I	GTF2I	sp|P78347|GTF2I_HUMAN General transcription factor II-I OS=Homo sapiens (Human) OX=9606 GN=GTF2I PE=1 SV=2	1	7	7	7	7	6	0	1	1	1	1	1	7	1	1	1	7	6	0	1	1	1	1	1	7	1	1	1	7
GTF3C1	23.9879786864227	26.0015928835483	21.2365675645959	21.2926399107909	24.6276224339162	21.2865420052082	21.7367784649065	23.4170272078959	24.6198608471572	20.2650252148836	25.175504170891	22.8349673046671	Q12789	Q12789	27	27	27	General transcription factor 3C polypeptide 1	GTF3C1	sp|Q12789|TF3C1_HUMAN General transcription factor 3C polypeptide 1 OS=Homo sapiens (Human) OX=9606 GN=GTF3C1 PE=1 SV=4	1	27	27	27	19	26	1	0	1	0	1	1	22	1	11	0	19	26	1	0	1	0	1	1	22	1	11	0	19
GTF3C5	23.8233765703596	24.1716538812686	21.0239642141685	22.8899367460278	21.8953964520819	21.3674994484216	22.8794512606609	22.5839821659747	24.5840550642423	21.938472984643	21.2713944338721	23.2894532928858	Q9Y5Q8	Q9Y5Q8	4	4	4	General transcription factor 3C polypeptide 5	GTF3C5	sp|Q9Y5Q8|TF3C5_HUMAN General transcription factor 3C polypeptide 5 OS=Homo sapiens (Human) OX=9606 GN=GTF3C5 PE=1 SV=2	1	4	4	4	3	4	0	0	0	0	0	0	4	0	0	0	3	4	0	0	0	0	0	0	4	0	0	0	3
H1FX	22.7856041245251	23.4872620410199	20.7891470565473	21.0446847615689	21.8536096635333	21.9538119011309	22.6850225760218	24.0724113107729	22.9788451972157	20.9449468891192	24.6733591145891	20.855862912431	Q92522	Q92522	3	3	3	Histone H1x	H1FX	sp|Q92522|H1X_HUMAN Histone H1.10 OS=Homo sapiens (Human) OX=9606 GN=H1-10 PE=1 SV=1	1	3	3	3	3	3	0	0	1	0	1	1	3	0	3	0	3	3	0	0	1	0	1	1	3	0	3	0	3
H2AFY	24.9450308291307	24.2938981794957	20.1820539792297	22.0310606042453	23.7439570062861	22.7804433421578	21.5052696110232	23.5647883368611	24.0948257587808	22.2016183803585	20.6820487137136	20.3605868087399	O75367	O75367	4	4	2	Core histone macro-H2A.1	H2AFY	sp|O75367|H2AY_HUMAN Core histone macro-H2A.1 OS=Homo sapiens (Human) OX=9606 GN=MACROH2A1 PE=1 SV=4	1	4	4	2	2	3	1	0	0	1	1	0	4	1	1	0	2	3	1	0	0	1	1	0	4	1	1	0	1
HAUS4	23.4620139240171	23.4451856399455	21.7575867505429	22.3879229957509	24.1170140446526	21.8903408470999	21.2707179108241	23.459748227536	18.9728940094612	21.9210470792903	22.6893136266666	23.4711257377453	Q9H6D7	Q9H6D7	2	2	2	HAUS augmin-like complex subunit 4	HAUS4	sp|Q9H6D7|HAUS4_HUMAN HAUS augmin-like complex subunit 4 OS=Homo sapiens (Human) OX=9606 GN=HAUS4 PE=1 SV=1	1	2	2	2	2	2	0	0	0	0	0	0	1	0	0	0	2	2	0	0	0	0	0	0	1	0	0	0	2
HAUS5	23.6293423888794	23.4316057403059	24.1353223370593	21.5697518030349	24.5108638991682	21.7135393220967	21.1855470645104	23.6269695542021	23.7083042563234	22.1676299038528	23.4922835237987	21.4411612742443	O94927	O94927	7	7	7	HAUS augmin-like complex subunit 5	HAUS5	sp|O94927|HAUS5_HUMAN HAUS augmin-like complex subunit 5 OS=Homo sapiens (Human) OX=9606 GN=HAUS5 PE=1 SV=2	1	7	7	7	6	5	0	0	0	1	0	1	6	0	3	1	6	5	0	0	0	1	0	1	6	0	3	1	6
HAUS6	25.7293857033295	25.7120099119465	20.3861452317347	25.8711007704072	22.1153152013577	25.713767424964	26.1122535211135	23.9828536542449	26.4840071245777	22.6101939059674	24.1613871817822	24.0289265350873	Q7Z4H7	Q7Z4H7	19	19	19	HAUS augmin-like complex subunit 6	HAUS6	sp|Q7Z4H7|HAUS6_HUMAN HAUS augmin-like complex subunit 6 OS=Homo sapiens (Human) OX=9606 GN=HAUS6 PE=1 SV=2	1	19	19	19	14	14	1	2	1	4	4	2	17	3	6	2	14	14	1	2	1	4	4	2	17	3	6	2	14
HBS1L	24.9370134721534	25.6419617614947	21.8808762065427	22.4908874416295	23.0390370634509	20.9844693968011	21.796493194842	24.5910937078135	24.9148814403913	22.7250005533989	24.5787679350075	23.2933369287433	Q9Y450	Q9Y450	13	13	13	HBS1-like protein	HBS1L	sp|Q9Y450|HBS1L_HUMAN HBS1-like protein OS=Homo sapiens (Human) OX=9606 GN=HBS1L PE=1 SV=1	1	13	13	13	10	11	1	0	1	1	0	0	12	0	5	1	10	11	1	0	1	1	0	0	12	0	5	1	10
HCFC1	23.8446015692763	24.6214827013076	22.1591626331571	24.2784893712548	22.6733413015562	21.7681065001626	20.7623233633639	23.6442224333954	23.6964666921389	22.3848396472542	24.1107611087122	21.6693901786193	P51610	P51610	13	13	13	Host cell factor 1;HCF N-terminal chain 1;HCF N-terminal chain 2;HCF N-terminal chain 3;HCF N-terminal chain 4;HCF N-terminal chain 5;HCF N-terminal chain 6;HCF C-terminal chain 1;HCF C-terminal chain 2;HCF C-terminal chain 3;HCF C-terminal chain 4;HCF C-terminal chain 5;HCF C-terminal chain 6	HCFC1	sp|P51610|HCFC1_HUMAN Host cell factor 1 OS=Homo sapiens (Human) OX=9606 GN=HCFC1 PE=1 SV=2	1	13	13	13	10	10	0	0	0	0	2	0	9	0	1	0	10	10	0	0	0	0	2	0	9	0	1	0	10
HDLBP	24.6990115025136	25.1126313539555	22.0667026460057	22.6568445457423	21.3549083740208	22.0612877562354	21.6002343702774	22.0456497805259	25.2678519571886	24.5322546078084	26.016950732755	25.8428287160828	Q00341	Q00341	16	16	16	Vigilin	HDLBP	sp|Q00341|VIGLN_HUMAN Vigilin OS=Homo sapiens (Human) OX=9606 GN=HDLBP PE=1 SV=2	1	16	16	16	6	11	2	0	0	1	0	1	11	2	8	3	6	11	2	0	0	1	0	1	11	2	8	3	6
HEATR1	23.9832016899599	23.6082873134426	21.3453652712949	22.276996836956	22.9448500533164	22.2260649135303	21.8968131334114	23.0966957593967	24.0969981897484	21.4761051794058	20.0101909878463	23.469577424492	Q9H583	Q9H583	10	10	10	HEAT repeat-containing protein 1;HEAT repeat-containing protein 1, N-terminally processed	HEATR1	sp|Q9H583|HEAT1_HUMAN HEAT repeat-containing protein 1 OS=Homo sapiens (Human) OX=9606 GN=HEATR1 PE=1 SV=3	1	10	10	10	5	5	1	0	0	1	1	0	8	0	2	1	5	5	1	0	0	1	1	0	8	0	2	1	5
HELB	25.4664394679986	25.37238791639	22.2627467175203	22.0513091334254	24.5227485674799	21.9613297004838	20.6236075092436	23.8495914138105	24.9287254638613	21.0427509014338	20.5205881431625	23.8794217127112	Q8NG08	Q8NG08	11	11	11	DNA helicase B	HELB	sp|Q8NG08|HELB_HUMAN DNA helicase B OS=Homo sapiens (Human) OX=9606 GN=HELB PE=1 SV=2	1	11	11	11	10	8	0	0	0	0	0	1	10	0	0	3	10	8	0	0	0	0	0	1	10	0	0	3	10
HIST1H1C	28.0858297412254	27.6774781418281	33.1292306595622	32.0732925593923	29.9546298190595	31.7638256837021	28.3452388055005	30.6157912026071	28.349631989121	29.8451760811473	29.2232688120868	31.1419963997257	P16403;Q02539;P22492;P16401	P16403	13;6;5;2	3;0;0;0	3;0;0;0	Histone H1.2	HIST1H1C	sp|P16403|H12_HUMAN Histone H1.2 OS=Homo sapiens (Human) OX=9606 GN=H1-2 PE=1 SV=2	4	13	3	3	10	11	8	6	3	8	8	8	11	8	10	8	3	3	3	3	2	3	3	3	3	3	3	3	3
HIST1H1E	30.3723339421912	30.1456447917254	30.7523857511883	30.5490360346184	27.7872468779196	30.4554245229451	29.9518540701688	29.4173978780261	29.6741474854418	29.4414227317012	29.8213767062643	29.2488681147837	P10412	P10412	13	13	3	Histone H1.4	HIST1H1E	sp|P10412|H14_HUMAN Histone H1.4 OS=Homo sapiens (Human) OX=9606 GN=H1-4 PE=1 SV=2	1	13	13	3	10	10	7	4	2	6	7	6	10	7	10	8	10	10	7	4	2	6	7	6	10	7	10	8	3
HIST1H4A	29.2498402127381	30.0738032931054	28.6900583081678	28.5092995008143	27.6004535535904	28.4697575013766	30.4310158668094	27.8935391027087	29.4119346829603	29.1653559915687	29.7205152359013	27.7882430853155	P62805	P62805	10	10	10	Histone H4	HIST1H4A	sp|P62805|H4_HUMAN Histone H4 OS=Homo sapiens (Human) OX=9606 GN=H4C4 PE=1 SV=2	1	10	10	10	6	8	4	2	2	4	3	4	8	3	8	3	6	8	4	2	2	4	3	4	8	3	8	3	6
HIST2H2AC	30.2603556769749	30.4325100103208	28.0429651011527	21.1216319703736	24.0081772877333	27.2570989008917	29.8985065486026	26.93077937966	30.3797881419783	29.864108149521	30.422720185052	27.9908048577679	Q16777;Q6FI13	Q16777;Q6FI13	6;6	6;6	1;1	Histone H2A type 2-C;Histone H2A type 2-A	HIST2H2AC;HIST2H2AA3	sp|Q16777|H2A2C_HUMAN Histone H2A type 2-C OS=Homo sapiens (Human) OX=9606 GN=H2AC20 PE=1 SV=4;sp|Q6FI13|H2A2A_HUMAN Histone H2A type 2-A OS=Homo sapiens (Human) OX=9606 GN=H2AC19 PE=1 SV=3	2	6	6	1	4	4	2	1	0	2	3	3	4	3	4	3	4	4	2	1	0	2	3	3	4	3	4	3	0
HIST2H2BE	27.8194593414926	26.7263743005708	29.5164371415293	30.7340849344454	28.9157876290493	28.8755777766708	31.4848618671887	29.3099718129782	28.6207628790267	30.9772599842942	29.9274770154414	29.291779191366	Q16778;P33778;P23527;P06899;Q6DRA6;Q6DN03	Q16778;P33778;P23527;P06899	8;8;8;8;3;3	8;8;8;8;3;3	0;0;0;0;0;0	Histone H2B type 2-E;Histone H2B type 1-B;Histone H2B type 1-O;Histone H2B type 1-J	HIST2H2BE;HIST1H2BB;HIST1H2BO;HIST1H2BJ	sp|Q16778|H2B2E_HUMAN Histone H2B type 2-E OS=Homo sapiens (Human) OX=9606 GN=H2BC21 PE=1 SV=3;sp|P33778|H2B1B_HUMAN Histone H2B type 1-B OS=Homo sapiens (Human) OX=9606 GN=H2BC3 PE=1 SV=2;sp|P23527|H2B1O_HUMAN Histone H2B type 1-O OS=Homo sapiens (Human)	6	8	8	0	4	5	4	4	2	5	5	5	5	5	5	4	4	5	4	4	2	5	5	5	5	5	5	4	0
HIST2H3A	27.8418815032348	27.7101714144674	22.6198501133428	21.6707623354609	23.17270210421	22.5311483601052	27.803104232639	23.0868104141461	27.0947653667549	21.5491383493852	22.4159669825456	22.105225001055	Q71DI3;Q16695;P84243;P68431;Q6NXT2	Q71DI3;Q16695;P84243;P68431	3;3;3;3;1	3;3;3;3;1	2;2;2;2;0	Histone H3.2;Histone H3.1t;Histone H3.3;Histone H3.1	HIST2H3A;HIST3H3;H3F3A;HIST1H3A	sp|Q71DI3|H32_HUMAN Histone H3.2 OS=Homo sapiens (Human) OX=9606 GN=H3C15 PE=1 SV=3;sp|Q16695|H31T_HUMAN Histone H3.1t OS=Homo sapiens (Human) OX=9606 GN=H3-4 PE=1 SV=3;sp|P84243|H33_HUMAN Histone H3.3 OS=Homo sapiens (Human) OX=9606 GN=H3-3B PE=1 SV=2;sp|	5	3	3	2	3	3	0	1	1	0	2	0	3	1	2	0	3	3	0	1	1	0	2	0	3	1	2	0	2
HMGN2	23.1654106244588	23.5751939094239	22.5909431857857	21.7358002719439	23.1561392498896	20.9941878600724	20.2520646716433	24.0950363808309	23.1154202768094	22.2730713134615	21.672188374359	22.0016743790319	P05204;Q15651	P05204;Q15651	2;1	2;1	2;1	Non-histone chromosomal protein HMG-17;High mobility group nucleosome-binding domain-containing protein 3	HMGN2;HMGN3	sp|P05204|HMGN2_HUMAN Non-histone chromosomal protein HMG-17 OS=Homo sapiens (Human) OX=9606 GN=HMGN2 PE=1 SV=3;sp|Q15651|HMGN3_HUMAN High mobility group nucleosome-binding domain-containing protein 3 OS=Homo sapiens (Human) OX=9606 GN=HMGN3 PE=1 SV=2	2	2	2	2	1	1	0	0	0	0	0	0	1	0	2	0	1	1	0	0	0	0	0	0	1	0	2	0	1
HN1	23.4643842134323	23.1349733490068	22.7497869854906	20.8638491616582	23.9192930469164	23.1051610124327	22.9409311198217	21.9627650779732	23.2786672399464	22.3113804461608	21.8303132288615	22.0866900705178	Q9UK76	Q9UK76	2	2	2	Hematological and neurological expressed 1 protein;Hematological and neurological expressed 1 protein, N-terminally processed	HN1	sp|Q9UK76|JUPI1_HUMAN Jupiter microtubule associated homolog 1 OS=Homo sapiens (Human) OX=9606 GN=JPT1 PE=1 SV=3	1	2	2	2	2	2	0	0	0	0	0	0	2	0	0	0	2	2	0	0	0	0	0	0	2	0	0	0	2
HN1L	25.014441438388	24.4819151917909	22.0003758249227	22.0823696163143	21.9272900362837	20.9473490503909	21.8678236372498	23.6280520024634	24.1869182270192	21.4036482631473	24.7084095125917	22.1523593194611	Q9H910	Q9H910	6	6	6	Hematological and neurological expressed 1-like protein	HN1L	sp|Q9H910|JUPI2_HUMAN Jupiter microtubule associated homolog 2 OS=Homo sapiens (Human) OX=9606 GN=JPT2 PE=1 SV=1	1	6	6	6	5	3	0	0	0	0	0	0	5	0	4	1	5	3	0	0	0	0	0	0	5	0	4	1	5
HNRNPA1	25.9318841243518	26.1804259416876	21.2839006373517	21.1951090344797	22.232506585306	23.4403026186641	21.541251716265	23.4634450919738	25.8343657272044	21.6842456007366	27.466688390924	24.7170668106502	P09651;Q32P51;A0A2R8Y4L2	P09651	8;3;2	8;3;2	8;3;2	Heterogeneous nuclear ribonucleoprotein A1;Heterogeneous nuclear ribonucleoprotein A1, N-terminally processed	HNRNPA1	sp|P09651|ROA1_HUMAN Heterogeneous nuclear ribonucleoprotein A1 OS=Homo sapiens (Human) OX=9606 GN=HNRNPA1 PE=1 SV=5	3	8	8	8	4	5	1	0	1	1	1	1	6	1	4	2	4	5	1	0	1	1	1	1	6	1	4	2	4
HNRNPA2B1	26.2135078665794	26.0911775740642	22.8477660872365	25.5017886019506	22.9031767568121	22.3774005798637	23.2731140539027	26.0899459939723	25.9700925462057	26.2709375936943	25.1048159558313	27.3989295740992	P22626	P22626	4	4	4	Heterogeneous nuclear ribonucleoproteins A2/B1	HNRNPA2B1	sp|P22626|ROA2_HUMAN Heterogeneous nuclear ribonucleoproteins A2/B1 OS=Homo sapiens (Human) OX=9606 GN=HNRNPA2B1 PE=1 SV=2	1	4	4	4	3	3	3	3	0	2	1	2	3	2	2	2	3	3	3	3	0	2	1	2	3	2	2	2	3
HNRNPA3	23.6060292208844	23.328550028816	21.874924774099	21.8975760212816	23.6092991928234	22.9388746353134	21.4647900288644	22.8639839121913	23.1652879371805	22.2993557661428	20.7210439418445	22.0765562675247	P51991	P51991	2	2	2	Heterogeneous nuclear ribonucleoprotein A3	HNRNPA3	sp|P51991|ROA3_HUMAN Heterogeneous nuclear ribonucleoprotein A3 OS=Homo sapiens (Human) OX=9606 GN=HNRNPA3 PE=1 SV=2	1	2	2	2	2	2	0	0	0	0	1	1	2	1	1	1	2	2	0	0	0	0	1	1	2	1	1	1	2
HNRNPF	23.0275436093133	23.8177284826616	20.5794683399501	22.4376617495543	24.3150943412423	21.4425370523971	21.7909094449811	21.9233059468057	23.2986600158148	22.3304381437212	24.8442184342214	21.6191287846804	P52597	P52597	5	3	3	Heterogeneous nuclear ribonucleoprotein F;Heterogeneous nuclear ribonucleoprotein F, N-terminally processed	HNRNPF	sp|P52597|HNRPF_HUMAN Heterogeneous nuclear ribonucleoprotein F OS=Homo sapiens (Human) OX=9606 GN=HNRNPF PE=1 SV=3	1	5	3	3	4	5	1	0	1	0	0	1	4	0	5	1	2	3	1	0	1	0	0	1	2	0	3	1	2
HNRNPH1	24.9652118128346	24.7771088000929	22.4678627730902	21.2441180513001	23.119391796543	21.3105310836161	21.3976608432794	22.8598675266576	25.1860492360164	22.0894268897902	25.2424903045545	21.3547751665753	P31943;P55795	P31943;P55795	5;3	5;3	3;2	Heterogeneous nuclear ribonucleoprotein H;Heterogeneous nuclear ribonucleoprotein H, N-terminally processed;Heterogeneous nuclear ribonucleoprotein H2	HNRNPH1;HNRNPH2	sp|P31943|HNRH1_HUMAN Heterogeneous nuclear ribonucleoprotein H OS=Homo sapiens (Human) OX=9606 GN=HNRNPH1 PE=1 SV=4;sp|P55795|HNRH2_HUMAN Heterogeneous nuclear ribonucleoprotein H2 OS=Homo sapiens (Human) OX=9606 GN=HNRNPH2 PE=1 SV=1	2	5	5	3	4	4	0	0	0	0	0	1	4	0	4	1	4	4	0	0	0	0	0	1	4	0	4	1	2
HNRNPH3	20.9177246211086	21.88814568791	22.3605035404289	24.0012208958125	22.7198886686145	22.8144501852892	22.3128421400941	23.1245576287688	21.2684803211371	22.7080473762515	23.86060204797	22.9287603453985	P31942	P31942	2	2	2	Heterogeneous nuclear ribonucleoprotein H3	HNRNPH3	sp|P31942|HNRH3_HUMAN Heterogeneous nuclear ribonucleoprotein H3 OS=Homo sapiens (Human) OX=9606 GN=HNRNPH3 PE=1 SV=2	1	2	2	2	2	1	0	0	0	0	0	0	2	1	2	0	2	1	0	0	0	0	0	0	2	1	2	0	2
HNRNPK	26.4845603641238	26.8938862242665	22.3541927313301	22.5826861064883	23.0737097952299	22.6773103317895	21.3673062901122	23.051712937543	26.6932527629264	26.8221368596308	27.8294140253297	21.5927929381222	P61978	P61978	7	7	7	Heterogeneous nuclear ribonucleoprotein K	HNRNPK	sp|P61978|HNRPK_HUMAN Heterogeneous nuclear ribonucleoprotein K OS=Homo sapiens (Human) OX=9606 GN=HNRNPK PE=1 SV=1	1	7	7	7	6	6	1	0	1	1	1	1	7	2	5	1	6	6	1	0	1	1	1	1	7	2	5	1	6
HNRNPM	24.8781590826536	24.919980595049	22.1344969711671	23.0067613647847	23.0230770019794	20.9383618189468	21.6372006354945	22.8557484859235	24.9546908255368	21.0588681756015	26.9457006558274	24.0069300521384	P52272	P52272	15	15	15	Heterogeneous nuclear ribonucleoprotein M	HNRNPM	sp|P52272|HNRPM_HUMAN Heterogeneous nuclear ribonucleoprotein M OS=Homo sapiens (Human) OX=9606 GN=HNRNPM PE=1 SV=3	1	15	15	15	8	12	0	0	0	1	2	0	11	2	8	2	8	12	0	0	0	1	2	0	11	2	8	2	8
HNRNPU	24.887113866773	25.0062880649254	21.4809734088072	21.9008834411028	22.3858675489038	22.2676830826334	20.4133673775379	23.8181559162132	24.9335959340685	22.2479000287381	24.6029185613792	22.0817860611489	Q00839	Q00839	10	10	10	Heterogeneous nuclear ribonucleoprotein U	HNRNPU	sp|Q00839|HNRPU_HUMAN Heterogeneous nuclear ribonucleoprotein U OS=Homo sapiens (Human) OX=9606 GN=HNRNPU PE=1 SV=6	1	10	10	10	7	7	0	0	0	0	1	0	7	1	3	0	7	7	0	0	0	0	1	0	7	1	3	0	7
HSD17B4	22.9532970158182	23.3617200053854	22.7646736990823	21.3483628072207	23.6774803161512	22.4371206584793	20.8650543248188	24.8438371474495	23.0951478068966	23.0093759839243	22.4718590095897	22.0993120439393	P51659	P51659	5	5	5	Peroxisomal multifunctional enzyme type 2;(3R)-hydroxyacyl-CoA dehydrogenase;Enoyl-CoA hydratase 2	HSD17B4	sp|P51659|DHB4_HUMAN Peroxisomal multifunctional enzyme type 2 OS=Homo sapiens (Human) OX=9606 GN=HSD17B4 PE=1 SV=3	1	5	5	5	3	4	0	0	0	0	0	0	3	0	0	0	3	4	0	0	0	0	0	0	3	0	0	0	3
HSP90AA1	27.2305017624814	26.7387946735737	21.6654891176313	21.4187622684169	23.5385214084802	21.0368713525424	26.1499235290065	23.1061497601431	27.1450130644292	26.5966201836134	26.3235939885576	24.1779006432382	P07900;Q14568;Q58FG0;Q58FG1	P07900	24;5;2;1	12;1;1;1	12;1;1;1	Heat shock protein HSP 90-alpha	HSP90AA1	sp|P07900|HS90A_HUMAN Heat shock protein HSP 90-alpha OS=Homo sapiens (Human) OX=9606 GN=HSP90AA1 PE=1 SV=5	4	24	12	12	18	20	5	2	1	5	9	5	20	6	16	5	9	9	1	0	0	1	4	1	10	3	9	3	9
HSP90AB1	30.0844871454608	29.9022496972011	27.5561812783299	26.4453908945358	25.183514840112	27.2175255642136	29.6774781418281	28.0021189033026	30.2238902021262	27.8598796671932	28.2964036042433	25.539342720961	P08238;Q58FF7;Q58FF6	P08238	31;12;2	31;12;2	14;4;0	Heat shock protein HSP 90-beta	HSP90AB1	sp|P08238|HS90B_HUMAN Heat shock protein HSP 90-beta OS=Homo sapiens (Human) OX=9606 GN=HSP90AB1 PE=1 SV=4	3	31	31	14	26	28	10	6	2	8	12	11	28	6	18	6	26	28	10	6	2	8	12	11	28	6	18	6	13
HSP90B1	24.0313687127236	24.5129198164929	22.9030343721912	21.7571059723338	23.5823006207524	22.6622451208622	22.0268773070078	23.8058435411072	23.1777029898286	20.6421269176117	21.7239013220359	21.3371847666472	P14625	P14625	5	3	3	Endoplasmin	HSP90B1	sp|P14625|ENPL_HUMAN Endoplasmin OS=Homo sapiens (Human) OX=9606 GN=HSP90B1 PE=1 SV=1	1	5	3	3	5	5	0	0	0	1	1	1	5	1	1	0	3	3	0	0	0	0	0	0	3	0	0	0	3
HSPA1B	34.8693101894013	34.8039067814724	33.5630867011259	33.6007858314409	34.07255806277	33.5296210694858	35.009135374432	33.3478383138474	34.6877600023088	34.6544294536137	34.1043085863735	32.7809736702719	P0DMV9;P0DMV8	P0DMV9;P0DMV8	38;38	33;33	18;18	Heat shock 70 kDa protein 1B;Heat shock 70 kDa protein 1A	HSPA1B;HSPA1A	sp|P0DMV9|HS71B_HUMAN Heat shock 70 kDa protein 1B OS=Homo sapiens (Human) OX=9606 GN=HSPA1B PE=1 SV=1;sp|P0DMV8|HS71A_HUMAN Heat shock 70 kDa protein 1A OS=Homo sapiens (Human) OX=9606 GN=HSPA1A PE=1 SV=1	2	38	33	18	31	31	24	22	16	26	25	26	32	20	32	27	28	28	20	18	12	23	21	22	29	16	28	22	15
HSPA4	23.195699607616	23.1947532480648	21.1122798641769	19.9440765788167	23.3562878095457	22.9134788103749	21.9917867188998	23.8567051474941	23.9042612233284	22.4206688922155	21.0112701884793	23.5701630829683	P34932	P34932	9	9	9	Heat shock 70 kDa protein 4	HSPA4	sp|P34932|HSP74_HUMAN Heat shock 70 kDa protein 4 OS=Homo sapiens (Human) OX=9606 GN=HSPA4 PE=1 SV=4	1	9	9	9	6	6	0	1	0	0	0	0	9	0	1	0	6	6	0	1	0	0	0	0	9	0	1	0	6
HSPA5	26.9361823166108	28.1036459881724	22.9749305740351	22.2106352101065	22.2302791931171	24.0741453835687	24.7747484595813	22.1476251171387	27.0493674889455	23.7970915284641	24.2369554758019	22.1414073946651	P11021	P11021	23	22	22	78 kDa glucose-regulated protein	HSPA5	sp|P11021|BIP_HUMAN Endoplasmic reticulum chaperone BiP OS=Homo sapiens (Human) OX=9606 GN=HSPA5 PE=1 SV=2	1	23	22	22	19	21	4	1	1	3	5	1	21	4	10	2	18	20	4	0	1	3	4	0	20	3	9	1	18
HSPA8	34.644417947712	34.4998809977218	33.6378487281733	32.8527586595287	33.1940451849332	33.3661967969609	35.1133031920964	33.8375196044691	34.8077017693672	34.5164136584448	34.3159476174538	33.4924984219771	P11142	P11142	49	49	32	Heat shock cognate 71 kDa protein	HSPA8	sp|P11142|HSP7C_HUMAN Heat shock cognate 71 kDa protein OS=Homo sapiens (Human) OX=9606 GN=HSPA8 PE=1 SV=1	1	49	49	32	40	41	32	27	19	28	29	33	40	22	33	30	40	41	32	27	19	28	29	33	40	22	33	30	28
HSPA9	25.7812426354933	25.9190031362458	21.4495525520545	21.4116630092039	24.5204196160528	26.3459916652952	25.8538139992262	25.3325782416137	25.936856263232	25.7044307520009	26.3337791098443	22.2075082598054	P38646	P38646	18	17	17	Stress-70 protein, mitochondrial	HSPA9	sp|P38646|GRP75_HUMAN Stress-70 protein, mitochondrial OS=Homo sapiens (Human) OX=9606 GN=HSPA9 PE=1 SV=2	1	18	17	17	13	13	1	2	1	3	4	1	14	5	6	2	13	13	1	1	0	3	3	0	14	4	6	1	13
HSPD1	26.3124365187678	26.464508857697	20.860876861091	27.129669778649	25.7724345937431	27.3639434331207	26.4619514953604	26.2015180748119	26.3897208684839	24.7492429853272	26.8498355284167	28.8677353473033	P10809	P10809	14	14	14	60 kDa heat shock protein, mitochondrial	HSPD1	sp|P10809|CH60_HUMAN 60 kDa heat shock protein, mitochondrial OS=Homo sapiens (Human) OX=9606 GN=HSPD1 PE=1 SV=2	1	14	14	14	11	13	1	2	2	2	5	4	11	2	6	3	11	13	1	2	2	2	5	4	11	2	6	3	11
HSPH1	24.1302984381898	24.7005468196687	21.7030856163749	23.3299284650999	22.0740872215727	21.4508442848057	21.9868764308773	23.2554298573013	25.05573124816	20.4726930507299	21.8932467478004	22.5706955778411	Q92598	Q92598	10	10	9	Heat shock protein 105 kDa	HSPH1	sp|Q92598|HS105_HUMAN Heat shock protein 105 kDa OS=Homo sapiens (Human) OX=9606 GN=HSPH1 PE=1 SV=1	1	10	10	9	7	7	0	0	0	1	2	0	9	0	1	0	7	7	0	0	0	1	2	0	9	0	1	0	6
HUWE1	23.837015748063	23.7484754174082	22.9390872972921	21.3312949629042	23.163740141251	21.7300800093739	22.1083388792366	23.5369566591997	23.598325161209	20.0562757797869	24.3164472730343	22.5071280639403	Q7Z6Z7	Q7Z6Z7	11	11	11	E3 ubiquitin-protein ligase HUWE1	HUWE1	sp|Q7Z6Z7|HUWE1_HUMAN E3 ubiquitin-protein ligase HUWE1 OS=Homo sapiens (Human) OX=9606 GN=HUWE1 PE=1 SV=3	1	11	11	11	5	6	0	0	0	1	0	0	8	1	5	0	5	6	0	0	0	1	0	0	8	1	5	0	5
IARS	23.3465158973451	23.1110477716715	22.1130415912284	22.5843607663408	23.308980600252	22.5140869099369	22.0799903220984	23.4064411946341	23.3706597396773	21.1185974417365	20.5631371100996	22.8448370932358	P41252	P41252	5	5	5	Isoleucine--tRNA ligase, cytoplasmic	IARS	sp|P41252|SYIC_HUMAN Isoleucine--tRNA ligase, cytoplasmic OS=Homo sapiens (Human) OX=9606 GN=IARS1 PE=1 SV=2	1	5	5	5	2	3	0	0	0	0	0	0	5	1	2	0	2	3	0	0	0	0	0	0	5	1	2	0	2
ICE1	23.2043532286885	23.4093753969157	21.2363596246547	21.9401371505295	22.9534329474158	22.5499092614187	22.2171605312603	23.573682054857	23.2938981794957	22.2446255607258	21.5922710747548	22.3099540228694	Q9Y2F5	Q9Y2F5	5	5	5	Little elongation complex subunit 1	ICE1	sp|Q9Y2F5|ICE1_HUMAN Little elongation complex subunit 1 OS=Homo sapiens (Human) OX=9606 GN=ICE1 PE=1 SV=5	1	5	5	5	3	4	0	0	0	0	0	0	5	0	0	0	3	4	0	0	0	0	0	0	5	0	0	0	3
IFT140	24.6570370819568	24.1643060631715	22.1857657817648	21.890618299643	23.6743412123237	22.3147682626609	20.8819416191269	22.2973321452063	24.4111871777936	22.8199306653526	21.7017835133778	23.2539654436178	Q96RY7	Q96RY7	9	9	9	Intraflagellar transport protein 140 homolog	IFT140	sp|Q96RY7|IF140_HUMAN Intraflagellar transport protein 140 homolog OS=Homo sapiens (Human) OX=9606 GN=IFT140 PE=1 SV=1	1	9	9	9	5	7	0	0	0	0	0	0	5	0	1	0	5	7	0	0	0	0	0	0	5	0	1	0	5
IGBP1	24.3099414652312	24.4644465369108	22.0985502688281	22.5727359127616	22.4289387321501	21.3531686227891	22.153260407217	23.5544467250536	24.1690558068699	20.3630289737016	23.7637497170663	21.8763035290649	P78318	P78318	8	8	8	Immunoglobulin-binding protein 1	IGBP1	sp|P78318|IGBP1_HUMAN Immunoglobulin-binding protein 1 OS=Homo sapiens (Human) OX=9606 GN=IGBP1 PE=1 SV=1	1	8	8	8	5	7	0	1	0	1	0	1	6	0	3	1	5	7	0	1	0	1	0	1	6	0	3	1	5
IGF2BP1	23.2486989480528	23.0720527674999	22.4308274966546	21.4011098333378	22.1131701459861	20.5113471255279	23.0251057161255	23.8969102021491	23.1463306315076	21.2253967955336	26.2482030938454	22.7504467890169	Q9NZI8;Q9Y6M1	Q9NZI8	7;1	7;1	6;0	Insulin-like growth factor 2 mRNA-binding protein 1	IGF2BP1	sp|Q9NZI8|IF2B1_HUMAN Insulin-like growth factor 2 mRNA-binding protein 1 OS=Homo sapiens (Human) OX=9606 GN=IGF2BP1 PE=1 SV=2	2	7	7	6	5	4	0	0	0	1	1	1	4	1	4	2	5	4	0	0	0	1	1	1	4	1	4	2	4
IGF2R	26.9246767908796	26.0440393537079	22.1624408926902	20.8686984151408	23.3917676295507	22.7252183407985	21.1125547285818	23.4248908570714	21.6528537237945	20.6805067872709	21.7805594810397	22.8964665965989	P11717	P11717	12	12	12	Cation-independent mannose-6-phosphate receptor	IGF2R	sp|P11717|MPRI_HUMAN Cation-independent mannose-6-phosphate receptor OS=Homo sapiens (Human) OX=9606 GN=IGF2R PE=1 SV=3	1	12	12	12	12	12	0	0	0	1	0	0	3	0	0	0	12	12	0	0	0	1	0	0	3	0	0	0	12
IK	22.9752630305502	24.1917448118982	22.1116920466907	21.4231307679721	21.56105975973	22.4233959621793	20.2331918524321	22.8804689454621	23.4532475209274	21.3524492781362	24.3062603214211	23.8332879385214	Q13123	Q13123	7	7	7	Protein Red	IK	sp|Q13123|RED_HUMAN Protein Red OS=Homo sapiens (Human) OX=9606 GN=IK PE=1 SV=3	1	7	7	7	5	7	1	0	0	0	0	0	6	0	1	0	5	7	1	0	0	0	0	0	6	0	1	0	5
IPO9	25.5587084402897	25.7895495644517	30.4390659203009	31.3057386453927	31.648473749738	30.8864918613545	21.9624636560406	25.6036544136965	26.9470393769636	25.0451440606147	25.0953892958146	25.5308863630224	Q96P70	Q96P70	6	6	6	Importin-9	IPO9	sp|Q96P70|IPO9_HUMAN Importin-9 OS=Homo sapiens (Human) OX=9606 GN=IPO9 PE=1 SV=3	1	6	6	6	5	4	1	1	1	1	1	1	3	1	2	1	5	4	1	1	1	1	1	1	3	1	2	1	5
IRS4	28.06563545455	28.3984403590925	27.0700963707464	24.7677451941334	25.084319866773	27.859465023053	28.2454946061163	27.462872044217	28.3650705549855	27.2064824646018	28.4459275762133	26.4424672111156	O14654	O14654	26	26	26	Insulin receptor substrate 4	IRS4	sp|O14654|IRS4_HUMAN Insulin receptor substrate 4 OS=Homo sapiens (Human) OX=9606 GN=IRS4 PE=1 SV=1	1	26	26	26	19	22	6	2	2	6	7	4	23	8	12	5	19	22	6	2	2	6	7	4	23	8	12	5	19
JMJD1C	22.3198132227165	22.5246593561801	21.5316608340403	21.1353574952345	22.6164034568116	22.8102272717925	21.2524152635227	23.9319857594362	22.695043884435	21.4451699403061	22.2069258331987	22.0940196458295	Q15652	Q15652	2	2	2	Probable JmjC domain-containing histone demethylation protein 2C	JMJD1C	sp|Q15652|JHD2C_HUMAN Probable JmjC domain-containing histone demethylation protein 2C OS=Homo sapiens (Human) OX=9606 GN=JMJD1C PE=1 SV=2	1	2	2	2	2	2	0	0	0	0	0	0	2	0	0	0	2	2	0	0	0	0	0	0	2	0	0	0	2
JUP	24.2572428034444	24.7630911719424	22.4869107082742	21.6228548966653	23.3951701936211	21.5971165807204	21.861697361624	22.7646879714879	24.9677641656346	21.3917329045843	23.5974160905797	22.1376211875752	P14923;P35222	P14923	11;1	11;1	11;1	Junction plakoglobin	JUP	sp|P14923|PLAK_HUMAN Junction plakoglobin OS=Homo sapiens (Human) OX=9606 GN=JUP PE=1 SV=3	2	11	11	11	10	9	1	0	0	0	1	1	11	1	3	1	10	9	1	0	0	0	1	1	11	1	3	1	10
KDM3B	24.5806091349586	24.8430204809508	21.8897520957554	21.9704988926865	23.5211249815413	24.508574346217	24.9388537877795	23.5683120452976	25.0354438284619	21.5232084635509	25.4399655278559	21.4983696693837	Q7LBC6	Q7LBC6	17	17	17	Lysine-specific demethylase 3B	KDM3B	sp|Q7LBC6|KDM3B_HUMAN Lysine-specific demethylase 3B OS=Homo sapiens (Human) OX=9606 GN=KDM3B PE=1 SV=2	1	17	17	17	13	13	2	0	2	2	2	1	15	2	5	1	13	13	2	0	2	2	2	1	15	2	5	1	13
KHSRP	25.5394610546737	25.6861888809987	26.2044129348556	26.8204335595027	27.194696897559	26.459248867679	26.1688454638391	24.7313811862395	25.501879693643	27.3744291492821	27.6888585617029	26.9324699720657	Q92945	Q92945	12	12	12	Far upstream element-binding protein 2	KHSRP	sp|Q92945|FUBP2_HUMAN Far upstream element-binding protein 2 OS=Homo sapiens (Human) OX=9606 GN=KHSRP PE=1 SV=4	1	12	12	12	5	8	3	3	2	3	2	2	7	6	7	6	5	8	3	3	2	3	2	2	7	6	7	6	5
KIAA0196	25.1321043099291	24.534571713489	22.3335932527082	23.2521692239516	22.9970697524224	21.59266588595	23.6490856442126	23.6078826043753	24.8258042878256	22.5269192317345	21.5464473037637	22.4049766861255	Q12768	Q12768	9	9	9	WASH complex subunit strumpellin	KIAA0196	sp|Q12768|WASC5_HUMAN WASH complex subunit 5 OS=Homo sapiens (Human) OX=9606 GN=WASHC5 PE=1 SV=1	1	9	9	9	5	4	0	0	0	0	1	0	8	1	2	0	5	4	0	0	0	0	1	0	8	1	2	0	5
KIAA1191	23.9719350128324	23.9359800712173	22.0684085363192	21.838087245172	23.7047874717761	22.6244601660419	22.4154785090548	24.755661419383	24.0549864605008	19.8849409095693	23.7184785264865	22.6564359152339	Q96A73	Q96A73	7	7	7	Putative monooxygenase p33MONOX	KIAA1191	sp|Q96A73|P33MX_HUMAN Putative monooxygenase p33MONOX OS=Homo sapiens (Human) OX=9606 GN=KIAA1191 PE=1 SV=1	1	7	7	7	5	4	0	0	0	1	0	0	7	1	3	0	5	4	0	0	0	1	0	0	7	1	3	0	5
KIAA1279	28.9098786214226	28.3718148564299	27.12947326635	22.5183253472335	23.5413848061817	27.1672956291622	27.9921564299198	27.587993432602	29.9195430936203	26.7384081511224	26.652941228801	23.9318390492876	Q96EK5	Q96EK5	17	17	17	KIF1-binding protein	KIAA1279	sp|Q96EK5|KBP_HUMAN KIF-binding protein OS=Homo sapiens (Human) OX=9606 GN=KIFBP PE=1 SV=1	1	17	17	17	14	16	3	1	0	3	3	2	17	4	5	2	14	16	3	1	0	3	3	2	17	4	5	2	14
KIAA1524	24.1741710752532	24.0978823172141	22.1947852577895	22.1862915664805	23.6405793537698	21.6094453838751	20.5387930342592	23.3885889866025	23.8415336360821	20.7434584933671	23.327095417101	22.421359907616	Q8TCG1	Q8TCG1	7	7	7	Protein CIP2A	KIAA1524	sp|Q8TCG1|CIP2A_HUMAN Protein CIP2A OS=Homo sapiens (Human) OX=9606 GN=CIP2A PE=1 SV=2	1	7	7	7	6	5	0	1	0	0	1	0	5	0	0	0	6	5	0	1	0	0	1	0	5	0	0	0	6
KIAA1551	21.8545275335603	22.5802640889074	22.6520583314316	22.2276788394376	23.7805048078877	21.3037013859691	21.0087795423724	22.9769674012449	19.5978530682755	22.7160598753408	21.4129437279011	22.8620642911438	Q9HCM1	Q9HCM1	7	7	7	Uncharacterized protein KIAA1551	KIAA1551	sp|Q9HCM1|RESF1_HUMAN Retroelement silencing factor 1 OS=Homo sapiens (Human) OX=9606 GN=RESF1 PE=1 SV=3	1	7	7	7	3	4	0	0	0	0	0	1	1	0	3	0	3	4	0	0	0	0	0	1	1	0	3	0	3
KIAA1598	22.6695797384199	22.0714309373398	22.3279813896341	21.0172699861771	23.1552802845939	22.8609544111241	20.8461725361746	23.7247164914471	22.6335167795113	22.5503879954618	21.0571950263277	21.9731647671142	A0MZ66	A0MZ66	3	3	3	Shootin-1	KIAA1598	sp|A0MZ66|SHOT1_HUMAN Shootin-1 OS=Homo sapiens (Human) OX=9606 GN=SHTN1 PE=1 SV=4	1	3	3	3	2	3	0	0	0	0	0	0	2	0	1	0	2	3	0	0	0	0	0	0	2	0	1	0	2
KIAA1671	23.6809955694339	23.8493821921175	21.969191681862	21.2337213969761	23.3183854042518	23.0104345416228	21.8377836974152	23.3030723863186	24.7761048718378	22.0323133617843	24.076756892445	21.6605655735637	Q9BY89	Q9BY89	15	15	15	Uncharacterized protein KIAA1671	KIAA1671	sp|Q9BY89|K1671_HUMAN Uncharacterized protein KIAA1671 OS=Homo sapiens (Human) OX=9606 GN=KIAA1671 PE=1 SV=2	1	15	15	15	6	6	1	0	0	2	4	2	12	0	3	1	6	6	1	0	0	2	4	2	12	0	3	1	6
KIF11	25.4287657571135	25.0322939755865	22.1294801736789	21.9842142249616	22.1241327590561	21.6208707174291	21.2335648791651	23.9014821934102	25.2781000313522	21.8392043491184	25.0036314828699	22.0348332325358	P52732	P52732	15	15	15	Kinesin-like protein KIF11	KIF11	sp|P52732|KIF11_HUMAN Kinesin-like protein KIF11 OS=Homo sapiens (Human) OX=9606 GN=KIF11 PE=1 SV=2	1	15	15	15	13	10	1	0	0	0	0	0	12	0	5	0	13	10	1	0	0	0	0	0	12	0	5	0	13
KIF13B	25.5432131126978	25.2607280531057	20.9398263542782	22.1866200856371	24.2165425426738	21.8770978306901	21.2520679408208	23.7830433365085	25.1841583174264	21.1836989941883	21.4478654439814	22.8996441648446	Q9NQT8	Q9NQT8	2	2	1	Kinesin-like protein KIF13B	KIF13B	sp|Q9NQT8|KI13B_HUMAN Kinesin-like protein KIF13B OS=Homo sapiens (Human) OX=9606 GN=KIF13B PE=1 SV=2	1	2	2	1	2	2	1	0	0	0	0	0	2	0	1	0	2	2	1	0	0	0	0	0	2	0	1	0	1
KIF14	23.8445057950511	23.3950602465865	22.4929611996098	21.2434832164637	23.8453800021173	21.6070667669743	21.42730599276	23.0359624491016	23.5837108414608	22.6274257446899	21.6338388374706	22.5829975090911	Q15058	Q15058	5	5	5	Kinesin-like protein KIF14	KIF14	sp|Q15058|KIF14_HUMAN Kinesin-like protein KIF14 OS=Homo sapiens (Human) OX=9606 GN=KIF14 PE=1 SV=1	1	5	5	5	3	3	0	0	0	0	1	0	4	1	1	0	3	3	0	0	0	0	1	0	4	1	1	0	3
KIF1B	25.2291635318221	24.9753942422985	22.6773445208175	20.0667521032696	24.1523923107905	22.4985970509374	23.0837688946933	24.166852312554	24.535639892993	23.2275027560993	25.2945643812982	22.2560791692156	O60333	O60333	8	8	4	Kinesin-like protein KIF1B	KIF1B	sp|O60333|KIF1B_HUMAN Kinesin-like protein KIF1B OS=Homo sapiens (Human) OX=9606 GN=KIF1B PE=1 SV=5	1	8	8	4	8	8	0	0	0	1	1	1	7	1	4	1	8	8	0	0	0	1	1	1	7	1	4	1	4
KIF4A	22.8401317212849	23.054572523379	21.2980696542412	24.3431664427889	24.0285485139482	22.8556350551492	21.9389906236487	22.5634854846217	22.7822879960516	21.5709743422109	21.4339241960633	22.9685004359402	O95239;Q2VIQ3	O95239	4;1	4;1	4;1	Chromosome-associated kinesin KIF4A	KIF4A	sp|O95239|KIF4A_HUMAN Chromosome-associated kinesin KIF4A OS=Homo sapiens (Human) OX=9606 GN=KIF4A PE=1 SV=3	2	4	4	4	4	3	0	0	0	0	0	0	4	0	2	0	4	3	0	0	0	0	0	0	4	0	2	0	4
KMT2A	21.8721863851943	22.1521461759151	22.1406821931257	21.8552827894861	23.3923009728384	21.4641680574541	21.4769086083125	23.7764976066784	21.8475483060634	21.4181881703697	21.0636942305613	21.3163418764186	Q03164	Q03164	3	3	3	Histone-lysine N-methyltransferase 2A;MLL cleavage product N320;MLL cleavage product C180	KMT2A	sp|Q03164|KMT2A_HUMAN Histone-lysine N-methyltransferase 2A OS=Homo sapiens (Human) OX=9606 GN=KMT2A PE=1 SV=5	1	3	3	3	2	3	0	0	0	0	0	0	3	0	1	0	2	3	0	0	0	0	0	0	3	0	1	0	2
KNOP1	23.9956753843504	24.9280025122769	22.6183988891509	22.608705207252	22.1375885276326	21.672557456672	21.645378936775	24.0356500025184	24.1968554268893	21.6444797335148	25.2266670744015	22.6403518237662	Q1ED39	Q1ED39	6	6	6	Lysine-rich nucleolar protein 1	KNOP1	sp|Q1ED39|KNOP1_HUMAN Lysine-rich nucleolar protein 1 OS=Homo sapiens (Human) OX=9606 GN=KNOP1 PE=1 SV=1	1	6	6	6	3	4	0	1	1	1	0	1	4	0	3	1	3	4	0	1	1	1	0	1	4	0	3	1	3
KPNA2	23.9556222403985	23.6396454189459	20.3747300415198	22.5038893125483	23.9203786239031	22.4040895271529	20.0175641664362	23.1594143335093	23.6594890238874	21.1440287386753	24.1740186430019	22.7355655100548	P52292	P52292	5	5	5	Importin subunit alpha-1	KPNA2	sp|P52292|IMA1_HUMAN Importin subunit alpha-1 OS=Homo sapiens (Human) OX=9606 GN=KPNA2 PE=1 SV=1	1	5	5	5	4	3	0	0	0	0	1	1	4	0	3	0	4	3	0	0	0	0	1	1	4	0	3	0	4
KTN1	22.7638915182176	22.5503945219116	20.86234846693	23.3837896367823	22.8003020841738	22.6674712084804	21.5063995856471	22.7290342886484	20.660254271703	22.2312779453374	22.0070219231994	21.844364058433	Q86UP2	Q86UP2	5	5	5	Kinectin	KTN1	sp|Q86UP2|KTN1_HUMAN Kinectin OS=Homo sapiens (Human) OX=9606 GN=KTN1 PE=1 SV=1	1	5	5	5	2	2	0	0	0	0	0	0	2	0	3	0	2	2	0	0	0	0	0	0	2	0	3	0	2
L3MBTL3	24.1046160285793	24.6840495737805	21.4188210937304	23.6962589497076	22.9497543314687	21.9178453314888	21.6007904113947	23.5138664899373	23.7462215261033	21.5581019779802	23.9636694124912	21.5012660291638	Q96JM7	Q96JM7	4	4	4	Lethal(3)malignant brain tumor-like protein 3	L3MBTL3	sp|Q96JM7|LMBL3_HUMAN Lethal(3)malignant brain tumor-like protein 3 OS=Homo sapiens (Human) OX=9606 GN=L3MBTL3 PE=1 SV=2	1	4	4	4	2	4	0	0	0	0	0	0	4	0	2	0	2	4	0	0	0	0	0	0	4	0	2	0	2
LARP1	25.5348388325197	25.2674948102525	21.9462878345863	21.2326147727742	23.7080237318143	22.2126366568954	21.3192911111877	22.2984008975589	25.6473246906645	21.1003897535013	26.1182077800334	22.5374125919585	Q6PKG0;Q659C4	Q6PKG0	15;1	15;1	15;1	La-related protein 1	LARP1	sp|Q6PKG0|LARP1_HUMAN La-related protein 1 OS=Homo sapiens (Human) OX=9606 GN=LARP1 PE=1 SV=2	2	15	15	15	10	13	0	0	0	0	1	0	11	2	5	1	10	13	0	0	0	0	1	0	11	2	5	1	10
LARS	25.4554754764311	25.510628004985	22.2745875035394	20.8206300680575	23.1032850728328	20.9748395009646	21.0843257265051	23.2826027568729	26.2123950050705	20.8395809068852	24.5536203887806	22.7591121762636	Q9P2J5	Q9P2J5	16	16	16	Leucine--tRNA ligase, cytoplasmic	LARS	sp|Q9P2J5|SYLC_HUMAN Leucine--tRNA ligase, cytoplasmic OS=Homo sapiens (Human) OX=9606 GN=LARS1 PE=1 SV=2	1	16	16	16	13	15	0	0	0	0	1	0	16	1	5	1	13	15	0	0	0	0	1	0	16	1	5	1	13
LCP1	23.8980913248148	23.2024114319102	21.6692926444058	22.3529232753152	22.4758487431737	22.2954467792046	22.4331863071201	23.0721799108254	23.8033136697245	20.999594788457	24.3600459954962	22.4572236335396	P13796	P13796	7	7	5	Plastin-2	LCP1	sp|P13796|PLSL_HUMAN Plastin-2 OS=Homo sapiens (Human) OX=9606 GN=LCP1 PE=1 SV=6	1	7	7	5	4	5	0	0	0	0	0	0	6	0	2	0	4	5	0	0	0	0	0	0	6	0	2	0	4
LDHA	25.0358213490819	24.3967594572502	21.6199667081234	20.6622357976295	23.6242360772269	22.3893720910801	22.1103110204346	24.2291623973195	20.101488193497	22.4151450424652	21.3405523603418	21.0154800322359	P00338	P00338	3	3	3	L-lactate dehydrogenase A chain	LDHA	sp|P00338|LDHA_HUMAN L-lactate dehydrogenase A chain OS=Homo sapiens (Human) OX=9606 GN=LDHA PE=1 SV=2	1	3	3	3	2	3	1	1	0	1	0	0	1	0	1	1	2	3	1	1	0	1	0	0	1	0	1	1	2
LDHB	24.9934743444785	24.3323114126276	23.6223208765007	21.6682617468763	23.6994995150357	22.2209989351335	20.3228527160279	24.627537322107	24.3164472730343	22.1819035217149	24.5611583333993	22.2416928439809	P07195	P07195	8	8	8	L-lactate dehydrogenase B chain	LDHB	sp|P07195|LDHB_HUMAN L-lactate dehydrogenase B chain OS=Homo sapiens (Human) OX=9606 GN=LDHB PE=1 SV=2	1	8	8	8	6	7	2	0	1	0	1	0	7	1	3	0	6	7	2	0	1	0	1	0	7	1	3	0	6
LIMA1	23.1380711424377	23.1558249845697	22.1360978031498	22.1063961093971	24.6336679927483	21.999209871729	22.1553377829268	23.3402222639507	22.6239511288817	21.5129680927377	23.0347976195053	21.4614280010038	Q9UHB6	Q9UHB6	6	6	6	LIM domain and actin-binding protein 1	LIMA1	sp|Q9UHB6|LIMA1_HUMAN LIM domain and actin-binding protein 1 OS=Homo sapiens (Human) OX=9606 GN=LIMA1 PE=1 SV=1	1	6	6	6	3	6	0	0	0	0	0	0	3	0	3	0	3	6	0	0	0	0	0	0	3	0	3	0	3
LIMD1	24.8738484710299	25.0375399162382	21.183084028093	22.2554222516643	24.397593782898	22.8749666090874	22.0354064690279	23.1436183232255	25.5063664245713	20.8202370713799	20.4373338470474	22.5401710085221	Q9UGP4	Q9UGP4	6	6	6	LIM domain-containing protein 1	LIMD1	sp|Q9UGP4|LIMD1_HUMAN LIM domain-containing protein 1 OS=Homo sapiens (Human) OX=9606 GN=LIMD1 PE=1 SV=1	1	6	6	6	4	4	1	1	0	0	1	1	6	0	1	1	4	4	1	1	0	0	1	1	6	0	1	1	4
LMBRD2	24.1779006432382	24.0172481562282	23.2028765950051	19.8866212755791	21.6599125918161	22.7335136418641	21.7893548091397	24.0757466466065	21.1264604017506	22.7514741941636	22.0748169521831	21.8099152070151	Q68DH5	Q68DH5	2	2	2	LMBR1 domain-containing protein 2	LMBRD2	sp|Q68DH5|LMBD2_HUMAN G-protein coupled receptor-associated protein LMBRD2 OS=Homo sapiens (Human) OX=9606 GN=LMBRD2 PE=1 SV=1	1	2	2	2	2	2	0	0	0	0	0	0	0	0	0	0	2	2	0	0	0	0	0	0	0	0	0	0	2
LMTK2	23.9576603836655	22.882428865509	21.7854470611357	22.3000215173959	23.7875555549692	22.0482130386643	22.053434377993	23.8862143800509	22.7279586666552	22.9073846186668	21.8590994322695	22.2215425291647	Q8IWU2	Q8IWU2	3	3	3	Serine/threonine-protein kinase LMTK2	LMTK2	sp|Q8IWU2|LMTK2_HUMAN Serine/threonine-protein kinase LMTK2 OS=Homo sapiens (Human) OX=9606 GN=LMTK2 PE=1 SV=2	1	3	3	3	3	2	0	0	0	0	0	0	3	0	1	0	3	2	0	0	0	0	0	0	3	0	1	0	3
LRBA	23.4620139240171	23.1871901514457	21.6605686112333	22.2412433394508	24.1685948139618	21.7450889883232	20.628560829659	23.9923511343165	22.6370599630713	22.5131676980268	22.0377673898143	22.9505762356838	P50851	P50851	5	5	5	Lipopolysaccharide-responsive and beige-like anchor protein	LRBA	sp|P50851|LRBA_HUMAN Lipopolysaccharide-responsive and beige-like anchor protein OS=Homo sapiens (Human) OX=9606 GN=LRBA PE=1 SV=4	1	5	5	5	4	4	0	0	0	0	0	0	3	0	1	0	4	4	0	0	0	0	0	0	3	0	1	0	4
LTV1	22.1483958950568	22.9725837027151	21.8382268055559	22.1082935573181	23.1101823310891	21.6686040940441	21.7834377915394	23.1200288034105	22.2296403042582	22.2329124979281	21.6729858804161	21.6264570669186	Q96GA3	Q96GA3	3	3	3	Protein LTV1 homolog	LTV1	sp|Q96GA3|LTV1_HUMAN Protein LTV1 homolog OS=Homo sapiens (Human) OX=9606 GN=LTV1 PE=1 SV=1	1	3	3	3	3	2	0	0	0	0	0	0	2	0	1	0	3	2	0	0	0	0	0	0	2	0	1	0	3
LUZP1	22.7038765442826	22.7389234913818	23.1566887870763	21.6701147281448	22.6229762970541	22.4186780667985	22.1270653929092	23.1087920727581	22.6696662348176	21.3510311543686	23.5446286762203	21.5382786584961	Q86V48	Q86V48	6	6	6	Leucine zipper protein 1	LUZP1	sp|Q86V48|LUZP1_HUMAN Leucine zipper protein 1 OS=Homo sapiens (Human) OX=9606 GN=LUZP1 PE=1 SV=2	1	6	6	6	3	5	0	0	0	0	0	2	4	0	2	0	3	5	0	0	0	0	0	2	4	0	2	0	3
MACF1	22.156010222538	22.2820375279929	22.3140345592107	23.0815403129095	25.0376139476545	21.4976907740751	21.2145561297815	23.9373796063287	22.0626311861066	21.3809756675587	22.7357460658408	21.6908957468162	Q9UPN3	Q9UPN3	10	10	10	Microtubule-actin cross-linking factor 1, isoforms 1/2/3/5	MACF1	sp|Q9UPN3|MACF1_HUMAN Microtubule-actin cross-linking factor 1, isoforms 1/2/3/5 OS=Homo sapiens (Human) OX=9606 GN=MACF1 PE=1 SV=4	1	10	10	10	3	5	2	0	1	1	0	1	8	0	3	0	3	5	2	0	1	1	0	1	8	0	3	0	3
MADD	22.8367076321382	22.5422686314589	22.5491279497615	21.3400797189001	22.3389286593697	22.0936947341134	20.9283474478654	23.0428431472166	22.7488234321345	22.896997497337	22.970759615374	21.570795442689	Q8WXG6	Q8WXG6	2	2	2	MAP kinase-activating death domain protein	MADD	sp|Q8WXG6|MADD_HUMAN MAP kinase-activating death domain protein OS=Homo sapiens (Human) OX=9606 GN=MADD PE=1 SV=2	1	2	2	2	2	2	0	0	0	0	0	0	2	0	2	0	2	2	0	0	0	0	0	0	2	0	2	0	2
MAGED2	22.0778001738018	21.2625858053423	22.8017731427411	22.7929717430125	23.3455408427232	20.9746301427397	21.6231257577722	23.1410336281569	21.8875136688383	21.0212558974824	22.417742313045	21.5160863908977	Q9UNF1	Q9UNF1	5	5	5	Melanoma-associated antigen D2	MAGED2	sp|Q9UNF1|MAGD2_HUMAN Melanoma-associated antigen D2 OS=Homo sapiens (Human) OX=9606 GN=MAGED2 PE=1 SV=2	1	5	5	5	2	4	1	0	1	1	0	0	4	1	2	0	2	4	1	0	1	1	0	0	4	1	2	0	2
MAML1	23.2093302022011	23.6693634747348	23.3042470553278	21.9302933449061	23.0511930982182	22.7798507748419	22.5799283107025	23.0821407211374	23.30924762833	22.6326453497076	20.2318643476033	22.9189911892572	Q92585	Q92585	5	5	5	Mastermind-like protein 1	MAML1	sp|Q92585|MAML1_HUMAN Mastermind-like protein 1 OS=Homo sapiens (Human) OX=9606 GN=MAML1 PE=1 SV=3	1	5	5	5	4	5	0	0	0	0	0	0	4	0	0	0	4	5	0	0	0	0	0	0	4	0	0	0	4
MAP1B	30.4246234108636	30.2343217162257	29.3584832291643	29.7322258431754	28.0148351333122	30.0352497863759	29.4735363481319	27.9871221626198	29.8504019985421	28.8177528753784	29.6001167672836	29.5072401674308	P46821	P46821	67	67	66	Microtubule-associated protein 1B;MAP1B heavy chain;MAP1 light chain LC1	MAP1B	sp|P46821|MAP1B_HUMAN Microtubule-associated protein 1B OS=Homo sapiens (Human) OX=9606 GN=MAP1B PE=1 SV=2	1	67	67	66	58	57	24	12	8	24	14	14	59	12	27	18	58	57	24	12	8	24	14	14	59	12	27	18	57
MAP3K7	22.7291419097747	22.1224362345531	22.352778388106	22.3250807366882	22.617003884588	22.0847013490403	22.5133526913981	22.4866601298662	22.7153395020956	22.4341945378888	21.325289407506	22.7138728408033	O43318	O43318	3	3	3	Mitogen-activated protein kinase kinase kinase 7	MAP3K7	sp|O43318|M3K7_HUMAN Mitogen-activated protein kinase kinase kinase 7 OS=Homo sapiens (Human) OX=9606 GN=MAP3K7 PE=1 SV=1	1	3	3	3	2	3	0	0	0	0	0	0	2	0	0	0	2	3	0	0	0	0	0	0	2	0	0	0	2
MAP4	26.3392272318406	26.1367460071242	27.3678636891635	28.6038524636716	26.0974202272634	28.3454926223626	23.3420453612218	26.0927911691444	25.9018700663418	21.7131327128784	25.6867766347688	26.4248316116103	P27816	P27816	14	14	14	Microtubule-associated protein 4	MAP4	sp|P27816|MAP4_HUMAN Microtubule-associated protein 4 OS=Homo sapiens (Human) OX=9606 GN=MAP4 PE=1 SV=3	1	14	14	14	11	12	5	4	2	5	4	5	12	1	5	3	11	12	5	4	2	5	4	5	12	1	5	3	11
MAP7D3	26.6473246906645	27.3596774525035	22.8103919832723	23.2936175814124	23.1623458529693	22.1284152689981	21.7260066089519	22.5688774015242	24.91122812104	21.0180085355706	25.8974221016863	22.2664228386558	Q8IWC1	Q8IWC1	27	27	27	MAP7 domain-containing protein 3	MAP7D3	sp|Q8IWC1|MA7D3_HUMAN MAP7 domain-containing protein 3 OS=Homo sapiens (Human) OX=9606 GN=MAP7D3 PE=1 SV=2	1	27	27	27	25	24	2	3	2	2	1	3	24	1	7	3	25	24	2	3	2	2	1	3	24	1	7	3	25
MAPK1	19.9836852433511	19.6872353469726	26.4674815462343	30.8107688872716	29.5464440194363	27.7821304901788	22.731030783257	26.6654651745717	20.3898617342075	21.525350566853	21.1125860411179	25.8366546680859	P28482	P28482	2	2	2	Mitogen-activated protein kinase 1	MAPK1	sp|P28482|MK01_HUMAN Mitogen-activated protein kinase 1 OS=Homo sapiens (Human) OX=9606 GN=MAPK1 PE=1 SV=3	1	2	2	2	1	2	1	1	1	1	1	1	0	1	0	1	1	2	1	1	1	1	1	1	0	1	0	1	1
MAPK6	24.0207277012354	24.2200009625376	22.5149203200869	22.2327048428261	23.9859356842764	21.8952598879983	22.4164172893823	23.8045731206934	23.778162173429	21.0086000216386	21.553762374578	20.1887750103544	Q16659;P31152	Q16659	6;1	6;1	6;1	Mitogen-activated protein kinase 6	MAPK6	sp|Q16659|MK06_HUMAN Mitogen-activated protein kinase 6 OS=Homo sapiens (Human) OX=9606 GN=MAPK6 PE=1 SV=1	2	6	6	6	2	5	0	0	0	0	2	0	2	0	0	0	2	5	0	0	0	0	2	0	2	0	0	0	2
MASTL	24.5455126986182	24.3353816309408	22.244459386773	21.1183861456613	23.9053968416319	21.5855227188701	21.6044065960234	23.1690962080405	24.0527497877722	20.5203954686244	21.277176121475	22.8342015299302	Q96GX5	Q96GX5	3	3	2	Serine/threonine-protein kinase greatwall	MASTL	sp|Q96GX5|GWL_HUMAN Serine/threonine-protein kinase greatwall OS=Homo sapiens (Human) OX=9606 GN=MASTL PE=1 SV=1	1	3	3	2	3	3	0	0	0	0	0	0	3	0	1	0	3	3	0	0	0	0	0	0	3	0	1	0	2
MCCC1	31.3083451412072	30.6892085908292	30.3658840401491	29.2891205739423	26.7771840665571	29.3743462286257	30.1607478885036	30.6652618492185	30.6986770896785	31.0802993484974	30.6029327159254	31.1414483442828	Q96RQ3	Q96RQ3	26	26	26	Methylcrotonoyl-CoA carboxylase subunit alpha, mitochondrial	MCCC1	sp|Q96RQ3|MCCA_HUMAN Methylcrotonoyl-CoA carboxylase subunit alpha, mitochondrial OS=Homo sapiens (Human) OX=9606 GN=MCCC1 PE=1 SV=3	1	26	26	26	22	22	10	5	3	8	11	7	23	10	16	8	22	22	10	5	3	8	11	7	23	10	16	8	22
MCM4	23.6635120672686	23.6704444691214	22.3890076490816	20.6285945492095	23.7039031931749	21.6564430483341	21.302107269102	24.1084346116982	23.2085267044575	22.3641740293723	23.1605257518965	22.7079072380948	P33991;Q9UJA3	P33991	7;1	7;1	7;1	DNA replication licensing factor MCM4	MCM4	sp|P33991|MCM4_HUMAN DNA replication licensing factor MCM4 OS=Homo sapiens (Human) OX=9606 GN=MCM4 PE=1 SV=5	2	7	7	7	5	6	0	0	0	0	0	0	7	0	1	0	5	6	0	0	0	0	0	0	7	0	1	0	5
MDC1	23.5473379634783	23.9156109954212	20.9126051628162	21.5135953262146	23.1746079036809	22.9617918490559	21.1566775153768	23.9737356873512	22.9440657320071	22.3083991047971	22.2677220238974	20.8795329494247	Q14676	Q14676	12	12	12	Mediator of DNA damage checkpoint protein 1	MDC1	sp|Q14676|MDC1_HUMAN Mediator of DNA damage checkpoint protein 1 OS=Homo sapiens (Human) OX=9606 GN=MDC1 PE=1 SV=3	1	12	12	12	4	10	0	0	0	0	0	2	4	0	2	0	4	10	0	0	0	0	0	2	4	0	2	0	4
MGA	25.3248817949293	26.1848393336652	22.671948280524	23.1025191226425	23.9680747053617	22.5942981757563	23.2327611033476	25.559613051941	25.8777379602841	20.5737269413531	25.6450994324696	24.1538321728525	Q8IWI9	Q8IWI9	27	27	27	MAX gene-associated protein	MGA	sp|Q8IWI9|MGAP_HUMAN MAX gene-associated protein OS=Homo sapiens (Human) OX=9606 GN=MGA PE=1 SV=4	1	27	27	27	18	26	1	2	0	3	3	3	25	1	9	2	18	26	1	2	0	3	3	3	25	1	9	2	18
MGEA5	22.7256308670811	22.5887969704853	22.3544958528423	22.5121765731623	23.938063140175	22.3189863741927	22.2741270441329	23.799549148576	22.8842003364061	21.5048106679262	22.6180298449179	22.0205467901439	O60502	O60502	2	2	2	Protein O-GlcNAcase	MGEA5	sp|O60502|OGA_HUMAN Protein O-GlcNAcase OS=Homo sapiens (Human) OX=9606 GN=OGA PE=1 SV=2	1	2	2	2	1	1	0	0	0	0	0	0	1	0	2	0	1	1	0	0	0	0	0	0	1	0	2	0	1
MKI67	27.0417647470784	27.9463701716755	25.412027588972	24.9843322265337	24.1332808357024	22.8901885606236	25.4881206055754	27.6617329824077	27.3079110521288	24.062581782408	27.6342261127151	26.452729263547	P46013	P46013	89	89	89	Antigen KI-67	MKI67	sp|P46013|KI67_HUMAN Proliferation marker protein Ki-67 OS=Homo sapiens (Human) OX=9606 GN=MKI67 PE=1 SV=2	1	89	89	89	64	84	7	6	2	8	14	14	71	6	48	13	64	84	7	6	2	8	14	14	71	6	48	13	64
MLLT4	28.267539458455	28.2932930718316	29.4772088053369	26.4547541210548	22.4110527492676	29.7852991742653	28.1921588440552	28.9129360576648	28.4823153547074	20.526319315192	25.6014173913884	26.4567448130866	P55196	P55196	29	29	29	Afadin	MLLT4	sp|P55196|AFAD_HUMAN Afadin OS=Homo sapiens (Human) OX=9606 GN=AFDN PE=1 SV=3	1	29	29	29	21	24	4	3	0	7	9	7	24	1	5	2	21	24	4	3	0	7	9	7	24	1	5	2	21
MON2	26.5416337106731	27.2335219644503	21.2856349952086	23.2660506425729	22.6939790109676	23.2987935319491	22.9914447938279	23.6625596269993	26.2659401914531	22.7872184414393	21.2547776732078	22.012580473659	Q7Z3U7	Q7Z3U7	5	5	5	Protein MON2 homolog	MON2	sp|Q7Z3U7|MON2_HUMAN Protein MON2 homolog OS=Homo sapiens (Human) OX=9606 GN=MON2 PE=1 SV=3	1	5	5	5	5	4	0	0	0	0	0	0	5	0	0	0	5	4	0	0	0	0	0	0	5	0	0	0	5
MPDZ	23.3227863769271	22.9123068125965	21.5755620443324	22.1259918685165	22.9165187809664	20.4874128428051	22.6777880190156	23.8706133661942	22.7210057053645	20.8699719184872	21.0329037962973	21.9299459933059	O75970	O75970	2	2	2	Multiple PDZ domain protein	MPDZ	sp|O75970|MPDZ_HUMAN Multiple PDZ domain protein OS=Homo sapiens (Human) OX=9606 GN=MPDZ PE=1 SV=2	1	2	2	2	2	2	0	0	0	0	0	0	2	0	0	0	2	2	0	0	0	0	0	0	2	0	0	0	2
MPHOSPH9	22.8738953948087	22.3683433971285	21.5385596436241	22.4913508508097	22.4960778713243	22.5161641780853	21.4400146457288	23.0203602214302	23.4117044118373	20.9088105189561	21.1715164533826	22.0721062567731	Q99550	Q99550	7	7	7	M-phase phosphoprotein 9	MPHOSPH9	sp|Q99550|MPP9_HUMAN M-phase phosphoprotein 9 OS=Homo sapiens (Human) OX=9606 GN=MPHOSPH9 PE=1 SV=4	1	7	7	7	6	6	0	0	0	0	1	0	7	1	1	0	6	6	0	0	0	0	1	0	7	1	1	0	6
MPP1	25.6139171303147	26.4120922157124	22.2912162501194	20.4150243366287	24.2937465541408	20.6243138941768	21.980361888815	23.6914019219717	27.0403020971904	21.9080446013959	26.3221846701859	22.536473926826	Q00013	Q00013	11	11	11	55 kDa erythrocyte membrane protein	MPP1	sp|Q00013|EM55_HUMAN 55 kDa erythrocyte membrane protein OS=Homo sapiens (Human) OX=9606 GN=MPP1 PE=1 SV=2	1	11	11	11	5	9	0	0	0	0	3	0	9	0	4	1	5	9	0	0	0	0	3	0	9	0	4	1	5
MRE11A	24.4451856399455	25.0512567438434	22.23425889642	22.3600724514786	21.9616899130317	22.4766109144146	22.0766860485789	23.1962201666832	24.2394342086058	22.7372074823373	21.7952842183813	21.9800572675204	P49959	P49959	10	10	10	Double-strand break repair protein MRE11A	MRE11A	sp|P49959|MRE11_HUMAN Double-strand break repair protein MRE11 OS=Homo sapiens (Human) OX=9606 GN=MRE11 PE=1 SV=3	1	10	10	10	9	8	1	1	1	1	2	1	8	1	1	1	9	8	1	1	1	1	2	1	8	1	1	1	9
MRPS28	25.0332606617872	25.0304428560686	22.0824362837124	22.2312987824227	24.3795224627243	22.4013224462117	21.4740858104998	23.0784015721766	23.5702216857903	22.2434719960462	23.7664819990252	22.555607663646	Q9Y2Q9	Q9Y2Q9	3	3	3	28S ribosomal protein S28, mitochondrial	MRPS28	sp|Q9Y2Q9|RT28_HUMAN 28S ribosomal protein S28, mitochondrial OS=Homo sapiens (Human) OX=9606 GN=MRPS28 PE=1 SV=1	1	3	3	3	3	3	0	0	0	0	0	0	3	0	2	0	3	3	0	0	0	0	0	0	3	0	2	0	3
MTHFD1	25.1016538613106	23.7895495644517	20.8662681554515	22.2365937944641	23.0697965834325	22.044557091886	21.7934948046928	22.6697068979364	24.9046287421283	23.939391972954	21.8804770124052	22.1381927197059	P11586	P11586	13	13	13	C-1-tetrahydrofolate synthase, cytoplasmic;Methylenetetrahydrofolate dehydrogenase;Methenyltetrahydrofolate cyclohydrolase;Formyltetrahydrofolate synthetase;C-1-tetrahydrofolate synthase, cytoplasmic, N-terminally processed	MTHFD1	sp|P11586|C1TC_HUMAN C-1-tetrahydrofolate synthase, cytoplasmic OS=Homo sapiens (Human) OX=9606 GN=MTHFD1 PE=1 SV=3	1	13	13	13	13	7	0	0	0	0	2	0	10	2	2	0	13	7	0	0	0	0	2	0	10	2	2	0	13
MTR	23.9601377215209	23.8315175555138	22.2491490553583	23.0921341941501	23.1992495579533	21.6775333828259	21.9616918417428	23.7744854059716	24.2270712060987	21.4624676095307	22.1382977303281	21.3784189094735	Q99707	Q99707	6	6	6	Methionine synthase	MTR	sp|Q99707|METH_HUMAN Methionine synthase OS=Homo sapiens (Human) OX=9606 GN=MTR PE=1 SV=2	1	6	6	6	4	4	0	0	1	0	0	0	5	0	1	0	4	4	0	0	1	0	0	0	5	0	1	0	4
MXRA7	23.5905797405223	22.5135946037087	21.227998419772	21.9542815884666	23.7252888545717	21.8552351173164	19.7875410202326	24.1096128813711	22.2126733009364	21.5691560945203	22.5649622923159	22.0955559628707	P84157	P84157	4	4	4	Matrix-remodeling-associated protein 7	MXRA7	sp|P84157|MXRA7_HUMAN Matrix-remodeling-associated protein 7 OS=Homo sapiens (Human) OX=9606 GN=MXRA7 PE=1 SV=1	1	4	4	4	4	2	0	0	0	0	0	0	3	0	0	0	4	2	0	0	0	0	0	0	3	0	0	0	4
MYBL2	23.5788830788713	24.1529816867243	21.4523287529859	21.9840067369631	23.6711722001088	21.6699913850352	21.1612497703712	23.9720028525932	23.7691082037036	20.8302020762568	21.8074101571925	21.7029258076745	P10244	P10244	5	5	5	Myb-related protein B	MYBL2	sp|P10244|MYBB_HUMAN Myb-related protein B OS=Homo sapiens (Human) OX=9606 GN=MYBL2 PE=1 SV=1	1	5	5	5	2	3	0	0	0	0	0	0	4	0	2	0	2	3	0	0	0	0	0	0	4	0	2	0	2
MYH9	23.5963927009512	23.2884166485607	21.5495494360875	22.7230317886802	23.5333780116341	22.602464596664	23.427223753396	23.4707088062621	23.5521549797761	21.9987157475252	24.8320006923995	21.4100725954212	P35579;P35749;Q7Z406	P35579	19;2;1	19;2;1	19;2;1	Myosin-9	MYH9	sp|P35579|MYH9_HUMAN Myosin-9 OS=Homo sapiens (Human) OX=9606 GN=MYH9 PE=1 SV=4	3	19	19	19	13	14	1	0	0	1	1	0	16	0	7	0	13	14	1	0	0	1	1	0	16	0	7	0	13
N4BP2	27.5229039050656	27.9768913978688	24.7028203212023	22.4163805619303	24.0755201356837	22.8496147623968	24.4610772103985	22.2558739450184	26.2439070086402	23.5823331284411	23.8572832173348	22.9052533093024	Q86UW6	Q86UW6	30	30	30	NEDD4-binding protein 2	N4BP2	sp|Q86UW6|N4BP2_HUMAN NEDD4-binding protein 2 OS=Homo sapiens (Human) OX=9606 GN=N4BP2 PE=1 SV=2	1	30	30	30	28	26	6	1	0	1	3	1	25	3	5	3	28	26	6	1	0	1	3	1	25	3	5	3	28
NACA	28.6324937281546	28.7893940932472	27.4739040148177	22.8739548260435	24.9079282840506	20.5472278816005	28.5723919139098	30.0174393246588	28.1518017737064	29.637840093133	26.1634233404896	28.3749680174098	E9PAV3	E9PAV3	2	2	2	Nascent polypeptide-associated complex subunit alpha, muscle-specific form	NACA	sp|E9PAV3|NACAM_HUMAN Nascent polypeptide-associated complex subunit alpha, muscle-specific form OS=Homo sapiens (Human) OX=9606 GN=NACA PE=1 SV=1	1	2	2	2	1	1	2	1	0	1	2	2	2	2	2	2	1	1	2	1	0	1	2	2	2	2	2	2	1
NAP1L4	24.087155910621	24.145304665247	21.9730754460625	22.51243951403	23.1277418005604	22.5893483032345	21.7135011079514	22.8846075049695	23.513522320173	20.8469971691881	21.6175501660679	22.2337679415013	Q99733	Q99733	3	3	3	Nucleosome assembly protein 1-like 4	NAP1L4	sp|Q99733|NP1L4_HUMAN Nucleosome assembly protein 1-like 4 OS=Homo sapiens (Human) OX=9606 GN=NAP1L4 PE=1 SV=1	1	3	3	3	2	3	1	0	0	1	1	1	2	0	1	0	2	3	1	0	0	1	1	1	2	0	1	0	2
NAV1	23.0012535527285	22.6989691257702	21.5500554288801	20.0230027334262	24.9455852924439	21.7808819779428	21.7685905242246	23.7332812528647	22.8486565576095	21.6653423873	22.4464177831165	20.312335396855	Q8NEY1	Q8NEY1	5	5	5	Neuron navigator 1	NAV1	sp|Q8NEY1|NAV1_HUMAN Neuron navigator 1 OS=Homo sapiens (Human) OX=9606 GN=NAV1 PE=1 SV=2	1	5	5	5	2	2	0	0	0	0	1	1	4	0	0	0	2	2	0	0	0	0	1	1	4	0	0	0	2
NBR1	26.7409830135601	27.0872975665729	21.7029956734524	20.9185180365081	23.2229700964634	22.8205254682735	25.9824837742791	23.5895849355492	26.7133216914885	22.6585126687552	25.7970172934807	21.6302354526835	Q14596	Q14596	11	11	11	Next to BRCA1 gene 1 protein	NBR1	sp|Q14596|NBR1_HUMAN Next to BRCA1 gene 1 protein OS=Homo sapiens (Human) OX=9606 GN=NBR1 PE=1 SV=3	1	11	11	11	7	9	1	0	0	1	4	1	9	0	5	1	7	9	1	0	0	1	4	1	9	0	5	1	7
NCAPH	22.5702911836767	23.4436690090138	22.5680782406355	20.9433653335421	23.9389025355287	20.889815369201	20.9227587711885	23.5781213147908	22.6007541132862	21.7673816672018	21.9098890677541	20.7653591680712	Q15003	Q15003	3	3	3	Condensin complex subunit 2	NCAPH	sp|Q15003|CND2_HUMAN Condensin complex subunit 2 OS=Homo sapiens (Human) OX=9606 GN=NCAPH PE=1 SV=3	1	3	3	3	2	3	1	0	0	1	0	0	3	1	2	0	2	3	1	0	0	1	0	0	3	1	2	0	2
NCK2	24.2078418902716	19.6848897288991	26.5996025734001	22.7946814215848	25.5970750413584	22.9652332620371	22.6417185806854	24.8978766445729	20.0149506369171	21.4165034342921	22.2459846628547	28.4170356497007	O43639;P16333	O43639	3;1	3;1	3;1	Cytoplasmic protein NCK2	NCK2	sp|O43639|NCK2_HUMAN Cytoplasmic protein NCK2 OS=Homo sapiens (Human) OX=9606 GN=NCK2 PE=1 SV=2	2	3	3	3	2	1	2	1	3	1	1	1	1	1	1	2	2	1	2	1	3	1	1	1	1	1	1	2	2
NCKAP5L	23.6151527472743	23.4073020002906	22.8450159931016	21.4789649578951	22.9204177804734	23.084635557677	21.5285470906876	21.6519643995072	23.8682536159671	23.0292564233862	21.422152190217	21.9580490894226	Q9HCH0	Q9HCH0	9	9	9	Nck-associated protein 5-like	NCKAP5L	sp|Q9HCH0|NCK5L_HUMAN Nck-associated protein 5-like OS=Homo sapiens (Human) OX=9606 GN=NCKAP5L PE=1 SV=3	1	9	9	9	8	8	0	0	0	0	1	1	7	0	1	0	8	8	0	0	0	0	1	1	7	0	1	0	8
NCL	24.3297136858286	24.9231584387097	21.4122400954117	21.6698487905448	22.6177912192938	20.8649169907135	22.0221878479083	23.248763387199	23.9565973638157	21.9335532411996	25.7112747940775	22.5010634140952	P19338	P19338	9	9	9	Nucleolin	NCL	sp|P19338|NUCL_HUMAN Nucleolin OS=Homo sapiens (Human) OX=9606 GN=NCL PE=1 SV=3	1	9	9	9	6	7	0	0	0	0	0	0	7	0	6	1	6	7	0	0	0	0	0	0	7	0	6	1	6
NCOR1	23.3132672453018	23.1767751774004	22.3302512714376	23.4416338356755	24.4643478876033	20.9434717353316	23.8994749396143	23.4965152551597	23.8733322087088	20.6794470265147	22.9517148175915	21.9728355598654	O75376	O75376	12	11	11	Nuclear receptor corepressor 1	NCOR1	sp|O75376|NCOR1_HUMAN Nuclear receptor corepressor 1 OS=Homo sapiens (Human) OX=9606 GN=NCOR1 PE=1 SV=2	1	12	11	11	3	7	0	0	0	0	2	1	10	0	2	0	3	6	0	0	0	0	2	1	9	0	2	0	3
NCOR2	23.1727986048396	23.3603809529031	22.5237766330173	21.8041841058023	23.6869464989207	21.8184338301512	22.4266284061166	23.2032872888093	24.5201932678669	22.0428926784583	20.0228290039397	21.9869070175542	Q9Y618	Q9Y618	19	19	18	Nuclear receptor corepressor 2	NCOR2	sp|Q9Y618|NCOR2_HUMAN Nuclear receptor corepressor 2 OS=Homo sapiens (Human) OX=9606 GN=NCOR2 PE=1 SV=3	1	19	19	18	8	10	0	0	0	0	3	1	17	0	1	0	8	10	0	0	0	0	3	1	17	0	1	0	8
NDC80	22.0284713278462	21.2663084479928	21.6085473074097	21.2253921103324	22.3102865420041	21.2360727376834	21.38694633411	23.7823169672689	20.9881520976905	22.0711101937115	22.0985229895765	21.5368313390447	O14777	O14777	2	2	2	Kinetochore protein NDC80 homolog	NDC80	sp|O14777|NDC80_HUMAN Kinetochore protein NDC80 homolog OS=Homo sapiens (Human) OX=9606 GN=NDC80 PE=1 SV=1	1	2	2	2	1	2	0	0	0	0	0	0	1	0	1	0	1	2	0	0	0	0	0	0	1	0	1	0	1
NDUFS1	22.1474645632284	22.5561608092406	23.3806495798788	21.6770447811484	21.9683577703588	22.1316824954206	22.264154180012	23.561343913777	22.0810230562146	22.0929207556098	22.8428766596895	21.9242830789969	P28331	P28331	3	3	3	NADH-ubiquinone oxidoreductase 75 kDa subunit, mitochondrial	NDUFS1	sp|P28331|NDUS1_HUMAN NADH-ubiquinone oxidoreductase 75 kDa subunit, mitochondrial OS=Homo sapiens (Human) OX=9606 GN=NDUFS1 PE=1 SV=3	1	3	3	3	3	3	0	0	0	0	0	0	3	0	2	0	3	3	0	0	0	0	0	0	3	0	2	0	3
NEK3	23.2340631021546	22.7135367095342	22.1246257468601	20.8572537056951	23.5757511223832	21.984597416383	20.68812458742	24.674941649258	23.0818357780726	20.0725003462843	21.7222812703759	22.1156067831089	P51956	P51956	3	3	3	Serine/threonine-protein kinase Nek3	NEK3	sp|P51956|NEK3_HUMAN Serine/threonine-protein kinase Nek3 OS=Homo sapiens (Human) OX=9606 GN=NEK3 PE=1 SV=2	1	3	3	3	1	3	0	0	0	0	0	0	3	0	0	0	1	3	0	0	0	0	0	0	3	0	0	0	1
NFKBIE	24.4898974370142	23.5969613403661	20.7708318263159	22.049142528083	24.0575584882944	23.9903179816597	20.2581285102311	24.0104552135158	24.6924814175814	21.0731159527891	21.3500335561166	21.1049773069934	O00221	O00221	4	4	4	NF-kappa-B inhibitor epsilon	NFKBIE	sp|O00221|IKBE_HUMAN NF-kappa-B inhibitor epsilon OS=Homo sapiens (Human) OX=9606 GN=NFKBIE PE=1 SV=3	1	4	4	4	2	2	1	0	0	2	0	0	3	1	1	0	2	2	1	0	0	2	0	0	3	1	1	0	2
NFRKB	24.7915381175452	25.1553772279302	22.6144985859745	21.6681912253542	22.2372042270458	22.1081870753863	24.5090578231119	24.4583558530125	24.2975409969176	21.4715965030927	24.8197273170331	22.3016997645922	Q6P4R8	Q6P4R8	12	12	12	Nuclear factor related to kappa-B-binding protein	NFRKB	sp|Q6P4R8|NFRKB_HUMAN Nuclear factor related to kappa-B-binding protein OS=Homo sapiens (Human) OX=9606 GN=NFRKB PE=1 SV=2	1	12	12	12	8	10	1	0	0	1	2	1	9	1	3	1	8	10	1	0	0	1	2	1	9	1	3	1	8
NKRF	24.5062756157397	24.9389883528961	21.1190907898445	23.2789700866243	24.8931947132072	21.7960158558925	21.1247275501364	22.3550510488977	24.284397702222	22.2835176837331	26.1062546147542	21.045772296741	O15226	O15226	11	11	11	NF-kappa-B-repressing factor	NKRF	sp|O15226|NKRF_HUMAN NF-kappa-B-repressing factor OS=Homo sapiens (Human) OX=9606 GN=NKRF PE=1 SV=2	1	11	11	11	4	5	0	0	1	0	1	0	6	2	8	1	4	5	0	0	1	0	1	0	6	2	8	1	4
NOLC1	25.0056886190044	25.0517960768532	22.2884153321481	21.6560507432639	22.3844738905643	21.2008032604494	20.7072572233139	22.9559482458504	24.5115934220287	20.8969012706306	26.3031622792216	22.6915355176789	Q14978	Q14978	2	2	2	Nucleolar and coiled-body phosphoprotein 1	NOLC1	sp|Q14978|NOLC1_HUMAN Nucleolar and coiled-body phosphoprotein 1 OS=Homo sapiens (Human) OX=9606 GN=NOLC1 PE=1 SV=2	1	2	2	2	2	2	0	0	0	0	1	0	2	1	2	0	2	2	0	0	0	0	1	0	2	1	2	0	2
NONO	27.4672327601343	28.0757679315751	27.8727922823166	21.9905311162254	24.4210700065125	22.0813733153525	22.5969411756068	23.7240693812465	27.871970267294	22.1085861184546	29.0603104741639	28.062447972228	Q15233;Q8WXF1	Q15233	13;1	13;1	13;1	Non-POU domain-containing octamer-binding protein	NONO	sp|Q15233|NONO_HUMAN Non-POU domain-containing octamer-binding protein OS=Homo sapiens (Human) OX=9606 GN=NONO PE=1 SV=4	2	13	13	13	11	10	1	0	0	1	0	1	11	1	10	3	11	10	1	0	0	1	0	1	11	1	10	3	11
NOP2	22.6780533308668	23.094310332218	22.4194947929911	21.5177689606583	23.191980596325	21.6720575630757	20.87920086546	23.6427799960532	22.8516903368102	21.1619461061421	21.340320202641	22.3635908474791	P46087	P46087	3	3	3	Probable 28S rRNA (cytosine(4447)-C(5))-methyltransferase	NOP2	sp|P46087|NOP2_HUMAN Probable 28S rRNA (cytosine(4447)-C(5))-methyltransferase OS=Homo sapiens (Human) OX=9606 GN=NOP2 PE=1 SV=2	1	3	3	3	2	2	0	0	0	0	0	1	2	0	2	0	2	2	0	0	0	0	0	1	2	0	2	0	2
NOP56	21.7281663233725	21.9573061307378	21.403135724929	22.7969181741262	23.4466779893244	22.9799131251177	21.1414472681818	23.3895848338562	21.6947251530655	23.0401553122957	23.2082289991004	22.0631535077949	O00567	O00567	4	4	4	Nucleolar protein 56	NOP56	sp|O00567|NOP56_HUMAN Nucleolar protein 56 OS=Homo sapiens (Human) OX=9606 GN=NOP56 PE=1 SV=4	1	4	4	4	3	3	0	0	0	0	0	0	3	0	2	0	3	3	0	0	0	0	0	0	3	0	2	0	3
NPM1	27.752130497288	28.9745685029905	27.0413469984028	22.5234551716455	22.934531646888	27.102394973508	27.3696118556657	27.1145587494336	27.3593423317027	27.4710376040741	28.5122040164084	26.0479541211705	P06748	P06748	13	13	13	Nucleophosmin	NPM1	sp|P06748|NPM_HUMAN Nucleophosmin OS=Homo sapiens (Human) OX=9606 GN=NPM1 PE=1 SV=2	1	13	13	13	10	11	6	1	1	5	2	3	10	3	8	6	10	11	6	1	1	5	2	3	10	3	8	6	10
NR3C1	27.3080847034339	27.4831614876233	29.1826485314347	21.0168220931498	24.0881455890633	29.3038677557127	26.4668906091809	29.7555567034105	26.871030247687	26.8906431704647	27.2827728465822	28.6214268056434	P04150	P04150	13	13	13	Glucocorticoid receptor	NR3C1	sp|P04150|GCR_HUMAN Glucocorticoid receptor OS=Homo sapiens (Human) OX=9606 GN=NR3C1 PE=1 SV=1	1	13	13	13	11	11	5	1	1	4	4	4	12	4	6	4	11	11	5	1	1	4	4	4	12	4	6	4	11
NSFL1C	24.6424025482506	24.7031372693287	21.3807078627982	22.8263000700081	23.0694607866302	22.0188352318844	20.9177086891296	22.938393940518	24.5876072320563	21.7922271336874	25.6602510011402	28.9070153349651	Q9UNZ2	Q9UNZ2	8	8	8	NSFL1 cofactor p47	NSFL1C	sp|Q9UNZ2|NSF1C_HUMAN NSFL1 cofactor p47 OS=Homo sapiens (Human) OX=9606 GN=NSFL1C PE=1 SV=2	1	8	8	8	7	7	1	0	0	0	2	1	8	1	5	2	7	7	1	0	0	0	2	1	8	1	5	2	7
NSMCE2	25.0675958544861	24.7058285207569	20.8907732794082	23.2666698019536	23.0833774028869	22.9326326588056	19.3737780384065	23.0536169350399	25.0199646172431	21.9948578168394	25.0595732044374	22.4659981016368	Q96MF7	Q96MF7	6	6	6	E3 SUMO-protein ligase NSE2	NSMCE2	sp|Q96MF7|NSE2_HUMAN E3 SUMO-protein ligase NSE2 OS=Homo sapiens (Human) OX=9606 GN=NSMCE2 PE=1 SV=2	1	6	6	6	5	4	0	0	0	0	0	0	6	0	3	0	5	4	0	0	0	0	0	0	6	0	3	0	5
NSUN2	23.2631304836088	23.9422589080904	22.0251972759446	21.9858352999596	23.4066016483263	22.5740369330236	21.869290842767	23.7668245757029	22.7221946624448	21.9168887760641	24.31831055167	21.5959111662504	Q08J23	Q08J23	9	9	9	tRNA (cytosine(34)-C(5))-methyltransferase	NSUN2	sp|Q08J23|NSUN2_HUMAN RNA cytosine C(5)-methyltransferase NSUN2 OS=Homo sapiens (Human) OX=9606 GN=NSUN2 PE=1 SV=2	1	9	9	9	5	6	0	0	0	0	1	0	4	0	3	0	5	6	0	0	0	0	1	0	4	0	3	0	5
NUDC	28.7164651045325	28.8403214435643	27.5715242143803	27.216508311811	22.7451026818777	27.3732678261644	29.2425448189055	29.8221064611849	29.9035431430583	28.1425320749255	28.8002368169124	28.920849522543	Q9Y266	Q9Y266	23	23	23	Nuclear migration protein nudC	NUDC	sp|Q9Y266|NUDC_HUMAN Nuclear migration protein nudC OS=Homo sapiens (Human) OX=9606 GN=NUDC PE=1 SV=1	1	23	23	23	16	19	6	3	1	8	4	5	21	6	9	6	16	19	6	3	1	8	4	5	21	6	9	6	16
NUDCD3	25.0012707359542	25.2124506685385	21.0692208088816	21.1740058988569	23.5492798780327	22.292242879263	25.7842915694681	22.567706245397	27.4567761406086	22.3893770388553	23.7809674146701	22.6217540454537	Q8IVD9	Q8IVD9	11	11	11	NudC domain-containing protein 3	NUDCD3	sp|Q8IVD9|NUDC3_HUMAN NudC domain-containing protein 3 OS=Homo sapiens (Human) OX=9606 GN=NUDCD3 PE=1 SV=3	1	11	11	11	6	8	0	1	0	0	3	0	10	0	2	0	6	8	0	1	0	0	3	0	10	0	2	0	6
NUFIP2	25.1455379034725	25.3637596705298	21.6449144601318	20.3331652988476	23.9067800325308	26.7189487916205	21.9314834438563	22.7313946449421	24.3829775229104	21.8252260995558	25.8335215169161	21.7030481103653	Q7Z417	Q7Z417	8	8	8	Nuclear fragile X mental retardation-interacting protein 2	NUFIP2	sp|Q7Z417|NUFP2_HUMAN Nuclear fragile X mental retardation-interacting protein 2 OS=Homo sapiens (Human) OX=9606 GN=NUFIP2 PE=1 SV=1	1	8	8	8	4	5	0	1	0	2	0	0	6	1	3	2	4	5	0	1	0	2	0	0	6	1	3	2	4
NUP107	24.5162906008322	23.6485594637291	23.8337629429403	21.9623983532816	23.0092842367796	21.417726133963	21.912192977954	23.2348998601004	23.9831146889021	21.1877415972176	21.0985378766446	21.4580609155112	P57740	P57740	6	6	6	Nuclear pore complex protein Nup107	NUP107	sp|P57740|NU107_HUMAN Nuclear pore complex protein Nup107 OS=Homo sapiens (Human) OX=9606 GN=NUP107 PE=1 SV=1	1	6	6	6	5	4	0	0	0	1	1	0	5	0	0	0	5	4	0	0	0	1	1	0	5	0	0	0	5
NUP133	23.4213683722407	23.2592559335002	22.6206952734292	21.5553847631834	22.182360341639	23.165004963856	22.12028567147	23.1381662234583	23.281358439566	22.2217697984292	23.7209848377199	23.2293169102813	Q8WUM0	Q8WUM0	8	8	8	Nuclear pore complex protein Nup133	NUP133	sp|Q8WUM0|NU133_HUMAN Nuclear pore complex protein Nup133 OS=Homo sapiens (Human) OX=9606 GN=NUP133 PE=1 SV=2	1	8	8	8	6	3	0	0	1	1	0	0	7	0	2	0	6	3	0	0	1	1	0	0	7	0	2	0	6
NUP153	23.9684235226215	24.5194735696399	23.3500220523326	21.960677721942	22.4560373556722	22.3587221670046	20.9593775676446	22.2070903711058	24.0436848345036	22.5236761481395	21.475992567341	21.7255359674196	P49790	P49790	16	16	16	Nuclear pore complex protein Nup153	NUP153	sp|P49790|NU153_HUMAN Nuclear pore complex protein Nup153 OS=Homo sapiens (Human) OX=9606 GN=NUP153 PE=1 SV=2	1	16	16	16	7	11	1	0	1	2	2	0	10	0	3	0	7	11	1	0	1	2	2	0	10	0	3	0	7
NUP214	26.3911477287734	25.6565461931081	26.4303778943084	21.6674482723072	23.9559788142423	27.4116720901417	26.4427361212655	28.5111107942611	27.3342395907015	21.9181636355294	25.5073346966206	26.393964501869	P35658	P35658	26	26	26	Nuclear pore complex protein Nup214	NUP214	sp|P35658|NU214_HUMAN Nuclear pore complex protein Nup214 OS=Homo sapiens (Human) OX=9606 GN=NUP214 PE=1 SV=2	1	26	26	26	16	17	3	1	1	3	8	7	23	1	7	3	16	17	3	1	1	3	8	7	23	1	7	3	16
NUP85	24.5194735696399	24.3361992535418	22.4082811801174	22.4731935390533	21.997456197079	21.8968820160785	21.0007557484144	23.5017887242674	24.6438892100658	22.2429444166702	20.3153330556798	21.704520984413	Q9BW27	Q9BW27	3	3	3	Nuclear pore complex protein Nup85	NUP85	sp|Q9BW27|NUP85_HUMAN Nuclear pore complex protein Nup85 OS=Homo sapiens (Human) OX=9606 GN=NUP85 PE=1 SV=1	1	3	3	3	3	3	1	0	0	1	0	0	3	0	1	0	3	3	1	0	0	1	0	0	3	0	1	0	3
NUP93	23.3980651818762	23.605464145071	21.16151568254	22.1868390027644	23.6837554941302	23.2601717560367	21.8980392290392	23.1638866433906	24.306121226257	20.724695745403	21.9606067276842	21.7165465821899	Q8N1F7	Q8N1F7	8	8	8	Nuclear pore complex protein Nup93	NUP93	sp|Q8N1F7|NUP93_HUMAN Nuclear pore complex protein Nup93 OS=Homo sapiens (Human) OX=9606 GN=NUP93 PE=1 SV=2	1	8	8	8	4	4	0	0	0	0	0	0	8	1	1	0	4	4	0	0	0	0	0	0	8	1	1	0	4
OCRL	25.8386515114487	26.653351337784	21.8668208821093	22.7932795985987	24.4159272579395	21.6243046527331	23.1710357876751	22.3920477202694	24.9979161297867	21.9077455018012	23.9640221065501	22.2930954493051	Q01968	Q01968	10	10	10	Inositol polyphosphate 5-phosphatase OCRL-1	OCRL	sp|Q01968|OCRL_HUMAN Inositol polyphosphate 5-phosphatase OCRL OS=Homo sapiens (Human) OX=9606 GN=OCRL PE=1 SV=3	1	10	10	10	9	10	0	0	0	0	0	0	8	0	2	0	9	10	0	0	0	0	0	0	8	0	2	0	9
OFD1	24.3976735885581	24.5868058937864	21.3854979696346	21.4957092989071	23.2596142623933	21.7904924819889	21.8049252648854	22.0334305524631	25.1192571496327	21.9010234505869	21.3905771052146	21.447939477732	O75665	O75665	8	8	8	Oral-facial-digital syndrome 1 protein	OFD1	sp|O75665|OFD1_HUMAN Oral-facial-digital syndrome 1 protein OS=Homo sapiens (Human) OX=9606 GN=OFD1 PE=1 SV=1	1	8	8	8	3	4	0	0	0	0	0	0	8	0	0	0	3	4	0	0	0	0	0	0	8	0	0	0	3
OSBPL8	23.8807299407024	23.2583935074264	22.2665554305703	22.5585080439076	23.1225568722194	23.1779065626364	22.4668335370624	23.0878379664245	21.9034523522631	21.1889973271278	22.1430792322077	23.6426748176499	Q9BZF1	Q9BZF1	6	6	6	Oxysterol-binding protein-related protein 8	OSBPL8	sp|Q9BZF1|OSBL8_HUMAN Oxysterol-binding protein-related protein 8 OS=Homo sapiens (Human) OX=9606 GN=OSBPL8 PE=1 SV=3	1	6	6	6	6	4	0	0	0	0	0	0	2	0	1	0	6	4	0	0	0	0	0	0	2	0	1	0	6
OSBPL9	23.7945158173451	23.2971211409586	20.9038594423557	22.5257609872163	23.2357070410423	21.8385911456236	21.3561177764319	22.8653141803437	23.560458788352	22.8559614043537	21.2954400341461	21.7902056432079	Q96SU4	Q96SU4	3	3	3	Oxysterol-binding protein-related protein 9	OSBPL9	sp|Q96SU4|OSBL9_HUMAN Oxysterol-binding protein-related protein 9 OS=Homo sapiens (Human) OX=9606 GN=OSBPL9 PE=1 SV=2	1	3	3	3	3	3	0	0	0	0	0	0	2	0	1	0	3	3	0	0	0	0	0	0	2	0	1	0	3
PALD1	24.4056151686435	24.6916830399029	21.1347366733249	22.8455539115733	24.3536848902963	22.2803656732197	19.6264501263471	23.3178536776907	24.8305024411044	21.1700207201815	20.5942790180647	21.9089135127082	Q9ULE6	Q9ULE6	10	10	10	Paladin	PALD1	sp|Q9ULE6|PALD_HUMAN Paladin OS=Homo sapiens (Human) OX=9606 GN=PALD1 PE=1 SV=3	1	10	10	10	9	9	1	0	0	1	0	0	9	1	1	0	9	9	1	0	0	1	0	0	9	1	1	0	9
PANK2	23.508936969077	22.5927708990869	21.8529403424319	21.9440578282185	23.5046654951727	21.7078543963084	21.2011676351229	22.3453168514798	23.176044675766	21.3978488976642	21.6292445995662	21.9230602660775	Q9BZ23	Q9BZ23	2	2	2	Pantothenate kinase 2, mitochondrial	PANK2	sp|Q9BZ23|PANK2_HUMAN Pantothenate kinase 2, mitochondrial OS=Homo sapiens (Human) OX=9606 GN=PANK2 PE=1 SV=3	1	2	2	2	2	2	1	0	0	1	1	1	2	0	1	1	2	2	1	0	0	1	1	1	2	0	1	1	2
PARP1	24.1094066524098	24.6129616100424	21.7402545692687	22.0808858045121	24.0059050229056	23.1424498462433	22.0853112719462	23.159707258611	23.9427063525132	22.3027606981818	25.10185419945	22.9711587064465	P09874	P09874	9	9	9	Poly [ADP-ribose] polymerase 1	PARP1	sp|P09874|PARP1_HUMAN Poly [ADP-ribose] polymerase 1 OS=Homo sapiens (Human) OX=9606 GN=PARP1 PE=1 SV=4	1	9	9	9	8	5	0	0	0	1	1	0	6	1	5	0	8	5	0	0	0	1	1	0	6	1	5	0	8
PC	33.2870573209221	33.1529442248136	32.1597258730136	31.0888523380222	30.2404763733881	31.6252733085495	32.7837859421973	31.5149334529915	33.0919915305958	33.372437736935	32.676423424955	32.0692321844045	P11498	P11498	64	64	64	Pyruvate carboxylase, mitochondrial	PC	sp|P11498|PYC_HUMAN Pyruvate carboxylase, mitochondrial OS=Homo sapiens (Human) OX=9606 GN=PC PE=1 SV=2	1	64	64	64	52	53	31	27	16	31	39	35	52	34	51	28	52	53	31	27	16	31	39	35	52	34	51	28	52
PCBP1	27.5083174332004	27.2122465586553	29.7386175303047	28.6187692639761	23.037685138801	28.9685663435915	27.6034987839265	29.8188958214564	26.6646517011693	27.2283930279735	28.1817248427858	30.1883669554036	Q15365;P57721	Q15365	5;1	5;1	4;0	Poly(rC)-binding protein 1	PCBP1	sp|Q15365|PCBP1_HUMAN Poly(rC)-binding protein 1 OS=Homo sapiens (Human) OX=9606 GN=PCBP1 PE=1 SV=2	2	5	5	4	5	4	3	1	0	3	2	1	5	1	5	2	5	4	3	1	0	3	2	1	5	1	5	2	4
PCBP2	27.2230616225834	27.2798541111754	22.5330997811727	21.2746495424515	23.011217293402	20.5150619805366	21.6414436200427	23.7006834879111	27.4939636516101	21.8001502879135	28.4325299217842	20.6187080663271	Q15366	Q15366	5	4	4	Poly(rC)-binding protein 2	PCBP2	sp|Q15366|PCBP2_HUMAN Poly(rC)-binding protein 2 OS=Homo sapiens (Human) OX=9606 GN=PCBP2 PE=1 SV=1	1	5	4	4	4	4	2	2	0	2	2	2	5	2	4	2	3	3	1	1	0	1	1	1	4	1	3	1	3
PCCA	31.7950192474199	31.4260741853391	30.4329081873856	29.6657362304749	29.0947653667549	30.1468588749754	31.0835364402924	30.2734209251199	31.5831584791405	32.2009582766701	31.527618522664	30.232378692308	P05165	P05165	44	44	44	Propionyl-CoA carboxylase alpha chain, mitochondrial	PCCA	sp|P05165|PCCA_HUMAN Propionyl-CoA carboxylase alpha chain, mitochondrial OS=Homo sapiens (Human) OX=9606 GN=PCCA PE=1 SV=4	1	44	44	44	33	36	22	8	8	21	18	16	37	21	35	24	33	36	22	8	8	21	18	16	37	21	35	24	33
PCM1	24.4076261650017	24.1895597661125	21.8557067871345	21.8532099984792	23.5861913072136	21.6592753447919	22.1585609912409	23.1400132379314	24.435108124549	21.7501126097544	22.7225907638277	22.4674037302838	Q15154	Q15154	12	12	12	Pericentriolar material 1 protein	PCM1	sp|Q15154|PCM1_HUMAN Pericentriolar material 1 protein OS=Homo sapiens (Human) OX=9606 GN=PCM1 PE=1 SV=5	1	12	12	12	9	10	0	0	0	0	0	0	12	1	3	0	9	10	0	0	0	0	0	0	12	1	3	0	9
PCMT1	24.0499282952772	24.58732109091	23.3430776322574	21.4939536904667	24.1084563144419	22.320118576389	21.1005803667994	24.4279958711452	24.3231988308416	20.9232751050375	21.9735130594124	24.0150278347447	P22061	P22061	3	3	3	Protein-L-isoaspartate(D-aspartate) O-methyltransferase	PCMT1	sp|P22061|PIMT_HUMAN Protein-L-isoaspartate(D-aspartate) O-methyltransferase OS=Homo sapiens (Human) OX=9606 GN=PCMT1 PE=1 SV=4	1	3	3	3	3	3	0	0	0	0	0	1	3	0	1	0	3	3	0	0	0	0	0	1	3	0	1	0	3
PCNP	21.5097344186815	22.7880364288336	22.2232290213796	22.4017680193999	24.1553282963875	21.4516575707992	22.7284073672887	23.2299303241983	21.5825168995439	22.5587977938681	24.201574159522	21.254957051434	Q8WW12	Q8WW12	4	4	4	PEST proteolytic signal-containing nuclear protein	PCNP	sp|Q8WW12|PCNP_HUMAN PEST proteolytic signal-containing nuclear protein OS=Homo sapiens (Human) OX=9606 GN=PCNP PE=1 SV=2	1	4	4	4	3	4	0	0	0	0	0	0	2	0	3	1	3	4	0	0	0	0	0	0	2	0	3	1	3
PCNT	22.912124040275	22.7830078039978	21.6958110777672	21.1735066698273	23.0553815727717	21.6980061240382	21.5345735185196	22.7917157218791	22.955835050819	22.3385364748184	23.4027560297112	22.7289244641169	O95613	O95613	8	8	8	Pericentrin	PCNT	sp|O95613|PCNT_HUMAN Pericentrin OS=Homo sapiens (Human) OX=9606 GN=PCNT PE=1 SV=4	1	8	8	8	5	5	0	0	0	0	2	1	6	0	2	0	5	5	0	0	0	0	2	1	6	0	2	0	5
PDAP1	24.1022948454557	23.4713477610227	21.8243241101862	21.5688515814599	24.5267374634436	22.402791531164	20.6938381641887	23.3200736473412	20.8261357865039	22.1432936241686	22.3531850814361	20.9160060417982	Q13442	Q13442	2	2	2	28 kDa heat- and acid-stable phosphoprotein	PDAP1	sp|Q13442|HAP28_HUMAN 28 kDa heat- and acid-stable phosphoprotein OS=Homo sapiens (Human) OX=9606 GN=PDAP1 PE=1 SV=1	1	2	2	2	2	2	0	0	0	0	1	0	1	1	0	0	2	2	0	0	0	0	1	0	1	1	0	0	2
PDCD5	26.0508002276094	25.6947145274736	22.0033675177374	22.4782284035839	22.3411506703739	21.252071863775	22.0375772217128	23.2670260155007	26.3792965237325	22.121884419887	21.8802341387359	21.0262430159959	O14737	O14737	5	5	5	Programmed cell death protein 5	PDCD5	sp|O14737|PDCD5_HUMAN Programmed cell death protein 5 OS=Homo sapiens (Human) OX=9606 GN=PDCD5 PE=1 SV=3	1	5	5	5	3	4	0	0	0	0	1	1	4	0	1	0	3	4	0	0	0	0	1	1	4	0	1	0	3
PDCL	24.711143483604	24.5680191860032	21.910507385488	22.7839841472696	23.6663411933163	21.7783501839668	22.1645566712167	24.4606279908558	25.0152925357172	20.6836473217299	21.5214078624804	22.5232766182928	Q13371	Q13371	4	4	4	Phosducin-like protein	PDCL	sp|Q13371|PHLP_HUMAN Phosducin-like protein OS=Homo sapiens (Human) OX=9606 GN=PDCL PE=1 SV=3	1	4	4	4	3	3	0	0	0	0	0	0	4	0	0	0	3	3	0	0	0	0	0	0	4	0	0	0	3
PDLIM1	25.2525586075335	25.4684917988265	22.0436803591106	24.4853101437204	24.2868845547287	23.2241440979293	21.1700179194233	24.4004301917275	24.9321996103744	25.5114124555358	21.1529776738131	21.0876283557116	O00151	O00151	4	4	4	PDZ and LIM domain protein 1	PDLIM1	sp|O00151|PDLI1_HUMAN PDZ and LIM domain protein 1 OS=Homo sapiens (Human) OX=9606 GN=PDLIM1 PE=1 SV=4	1	4	4	4	4	3	0	0	0	0	2	0	4	2	1	0	4	3	0	0	0	0	2	0	4	2	1	0	4
PDLIM5	22.6915765561562	22.8123520338977	21.4945552904864	22.040415641901	22.8539416919308	20.9645708680505	22.6675447635774	22.8818054134057	22.6698175910362	22.1936938110979	23.2195283787081	23.4572634874295	Q96HC4	Q96HC4	4	4	4	PDZ and LIM domain protein 5	PDLIM5	sp|Q96HC4|PDLI5_HUMAN PDZ and LIM domain protein 5 OS=Homo sapiens (Human) OX=9606 GN=PDLIM5 PE=1 SV=5	1	4	4	4	4	3	0	0	0	0	0	0	3	0	2	0	4	3	0	0	0	0	0	0	3	0	2	0	4
PEX5	24.0928919589391	24.0392564386385	21.4463219663329	21.5605459368684	22.8089698001452	22.2955778480713	22.4464022318687	22.3079951356568	23.7416002973351	20.498366359233	21.5195649894625	21.6735312534559	P50542	P50542	4	4	4	Peroxisomal targeting signal 1 receptor	PEX5	sp|P50542|PEX5_HUMAN Peroxisomal targeting signal 1 receptor OS=Homo sapiens (Human) OX=9606 GN=PEX5 PE=1 SV=3	1	4	4	4	3	4	0	0	0	0	0	0	4	0	1	0	3	4	0	0	0	0	0	0	4	0	1	0	3
PFAS	24.7644079617222	24.2191147408311	21.4963813873199	21.8313066187618	22.9878225587539	20.4949533923535	20.5936202165645	23.1327299081669	25.0765122642052	22.0594901587139	20.3702402535055	21.5569436846019	O15067	O15067	7	7	7	Phosphoribosylformylglycinamidine synthase	PFAS	sp|O15067|PUR4_HUMAN Phosphoribosylformylglycinamidine synthase OS=Homo sapiens (Human) OX=9606 GN=PFAS PE=1 SV=4	1	7	7	7	6	6	0	0	0	1	0	0	7	0	0	0	6	6	0	0	0	1	0	0	7	0	0	0	6
PFDN2	24.3604479350532	24.3793461062772	22.3438404212677	21.7435275346992	23.1699449180956	22.7348686714066	21.825825697802	23.1160302922873	25.2104082690713	21.0488319773715	21.2544138230385	21.9367355281232	Q9UHV9	Q9UHV9	3	3	3	Prefoldin subunit 2	PFDN2	sp|Q9UHV9|PFD2_HUMAN Prefoldin subunit 2 OS=Homo sapiens (Human) OX=9606 GN=PFDN2 PE=1 SV=1	1	3	3	3	2	2	0	0	0	0	1	0	3	0	0	0	2	2	0	0	0	0	1	0	3	0	0	0	2
PFN1	25.1864649057143	24.887113866773	24.007419734101	22.7641391789953	23.1825638303791	21.0178617154429	21.2897739925309	23.3868625421762	24.5692947272549	21.856922120793	25.2830202253055	20.8678571590152	P07737	P07737	3	3	3	Profilin-1	PFN1	sp|P07737|PROF1_HUMAN Profilin-1 OS=Homo sapiens (Human) OX=9606 GN=PFN1 PE=1 SV=2	1	3	3	3	3	2	1	0	0	0	1	0	3	1	2	0	3	2	1	0	0	0	1	0	3	1	2	0	3
PHACTR4	24.2114112628445	24.4613270601702	22.1511434208411	23.1567966737144	22.9924928211087	21.6674258800179	21.6367155421711	23.3274868841193	24.2374661514051	22.599501540296	21.8747771483416	23.7050334914388	Q8IZ21	Q8IZ21	6	6	6	Phosphatase and actin regulator 4	PHACTR4	sp|Q8IZ21|PHAR4_HUMAN Phosphatase and actin regulator 4 OS=Homo sapiens (Human) OX=9606 GN=PHACTR4 PE=1 SV=1	1	6	6	6	4	4	0	0	0	1	2	0	6	0	0	0	4	4	0	0	0	1	2	0	6	0	0	0	4
PHB	23.2865848335437	23.2040546607834	21.6930086042639	21.6227595605694	22.0705869632289	21.6826924872384	22.7372984177728	24.163225221847	23.2691369545884	21.9660001919987	20.9459630057836	21.4155961966122	P35232	P35232	3	3	3	Prohibitin	PHB	sp|P35232|PHB_HUMAN Prohibitin OS=Homo sapiens (Human) OX=9606 GN=PHB PE=1 SV=1	1	3	3	3	3	3	0	0	0	0	0	0	3	0	1	0	3	3	0	0	0	0	0	0	3	0	1	0	3
PHGDH	23.4776604515532	24.0308637736619	22.8636786458031	21.8668537416383	22.9797117577943	22.2559825369252	22.2198970534194	23.1773409139059	23.3331990359089	22.2180492595622	20.8138563728258	22.1171064116845	O43175	O43175	3	3	3	D-3-phosphoglycerate dehydrogenase	PHGDH	sp|O43175|SERA_HUMAN D-3-phosphoglycerate dehydrogenase OS=Homo sapiens (Human) OX=9606 GN=PHGDH PE=1 SV=4	1	3	3	3	3	3	0	0	0	1	1	0	3	1	1	0	3	3	0	0	0	1	1	0	3	1	1	0	3
PHKA1	23.2216537879204	23.357699113594	21.1304518926975	22.7922994852677	24.5140018483092	21.7209190704022	23.4601448241324	22.8075257991178	23.3288239149186	21.0061052946375	21.6827213857541	21.9437180274616	P46020	P46020	4	4	4	Phosphorylase b kinase regulatory subunit alpha, skeletal muscle isoform	PHKA1	sp|P46020|KPB1_HUMAN Phosphorylase b kinase regulatory subunit alpha, skeletal muscle isoform OS=Homo sapiens (Human) OX=9606 GN=PHKA1 PE=1 SV=2	1	4	4	4	2	4	0	0	0	0	0	0	4	0	0	0	2	4	0	0	0	0	0	0	4	0	0	0	2
PICALM	22.5997784837933	22.6924282061461	22.6990497409936	20.5464018797649	22.1697677173918	22.0493096619494	21.3416338308378	24.2422489985371	22.2715040627152	20.9317955224377	22.5011289249799	22.3171427299414	Q13492;O60641	Q13492	3;1	3;1	3;1	Phosphatidylinositol-binding clathrin assembly protein	PICALM	sp|Q13492|PICAL_HUMAN Phosphatidylinositol-binding clathrin assembly protein OS=Homo sapiens (Human) OX=9606 GN=PICALM PE=1 SV=2	2	3	3	3	2	2	0	0	1	0	0	0	2	0	0	0	2	2	0	0	1	0	0	0	2	0	0	0	2
PIH1D1	30.9692527855519	30.9413971866923	29.0712733917557	22.2220889273313	24.1181050496402	28.5123547406795	28.8961693587533	29.1223562502556	30.9467048131216	29.9383154017648	29.6267794578797	28.4028373334978	Q9NWS0	Q9NWS0	13	13	13	PIH1 domain-containing protein 1	PIH1D1	sp|Q9NWS0|PIHD1_HUMAN PIH1 domain-containing protein 1 OS=Homo sapiens (Human) OX=9606 GN=PIH1D1 PE=1 SV=1	1	13	13	13	13	13	4	1	0	3	4	3	13	3	9	4	13	13	4	1	0	3	4	3	13	3	9	4	13
PIK3C2A	24.7715281568137	24.3780894896174	24.5326852721039	24.4131457003374	23.341669055989	21.2635528460473	21.7934216859063	22.5402266958128	24.9771862745422	21.8099081331559	21.3831761824092	21.6015922344312	O00443	O00443	9	9	9	Phosphatidylinositol 4-phosphate 3-kinase C2 domain-containing subunit alpha	PIK3C2A	sp|O00443|P3C2A_HUMAN Phosphatidylinositol 4-phosphate 3-kinase C2 domain-containing subunit alpha OS=Homo sapiens (Human) OX=9606 GN=PIK3C2A PE=1 SV=2	1	9	9	9	5	3	0	0	1	0	1	0	7	0	0	0	5	3	0	0	1	0	1	0	7	0	0	0	5
PJA2	24.09385918287	24.0327143535262	22.3736922699793	22.2863935124742	23.8463693163578	21.4752622979582	21.4885287926556	22.8882396654648	23.8231821763634	21.854428698251	23.6745448766351	21.1224120314847	O43164	O43164	6	6	6	E3 ubiquitin-protein ligase Praja-2	PJA2	sp|O43164|PJA2_HUMAN E3 ubiquitin-protein ligase Praja-2 OS=Homo sapiens (Human) OX=9606 GN=PJA2 PE=1 SV=4	1	6	6	6	6	5	0	0	0	1	1	1	4	1	1	0	6	5	0	0	0	1	1	1	4	1	1	0	6
PKM	24.8081346280759	24.4674349021084	21.6915345247151	22.5410595609162	22.8435127764442	23.2409827879929	21.2814638851453	23.4320417939259	24.8553833091905	23.1777074887895	25.8817103337782	21.6051565101504	P14618	P14618	11	11	11	Pyruvate kinase PKM	PKM	sp|P14618|KPYM_HUMAN Pyruvate kinase PKM OS=Homo sapiens (Human) OX=9606 GN=PKM PE=1 SV=4	1	11	11	11	7	8	1	0	0	0	1	0	9	0	5	1	7	8	1	0	0	0	1	0	9	0	5	1	7
PKN2	25.5012723070259	25.2600819416614	21.6962999224627	20.470552258884	23.3216636453632	21.953655708081	21.4247828889849	23.6324145183367	25.3264256467071	22.6072173196685	25.2624854474388	22.5136186974158	Q16513	Q16513	18	18	18	Serine/threonine-protein kinase N2	PKN2	sp|Q16513|PKN2_HUMAN Serine/threonine-protein kinase N2 OS=Homo sapiens (Human) OX=9606 GN=PKN2 PE=1 SV=1	1	18	18	18	14	15	1	0	0	1	3	0	14	1	6	2	14	15	1	0	0	1	3	0	14	1	6	2	14
PLEC	24.934541063514	24.5378923447244	22.2295820987481	21.8972717033605	22.5368191689232	21.7823658529504	22.0105905290677	23.9573516446761	24.8336903984983	21.5155768049638	25.8881131642744	21.2510395908788	Q15149	Q15149	14	13	13	Plectin	PLEC	sp|Q15149|PLEC_HUMAN Plectin OS=Homo sapiens (Human) OX=9606 GN=PLEC PE=1 SV=3	1	14	13	13	10	8	1	1	0	2	1	2	10	0	5	1	9	7	1	0	0	2	1	1	9	0	5	1	9
PLEKHG1	23.1354587964708	22.9542382069714	21.8479089640464	21.6506901901073	22.6125394565622	21.9932635950316	21.6479885999153	23.358781454691	23.6394246208064	20.4346317226796	21.5766462007913	21.6411254911455	Q9ULL1	Q9ULL1	4	4	4	Pleckstrin homology domain-containing family G member 1	PLEKHG1	sp|Q9ULL1|PKHG1_HUMAN Pleckstrin homology domain-containing family G member 1 OS=Homo sapiens (Human) OX=9606 GN=PLEKHG1 PE=1 SV=2	1	4	4	4	2	2	0	0	0	0	1	0	4	0	1	0	2	2	0	0	0	0	1	0	4	0	1	0	2
POGZ	22.8193082787964	23.2974010585072	21.4566413587109	23.1971558965122	23.8935891266424	20.8403535987699	21.9461534213672	22.3247333485218	23.1008041184202	22.0645029633799	21.4342972897276	23.1848937671384	Q7Z3K3	Q7Z3K3	4	4	4	Pogo transposable element with ZNF domain	POGZ	sp|Q7Z3K3|POGZ_HUMAN Pogo transposable element with ZNF domain OS=Homo sapiens (Human) OX=9606 GN=POGZ PE=1 SV=2	1	4	4	4	2	3	0	0	0	0	0	0	4	0	1	0	2	3	0	0	0	0	0	0	4	0	1	0	2
POLA1	23.0222526594334	23.1323867636301	21.4250119536404	21.4119283573432	22.7029815936512	22.3574512413315	20.3630728397434	23.3636968763484	22.5660921406738	21.7312489767484	23.9082987900013	22.5136658191887	P09884	P09884	4	4	4	DNA polymerase alpha catalytic subunit	POLA1	sp|P09884|DPOLA_HUMAN DNA polymerase alpha catalytic subunit OS=Homo sapiens (Human) OX=9606 GN=POLA1 PE=1 SV=2	1	4	4	4	2	2	0	0	0	1	0	0	4	0	3	0	2	2	0	0	0	1	0	0	4	0	3	0	2
POLR2B	24.6403076106838	24.6791707995991	20.2930990575788	21.6212779034155	23.5884872934442	22.0061270185389	20.956966095384	24.9001395459835	24.7366030091787	22.5006310261304	21.5463606628654	21.491745706986	P30876	P30876	9	9	9	DNA-directed RNA polymerase II subunit RPB2	POLR2B	sp|P30876|RPB2_HUMAN DNA-directed RNA polymerase II subunit RPB2 OS=Homo sapiens (Human) OX=9606 GN=POLR2B PE=1 SV=1	1	9	9	9	4	4	0	1	0	0	1	0	5	0	1	0	4	4	0	1	0	0	1	0	5	0	1	0	4
PPIA	22.756438232216	23.4709755646821	22.1639819741184	23.3129488958741	21.9958379136523	21.7248301482265	20.43000859088	23.6249763781181	22.9181797385723	20.9077910082767	23.7286853344371	22.4434328026609	P62937	P62937	4	4	4	Peptidyl-prolyl cis-trans isomerase A;Peptidyl-prolyl cis-trans isomerase A, N-terminally processed	PPIA	sp|P62937|PPIA_HUMAN Peptidyl-prolyl cis-trans isomerase A OS=Homo sapiens (Human) OX=9606 GN=PPIA PE=1 SV=2	1	4	4	4	4	4	0	0	0	0	0	0	4	0	1	0	4	4	0	0	0	0	0	0	4	0	1	0	4
PPID	23.6009355529797	23.110362871196	21.801005409983	23.0984179495966	24.3398754889183	21.0446492030636	21.525500710794	23.1441041505856	24.3892941764349	20.4602801815486	24.110999998467	21.5065624120682	Q08752	Q08752	4	4	4	Peptidyl-prolyl cis-trans isomerase D	PPID	sp|Q08752|PPID_HUMAN Peptidyl-prolyl cis-trans isomerase D OS=Homo sapiens (Human) OX=9606 GN=PPID PE=1 SV=3	1	4	4	4	3	4	1	0	0	0	1	0	4	0	1	1	3	4	1	0	0	0	1	0	4	0	1	1	3
PPP1R9B	24.212302227851	23.7224448443916	22.2725956082345	20.894802680652	23.0980067942799	22.5730302484954	20.3531065871089	23.4320242471108	24.2524864240576	22.7010516684775	24.3554828369973	22.9973348753932	Q96SB3	Q96SB3	11	11	11	Neurabin-2	PPP1R9B	sp|Q96SB3|NEB2_HUMAN Neurabin-2 OS=Homo sapiens (Human) OX=9606 GN=PPP1R9B PE=1 SV=3	1	11	11	11	6	7	0	0	0	0	0	1	10	1	5	0	6	7	0	0	0	0	0	1	10	1	5	0	6
PPP2R3A	23.6719565017925	23.8228905362477	22.5060713852552	20.7093317250733	24.0981999752261	20.7485374378223	22.9134427584169	22.7502915629973	23.7169098680294	21.5212420675115	22.005199740134	22.4361924395454	Q06190	Q06190	4	4	4	Serine/threonine-protein phosphatase 2A regulatory subunit B subunit alpha	PPP2R3A	sp|Q06190|P2R3A_HUMAN Serine/threonine-protein phosphatase 2A regulatory subunit B subunit alpha OS=Homo sapiens (Human) OX=9606 GN=PPP2R3A PE=1 SV=1	1	4	4	4	4	3	0	0	0	0	0	0	3	0	0	0	4	3	0	0	0	0	0	0	3	0	0	0	4
PRDX1	28.5805013169322	27.899544085534	26.8914546176185	21.6965625839766	24.2930691409175	23.2002388903266	28.6391692808257	22.3343672098627	27.6317308194308	28.9567081316027	26.9208211344902	20.8856253594103	Q06830;Q13162	Q06830	8;1	8;1	7;1	Peroxiredoxin-1	PRDX1	sp|Q06830|PRDX1_HUMAN Peroxiredoxin-1 OS=Homo sapiens (Human) OX=9606 GN=PRDX1 PE=1 SV=1	2	8	8	7	8	8	2	1	0	1	2	0	8	3	4	0	8	8	2	1	0	1	2	0	8	3	4	0	7
PRDX2	23.6193011640835	23.229537628123	20.5872635648376	22.8365587601432	24.6874973997936	22.8572740416071	21.6460284204899	24.0661598765872	22.9300168379501	21.370574562717	21.3002597049416	21.0893766305585	P32119	P32119	5	4	4	Peroxiredoxin-2	PRDX2	sp|P32119|PRDX2_HUMAN Peroxiredoxin-2 OS=Homo sapiens (Human) OX=9606 GN=PRDX2 PE=1 SV=5	1	5	4	4	3	3	0	0	0	1	1	0	3	1	5	0	2	2	0	0	0	0	0	0	2	0	4	0	2
PRDX6	24.6387620235622	24.7570489398761	22.2610934456624	22.6134504756714	22.7104841144882	23.73755141687	21.7210908589586	22.6417983335897	20.9979554916149	21.2540250099353	22.0079877077175	20.7657053423885	P30041	P30041	4	4	4	Peroxiredoxin-6	PRDX6	sp|P30041|PRDX6_HUMAN Peroxiredoxin-6 OS=Homo sapiens (Human) OX=9606 GN=PRDX6 PE=1 SV=3	1	4	4	4	2	3	0	0	0	0	0	0	2	0	2	0	2	3	0	0	0	0	0	0	2	0	2	0	2
PRKAR1A	20.5040287672029	19.7874379329682	21.5664182946917	25.6628061282112	25.5794011125647	20.2287705873531	19.0226387264127	24.5282083238149	21.13297480617	19.5409817842823	21.2513942797974	22.7313182281479	P10644	P10644	2	2	2	cAMP-dependent protein kinase type I-alpha regulatory subunit;cAMP-dependent protein kinase type I-alpha regulatory subunit, N-terminally processed	PRKAR1A	sp|P10644|KAP0_HUMAN cAMP-dependent protein kinase type I-alpha regulatory subunit OS=Homo sapiens (Human) OX=9606 GN=PRKAR1A PE=1 SV=1	1	2	2	2	2	2	1	1	1	1	1	1	2	0	0	1	2	2	1	1	1	1	1	1	2	0	0	1	2
PRKDC	26.8365342880082	26.7185569146547	21.3578159562926	23.8491912710505	23.2933696818454	24.1045360499203	24.8532905163338	25.4511419240098	26.7828178895572	26.0000889122906	26.5470290084248	25.8467069952486	P78527	P78527	46	46	46	DNA-dependent protein kinase catalytic subunit	PRKDC	sp|P78527|PRKDC_HUMAN DNA-dependent protein kinase catalytic subunit OS=Homo sapiens (Human) OX=9606 GN=PRKDC PE=1 SV=3	1	46	46	46	39	35	1	2	1	2	4	2	42	2	15	2	39	35	1	2	1	2	4	2	42	2	15	2	39
PRMT3	23.4751881777224	23.2145272360664	21.4102726474804	21.1141351586519	24.2288723803806	21.9963543222756	22.8355506558847	23.5428533956904	24.2183758066617	22.2540585680168	21.4383776981274	23.6360092501318	O60678	O60678	3	3	3	Protein arginine N-methyltransferase 3	PRMT3	sp|O60678|ANM3_HUMAN Protein arginine N-methyltransferase 3 OS=Homo sapiens (Human) OX=9606 GN=PRMT3 PE=1 SV=4	1	3	3	3	3	2	0	0	0	0	0	0	3	0	2	0	3	2	0	0	0	0	0	0	3	0	2	0	3
PRPF40A	22.6536629426609	23.4323706223813	22.7379230822677	21.6640411442678	23.9917608711467	20.8597635230053	21.3666899031222	23.3708833994226	22.9743879804591	23.7699442979005	24.7989214499146	21.7699525099021	O75400	O75400	3	3	3	Pre-mRNA-processing factor 40 homolog A	PRPF40A	sp|O75400|PR40A_HUMAN Pre-mRNA-processing factor 40 homolog A OS=Homo sapiens (Human) OX=9606 GN=PRPF40A PE=1 SV=2	1	3	3	3	2	2	0	0	0	0	0	0	3	1	3	0	2	2	0	0	0	0	0	0	3	1	3	0	2
PRPF8	24.2751895820331	24.0374142368153	23.564913826622	22.3001935046005	23.6536833269335	21.6910794028792	21.5521537807201	23.9789329484029	24.1447602960366	22.7300872116952	21.4895093176913	21.3043859090496	Q6P2Q9	Q6P2Q9	13	13	13	Pre-mRNA-processing-splicing factor 8	PRPF8	sp|Q6P2Q9|PRP8_HUMAN Pre-mRNA-processing-splicing factor 8 OS=Homo sapiens (Human) OX=9606 GN=PRPF8 PE=1 SV=2	1	13	13	13	8	6	0	0	0	0	0	1	8	0	2	1	8	6	0	0	0	0	0	1	8	0	2	1	8
PRR12	23.2112924259263	23.5340967130597	22.9559538045648	23.972586082065	24.4765477970498	23.5915509997026	22.0477810180121	22.9955250889844	23.3685299071578	21.5746632068686	21.0179405185674	21.4295784707783	Q9ULL5	Q9ULL5	7	7	7	Proline-rich protein 12	PRR12	sp|Q9ULL5|PRR12_HUMAN Proline-rich protein 12 OS=Homo sapiens (Human) OX=9606 GN=PRR12 PE=1 SV=3	1	7	7	7	3	6	0	0	0	0	0	0	4	0	1	0	3	6	0	0	0	0	0	0	4	0	1	0	3
PRRC2A	23.3114667328489	22.8998989824273	21.2890645431677	22.2153050303878	24.407507301043	22.7058393885798	21.5020918184959	23.5587625904017	23.2834795304273	21.7653144321523	24.7422687235114	23.5536535305355	P48634	P48634	12	12	12	Protein PRRC2A	PRRC2A	sp|P48634|PRC2A_HUMAN Protein PRRC2A OS=Homo sapiens (Human) OX=9606 GN=PRRC2A PE=1 SV=3	1	12	12	12	5	6	1	2	0	1	1	3	9	2	4	2	5	6	1	2	0	1	1	3	9	2	4	2	5
PRRC2B	22.921615788898	22.9428852914332	21.5482626184225	22.6702021617378	24.3053436411058	21.443325424784	21.6594398647483	24.0180225547838	23.5625564067131	21.6701685978628	24.9010874815431	21.5724805681917	Q5JSZ5	Q5JSZ5	10	10	10	Protein PRRC2B	PRRC2B	sp|Q5JSZ5|PRC2B_HUMAN Protein PRRC2B OS=Homo sapiens (Human) OX=9606 GN=PRRC2B PE=1 SV=2	1	10	10	10	7	9	0	0	0	0	1	0	9	0	5	0	7	9	0	0	0	0	1	0	9	0	5	0	7
PRRC2C	26.3721387878545	25.5734324649431	20.9119365921621	23.4012674694065	24.1835254561825	25.4324024836691	26.0768588086371	24.7126134786782	26.1939077592851	22.8033204965868	26.3617701956841	27.8919760213133	Q9Y520	Q9Y520	22	22	22	Protein PRRC2C	PRRC2C	sp|Q9Y520|PRC2C_HUMAN Protein PRRC2C OS=Homo sapiens (Human) OX=9606 GN=PRRC2C PE=1 SV=4	1	22	22	22	17	14	1	1	0	2	2	2	18	2	11	3	17	14	1	1	0	2	2	2	18	2	11	3	17
PSMA4	25.7754017061585	25.8760990926298	20.7884100120366	21.5405396118312	24.6501281817431	22.9144412075073	23.4696875694196	23.4902649320037	25.9902746958306	20.9458406294475	21.3063039723054	21.6761074797041	P25789	P25789	3	3	3	Proteasome subunit alpha type-4	PSMA4	sp|P25789|PSA4_HUMAN Proteasome subunit alpha type-4 OS=Homo sapiens (Human) OX=9606 GN=PSMA4 PE=1 SV=1	1	3	3	3	3	3	0	0	0	0	1	0	2	0	1	0	3	3	0	0	0	0	1	0	2	0	1	0	3
PSMC2	28.6588764289704	27.8081469058613	25.5429770503491	25.667578061282	22.7421712385355	25.8125968530944	27.0678419991748	26.678284417021	28.4793114238501	26.1451491521455	27.5000567661086	26.5550257824453	P35998	P35998	26	26	26	26S protease regulatory subunit 7	PSMC2	sp|P35998|PRS7_HUMAN 26S proteasome regulatory subunit 7 OS=Homo sapiens (Human) OX=9606 GN=PSMC2 PE=1 SV=3	1	26	26	26	23	23	3	2	1	2	3	2	25	2	11	3	23	23	3	2	1	2	3	2	25	2	11	3	23
PSMC5	25.4490647449271	25.6731973442279	21.1855376023943	21.407623394287	22.5377681474353	21.8301882827991	21.9581752853948	25.608484728487	25.8171429336956	23.0158433515641	26.085009133018	26.1935318273869	P62195;Q8NB90	P62195	10;1	10;1	10;1	26S protease regulatory subunit 8	PSMC5	sp|P62195|PRS8_HUMAN 26S proteasome regulatory subunit 8 OS=Homo sapiens (Human) OX=9606 GN=PSMC5 PE=1 SV=1	2	10	10	10	5	5	1	0	0	1	2	2	8	1	2	3	5	5	1	0	0	1	2	2	8	1	2	3	5
PSMD11	26.284750689682	25.4024307687379	25.9322446741749	21.8743645659549	22.9344265465857	26.198504992627	26.1288245857836	27.6855206882023	25.9290416412951	26.8089447378728	26.2665122000508	27.0146755402103	O00231	O00231	6	6	6	26S proteasome non-ATPase regulatory subunit 11	PSMD11	sp|O00231|PSD11_HUMAN 26S proteasome non-ATPase regulatory subunit 11 OS=Homo sapiens (Human) OX=9606 GN=PSMD11 PE=1 SV=3	1	6	6	6	6	6	2	1	1	2	1	2	5	2	4	2	6	6	2	1	1	2	1	2	5	2	4	2	6
PSMD8	24.1921964774509	24.5022743578612	23.2498542923148	21.0046381816366	24.7382989687233	22.1743400214122	21.0567842241905	23.9938878101686	24.4627628572616	21.6676238434934	21.3006229789658	22.1733281058057	P48556	P48556	2	2	2	26S proteasome non-ATPase regulatory subunit 8	PSMD8	sp|P48556|PSMD8_HUMAN 26S proteasome non-ATPase regulatory subunit 8 OS=Homo sapiens (Human) OX=9606 GN=PSMD8 PE=1 SV=2	1	2	2	2	2	2	0	0	0	0	0	0	2	0	0	0	2	2	0	0	0	0	0	0	2	0	0	0	2
PSME3	25.2314725774107	25.6308147961122	24.60065204343	22.0959119875297	24.3778835994048	21.8831178945278	20.8078110771895	24.5955902494398	24.0895823759139	23.1228071399764	25.4555695396775	22.7513726346513	P61289	P61289	6	6	6	Proteasome activator complex subunit 3	PSME3	sp|P61289|PSME3_HUMAN Proteasome activator complex subunit 3 OS=Homo sapiens (Human) OX=9606 GN=PSME3 PE=1 SV=1	1	6	6	6	4	6	2	0	0	0	0	0	4	1	2	0	4	6	2	0	0	0	0	0	4	1	2	0	4
PTBP1	23.7708227563675	23.1035279387463	21.1436091261425	20.621339245748	21.7353370803834	21.6356813752584	22.3694269810635	23.9517191000414	23.075141578983	21.0252371500626	24.7016575819776	22.225441927108	P26599;O95758	P26599	6;2	6;2	6;2	Polypyrimidine tract-binding protein 1	PTBP1	sp|P26599|PTBP1_HUMAN Polypyrimidine tract-binding protein 1 OS=Homo sapiens (Human) OX=9606 GN=PTBP1 PE=1 SV=1	2	6	6	6	3	3	0	0	0	0	0	0	3	0	5	0	3	3	0	0	0	0	0	0	3	0	5	0	3
PTER	24.9158844834712	24.3124365187678	21.390762406274	21.4473404088479	23.4286289329584	21.5323974463478	22.9587563449364	23.4154290517967	24.3510400436067	21.5184812684646	21.1784637571066	20.1676012951469	Q96BW5	Q96BW5	3	3	3	Phosphotriesterase-related protein	PTER	sp|Q96BW5|PTER_HUMAN Phosphotriesterase-related protein OS=Homo sapiens (Human) OX=9606 GN=PTER PE=1 SV=1	1	3	3	3	3	3	1	1	1	1	0	1	2	0	0	0	3	3	1	1	1	1	0	1	2	0	0	0	3
PTPN23	24.7198888622712	24.8951814073072	21.9532124153121	22.1744625419961	23.8677366428758	21.6740913730496	23.7159425970147	22.2099261170992	25.071897335085	21.428671654481	21.5666004876191	23.3234173804008	Q9H3S7	Q9H3S7	22	22	22	Tyrosine-protein phosphatase non-receptor type 23	PTPN23	sp|Q9H3S7|PTN23_HUMAN Tyrosine-protein phosphatase non-receptor type 23 OS=Homo sapiens (Human) OX=9606 GN=PTPN23 PE=1 SV=1	1	22	22	22	13	15	0	0	0	0	2	0	20	0	1	1	13	15	0	0	0	0	2	0	20	0	1	1	13
PTTG1	24.6541438847344	23.934541063514	22.5599217952188	22.1019375904889	23.2733482355919	22.0201080631424	22.4500268983561	23.7827207727608	23.7542987172687	23.0137409597221	21.5408017388069	20.8261871220658	O95997;Q9NZH5	O95997;Q9NZH5	2;1	2;1	2;1	Securin;Securin-2	PTTG1;PTTG2	sp|O95997|PTTG1_HUMAN Securin OS=Homo sapiens (Human) OX=9606 GN=PTTG1 PE=1 SV=1;sp|Q9NZH5|PTTG2_HUMAN Securin-2 OS=Homo sapiens (Human) OX=9606 GN=PTTG2 PE=1 SV=2	2	2	2	2	2	2	0	0	0	0	1	0	2	0	0	0	2	2	0	0	0	0	1	0	2	0	0	0	2
PUF60	23.5013026824308	23.9993793531138	22.9875024027319	22.5393613358234	24.2746055852812	22.7835252869426	21.8732417815917	23.7907883219858	23.4167377493751	22.1523843285972	25.2338510588609	20.0619944484503	Q9UHX1	Q9UHX1	2	2	2	Poly(U)-binding-splicing factor PUF60	PUF60	sp|Q9UHX1|PUF60_HUMAN Poly(U)-binding-splicing factor PUF60 OS=Homo sapiens (Human) OX=9606 GN=PUF60 PE=1 SV=1	1	2	2	2	2	2	0	0	0	0	0	0	2	0	1	0	2	2	0	0	0	0	0	0	2	0	1	0	2
PUM1	24.3322431112882	24.3269741738905	21.9793394139144	20.8718269595347	23.1413677422737	22.0917136394118	22.2254670001722	23.272217862188	24.9322897365678	21.2606793087122	26.2406537849676	20.2352739060293	Q14671;Q8TB72	Q14671	6;2	6;2	6;2	Pumilio homolog 1	PUM1	sp|Q14671|PUM1_HUMAN Pumilio homolog 1 OS=Homo sapiens (Human) OX=9606 GN=PUM1 PE=1 SV=3	2	6	6	6	4	3	0	0	0	1	1	1	4	0	4	1	4	3	0	0	0	1	1	1	4	0	4	1	4
RAB1B	22.4148555301587	22.8109998838158	22.6319241801485	21.9765169690979	23.8003025970298	21.6015492025378	21.0871244788072	23.3203504161346	21.6436800687905	20.9083263909352	20.7695510565478	22.2364238991152	Q9H0U4;Q92928;P62820	Q9H0U4;Q92928;P62820	2;1;1	2;1;1	2;1;1	Ras-related protein Rab-1B;Putative Ras-related protein Rab-1C;Ras-related protein Rab-1A	RAB1B;RAB1C;RAB1A	sp|Q9H0U4|RAB1B_HUMAN Ras-related protein Rab-1B OS=Homo sapiens (Human) OX=9606 GN=RAB1B PE=1 SV=1;sp|Q92928|RAB1C_HUMAN Putative Ras-related protein Rab-1C OS=Homo sapiens (Human) OX=9606 GN=RAB1C PE=5 SV=2;sp|P62820|RAB1A_HUMAN Ras-related protein Rab-1	3	2	2	2	2	2	0	0	0	0	0	0	2	0	1	0	2	2	0	0	0	0	0	0	2	0	1	0	2
RAB3GAP2	23.5134018395649	23.1506286415194	21.9226841279157	23.0455497801888	23.1318021470871	21.2355934445166	20.5209006354147	23.2357751241859	22.9982949887807	23.1988734927424	23.36572972181	22.0973602804295	Q9H2M9	Q9H2M9	4	4	4	Rab3 GTPase-activating protein non-catalytic subunit	RAB3GAP2	sp|Q9H2M9|RBGPR_HUMAN Rab3 GTPase-activating protein non-catalytic subunit OS=Homo sapiens (Human) OX=9606 GN=RAB3GAP2 PE=1 SV=1	1	4	4	4	2	2	1	0	0	0	0	0	4	0	2	0	2	2	1	0	0	0	0	0	4	0	2	0	2
RABEP1	21.1701598854325	20.3633695778141	26.4906932378419	27.0312845684851	23.680948336925	26.9603587056741	22.8107650188514	23.0551849172675	20.8492843312744	22.2510726506074	21.3863009002433	23.1443110971884	Q15276	Q15276	3	3	3	Rab GTPase-binding effector protein 1	RABEP1	sp|Q15276|RABE1_HUMAN Rab GTPase-binding effector protein 1 OS=Homo sapiens (Human) OX=9606 GN=RABEP1 PE=1 SV=2	1	3	3	3	2	1	2	2	1	2	1	1	2	1	0	0	2	1	2	2	1	2	1	1	2	1	0	0	2
RAN	37.5517740732167	37.0514620966158	35.7182210812115	36.5220971430606	36.7953192856357	36.0903754628701	36.8157390884326	35.3476733420297	37.0818315251733	36.5426510179349	35.8814408650254	35.0126774705911	P62826	P62826	14	14	14	GTP-binding nuclear protein Ran	RAN	sp|P62826|RAN_HUMAN GTP-binding nuclear protein Ran OS=Homo sapiens (Human) OX=9606 GN=RAN PE=1 SV=3	1	14	14	14	12	14	7	6	5	8	7	7	13	4	9	8	12	14	7	6	5	8	7	7	13	4	9	8	12
RANBP1	26.5161102226152	26.3527413649218	23.3326398433934	21.2258193135961	23.6527816855849	23.0388120518944	20.8231972209553	23.1287370624152	26.4190227612387	20.4773631567474	26.6161068179019	22.1218105167924	P43487	P43487	4	4	4	Ran-specific GTPase-activating protein	RANBP1	sp|P43487|RANG_HUMAN Ran-specific GTPase-activating protein OS=Homo sapiens (Human) OX=9606 GN=RANBP1 PE=1 SV=1	1	4	4	4	3	3	1	0	0	1	1	0	4	0	2	1	3	3	1	0	0	1	1	0	4	0	2	1	3
RANBP2	27.8029194099582	28.2825519368721	27.3992556252992	26.768123937091	26.7845661569375	27.129669778649	25.5216615378991	27.8625423948871	28.5838757917922	25.1624632463271	27.1630777801912	25.2011254207809	P49792	P49792	63	63	44	E3 SUMO-protein ligase RanBP2	RANBP2	sp|P49792|RBP2_HUMAN E3 SUMO-protein ligase RanBP2 OS=Homo sapiens (Human) OX=9606 GN=RANBP2 PE=1 SV=2	1	63	63	44	44	52	10	4	3	7	10	8	55	6	17	8	44	52	10	4	3	7	10	8	55	6	17	8	31
RANGAP1	27.8326768123387	27.6943160112773	21.078894147021	22.0308553822855	22.5933419176759	21.4877283829772	28.6163522487376	23.0660329212734	27.3014712155809	27.2457212632064	27.3755066843373	21.9417141381852	P46060	P46060	17	17	17	Ran GTPase-activating protein 1	RANGAP1	sp|P46060|RAGP1_HUMAN Ran GTPase-activating protein 1 OS=Homo sapiens (Human) OX=9606 GN=RANGAP1 PE=1 SV=1	1	17	17	17	11	11	1	1	0	0	3	0	14	2	9	2	11	11	1	1	0	0	3	0	14	2	9	2	11
RAPGEF6	25.6338936562	25.0220409560505	22.2009361688158	27.6652618492185	22.4221125680777	22.9265649976434	24.4627004610052	24.0017002500962	25.633367109986	22.1152400656117	25.0127377359688	21.7289235561248	Q8TEU7;Q9Y4G8	Q8TEU7	20;2	20;2	20;2	Rap guanine nucleotide exchange factor 6	RAPGEF6	sp|Q8TEU7|RPGF6_HUMAN Rap guanine nucleotide exchange factor 6 OS=Homo sapiens (Human) OX=9606 GN=RAPGEF6 PE=1 SV=2	2	20	20	20	13	15	1	3	1	2	3	3	17	1	4	1	13	15	1	3	1	2	3	3	17	1	4	1	13
RBBP4	27.0852725889917	27.159713844992	22.4835636571531	22.102449788119	22.4828089545289	23.6812455276177	21.5802514563938	23.1240551728566	26.8744349085978	20.6999708157135	20.0242238816276	22.5992414526626	Q09028	Q09028	7	2	2	Histone-binding protein RBBP4	RBBP4	sp|Q09028|RBBP4_HUMAN Histone-binding protein RBBP4 OS=Homo sapiens (Human) OX=9606 GN=RBBP4 PE=1 SV=3	1	7	2	2	5	5	0	1	1	1	2	1	6	1	2	1	1	1	0	1	1	1	1	1	2	1	1	1	1
RBBP6	22.8573022037867	23.301174639356	23.5393593663247	20.1945905797474	25.0179821469523	21.202948782619	21.9385975724599	23.5604130319295	22.9093979862761	21.5479256261628	23.5324329788908	21.9239358798039	Q7Z6E9	Q7Z6E9	7	7	7	E3 ubiquitin-protein ligase RBBP6	RBBP6	sp|Q7Z6E9|RBBP6_HUMAN E3 ubiquitin-protein ligase RBBP6 OS=Homo sapiens (Human) OX=9606 GN=RBBP6 PE=1 SV=1	1	7	7	7	4	3	0	0	0	0	0	0	4	0	4	0	4	3	0	0	0	0	0	0	4	0	4	0	4
RBBP7	25.3575648906753	26.1487605028988	21.0070525636684	21.5718338204748	21.8236575908301	22.5171635861681	22.4976231095131	21.1679970204908	26.1777676102688	22.1846006093374	24.3148581353559	22.0642019616548	Q16576	Q16576	8	8	3	Histone-binding protein RBBP7	RBBP7	sp|Q16576|RBBP7_HUMAN Histone-binding protein RBBP7 OS=Homo sapiens (Human) OX=9606 GN=RBBP7 PE=1 SV=1	1	8	8	3	6	6	0	0	0	1	2	0	7	0	2	0	6	6	0	0	0	1	2	0	7	0	2	0	2
RBM25	22.671438269093	23.3379691811484	20.3710284076069	22.09010924738	21.7338805595549	22.0143636590069	22.4498785182564	22.7531864013671	22.505766980627	20.9530993879244	23.6927474453229	23.0016843739402	P49756	P49756	2	2	2	RNA-binding protein 25	RBM25	sp|P49756|RBM25_HUMAN RNA-binding protein 25 OS=Homo sapiens (Human) OX=9606 GN=RBM25 PE=1 SV=3	1	2	2	2	1	2	0	0	0	0	0	0	2	0	2	0	1	2	0	0	0	0	0	0	2	0	2	0	1
RBM27	25.6617737493646	26.256901011442	22.1381180275846	22.7060293020106	22.4117819809522	22.5517795956483	23.4501037083064	23.4818022251761	24.9477528539556	23.3037306599081	26.7427826868374	23.7291152773725	Q9P2N5;Q5T8P6	Q9P2N5	12;1	12;1	12;1	RNA-binding protein 27	RBM27	sp|Q9P2N5|RBM27_HUMAN RNA-binding protein 27 OS=Homo sapiens (Human) OX=9606 GN=RBM27 PE=1 SV=2	2	12	12	12	11	10	2	1	2	2	3	1	10	1	8	1	11	10	2	1	2	2	3	1	10	1	8	1	11
RBM39	22.5134741291371	22.8200877874217	20.8811752290028	22.3555304960019	23.3586361102276	22.6211463995948	22.5213105407069	22.9146056332364	23.0208802696117	21.6033230403596	21.0319257575041	22.6343533543131	Q14498	Q14498	3	3	3	RNA-binding protein 39	RBM39	sp|Q14498|RBM39_HUMAN RNA-binding protein 39 OS=Homo sapiens (Human) OX=9606 GN=RBM39 PE=1 SV=2	1	3	3	3	2	2	0	0	0	0	0	0	2	1	1	0	2	2	0	0	0	0	0	0	2	1	1	0	2
RBM4	24.0936980239063	24.1179106500046	20.2061574571675	19.9830180740882	22.3740386376033	21.9294109002564	22.1680423183471	22.6594286484028	24.4491592270675	21.5252329287288	21.2652829734987	21.9230168566007	Q9BWF3;Q9BQ04	Q9BWF3;Q9BQ04	4;2	4;2	4;2	RNA-binding protein 4;RNA-binding protein 4B	RBM4;RBM4B	sp|Q9BWF3|RBM4_HUMAN RNA-binding protein 4 OS=Homo sapiens (Human) OX=9606 GN=RBM4 PE=1 SV=1;sp|Q9BQ04|RBM4B_HUMAN RNA-binding protein 4B OS=Homo sapiens (Human) OX=9606 GN=RBM4B PE=1 SV=1	2	4	4	4	4	3	0	0	0	0	1	0	4	1	1	1	4	3	0	0	0	0	1	0	4	1	1	1	4
RBM42	26.0604805598389	29.3904877762918	30.3761693830357	32.5741844100093	33.2757257498933	32.0763223939085	26.1209385088297	29.005094279431	26.0993078358764	26.9655421127652	27.9341023304141	29.5349723734907	Q9BTD8	Q9BTD8	4	4	4	RNA-binding protein 42	RBM42	sp|Q9BTD8|RBM42_HUMAN RNA-binding protein 42 OS=Homo sapiens (Human) OX=9606 GN=RBM42 PE=1 SV=1	1	4	4	4	4	4	1	1	1	1	1	1	4	1	4	1	4	4	1	1	1	1	1	1	4	1	4	1	4
RBX1	20.2176673527086	20.9943371429624	24.8069554739106	26.051754596856	26.8343657272044	25.895019573001	21.4261889843557	24.4455645486912	24.4960077127224	22.9035994534655	22.2977797849559	24.746118992786	P62877	P62877	2	2	2	E3 ubiquitin-protein ligase RBX1;E3 ubiquitin-protein ligase RBX1, N-terminally processed	RBX1	sp|P62877|RBX1_HUMAN E3 ubiquitin-protein ligase RBX1 OS=Homo sapiens (Human) OX=9606 GN=RBX1 PE=1 SV=1	1	2	2	2	0	0	1	1	1	1	1	2	2	2	1	2	0	0	1	1	1	1	1	2	2	2	1	2	0
REV3L	24.9031121232749	24.8249793221732	22.4726161121231	23.0526766664722	23.0317809347208	20.6564823849071	25.3931953481551	25.8146761406022	27.0228452636894	21.7961277471075	23.6157140416987	21.4152874301209	O60673	O60673	28	28	28	DNA polymerase zeta catalytic subunit	REV3L	sp|O60673|REV3L_HUMAN DNA polymerase zeta catalytic subunit OS=Homo sapiens (Human) OX=9606 GN=REV3L PE=1 SV=2	1	28	28	28	11	12	0	0	0	0	6	4	24	1	2	1	11	12	0	0	0	0	6	4	24	1	2	1	11
RIF1	23.2795176349259	23.5429770503491	22.9330018610344	21.5563509178907	23.8980993043435	23.5492441235214	22.761039719556	23.7638218042262	22.9533325436158	21.1172134404505	25.0282099402618	20.5830256060044	Q5UIP0	Q5UIP0	11	11	11	Telomere-associated protein RIF1	RIF1	sp|Q5UIP0|RIF1_HUMAN Telomere-associated protein RIF1 OS=Homo sapiens (Human) OX=9606 GN=RIF1 PE=1 SV=2	1	11	11	11	8	9	1	0	0	1	0	0	10	1	6	0	8	9	1	0	0	1	0	0	10	1	6	0	8
RIMKLB	23.6026354412886	23.8850200706904	22.6992995218268	22.0160233687048	23.0880273332816	22.7003580232715	21.4489439599347	23.5858897006477	23.9436902420364	21.6600509507987	21.3585256917515	20.85058782483	Q9ULI2	Q9ULI2	3	3	3	Beta-citrylglutamate synthase B	RIMKLB	sp|Q9ULI2|RIMKB_HUMAN Beta-citrylglutamate synthase B OS=Homo sapiens (Human) OX=9606 GN=RIMKLB PE=2 SV=2	1	3	3	3	3	3	0	0	0	0	0	0	2	0	0	0	3	3	0	0	0	0	0	0	2	0	0	0	3
RNF219	26.4893462407191	26.2029942454171	22.9518481639624	20.3861866327473	23.1878559787524	21.3203656680546	27.2707059542438	27.6022248184426	27.2581778203294	21.2188185158842	25.5407029730065	25.1163249221676	Q5W0B1	Q5W0B1	19	19	19	RING finger protein 219	RNF219	sp|Q5W0B1|OBI1_HUMAN ORC ubiquitin ligase 1 OS=Homo sapiens (Human) OX=9606 GN=OBI1 PE=1 SV=1	1	19	19	19	12	10	1	1	0	1	6	4	16	0	7	2	12	10	1	1	0	1	6	4	16	0	7	2	12
RNPS1	25.9123022435707	25.6267272477995	26.7431680392078	20.7083974075245	22.991227695718	21.5690330353789	22.5260382377252	26.0579633069443	25.5265350577227	22.606456998098	25.7076725573973	22.3698149620714	Q15287	Q15287	3	3	3	RNA-binding protein with serine-rich domain 1	RNPS1	sp|Q15287|RNPS1_HUMAN RNA-binding protein with serine-rich domain 1 OS=Homo sapiens (Human) OX=9606 GN=RNPS1 PE=1 SV=1	1	3	3	3	3	3	2	0	0	1	1	2	3	1	2	1	3	3	2	0	0	1	1	2	3	1	2	1	3
RP9	22.2399585707539	22.397882451555	22.9446070960677	21.5922277245896	23.2403156461268	20.298640755833	21.6288313055168	22.4966727725795	21.9700047509803	22.5238417365015	23.2085118206486	21.3444550984724	Q8TA86	Q8TA86	2	2	2	Retinitis pigmentosa 9 protein	RP9	sp|Q8TA86|RP9_HUMAN Retinitis pigmentosa 9 protein OS=Homo sapiens (Human) OX=9606 GN=RP9 PE=1 SV=2	1	2	2	2	2	2	0	0	0	0	0	0	2	0	2	0	2	2	0	0	0	0	0	0	2	0	2	0	2
RPAP3	26.8493583283658	26.4439218915808	24.4214325819138	21.9721161759487	22.8383784508249	22.7403780780729	26.0704854056664	22.1387276850519	27.7005468196687	26.0677189320799	25.6612572827739	24.0023872068575	Q9H6T3	Q9H6T3	22	22	22	RNA polymerase II-associated protein 3	RPAP3	sp|Q9H6T3|RPAP3_HUMAN RNA polymerase II-associated protein 3 OS=Homo sapiens (Human) OX=9606 GN=RPAP3 PE=1 SV=2	1	22	22	22	18	16	2	0	0	1	6	1	21	2	6	3	18	16	2	0	0	1	6	1	21	2	6	3	18
RPGR	22.0649348124284	21.5536086714128	21.6454916937668	21.3468881104016	22.6483692973705	21.6093117757935	20.8165640665185	23.9623716827134	21.9257500040508	21.7962719858539	20.6961590987289	21.1175584350824	Q92834	Q92834	2	2	2	X-linked retinitis pigmentosa GTPase regulator	RPGR	sp|Q92834|RPGR_HUMAN X-linked retinitis pigmentosa GTPase regulator OS=Homo sapiens (Human) OX=9606 GN=RPGR PE=1 SV=2	1	2	2	2	2	2	0	0	0	0	0	0	2	0	0	0	2	2	0	0	0	0	0	0	2	0	0	0	2
RPL10	23.9626990590076	23.2796593187012	20.9629368126499	22.7665656572595	23.89467632914	21.7838673946341	20.8747276721789	22.7563771448059	23.3465158973451	21.2130874165967	22.0249447241794	21.5720337787257	P27635;Q96L21	P27635	3;1	3;1	3;1	60S ribosomal protein L10	RPL10	sp|P27635|RL10_HUMAN 60S ribosomal protein L10 OS=Homo sapiens (Human) OX=9606 GN=RPL10 PE=1 SV=4	2	3	3	3	2	2	0	0	0	0	0	0	3	0	0	0	2	2	0	0	0	0	0	0	3	0	0	0	2
RPL11	25.7084884497537	25.2771068793942	22.118100321573	22.2789476921345	22.3532484093248	23.1274729930436	25.9031810950943	24.2099126969667	25.0996489483432	22.6261871638733	25.6154614862315	21.8853974020042	P62913	P62913	3	3	3	60S ribosomal protein L11	RPL11	sp|P62913|RL11_HUMAN 60S ribosomal protein L11 OS=Homo sapiens (Human) OX=9606 GN=RPL11 PE=1 SV=2	1	3	3	3	3	3	1	0	0	1	2	0	3	1	2	0	3	3	1	0	0	1	2	0	3	1	2	0	3
RPL13	27.1406319646734	26.6184892377638	26.1496328603651	21.7029039559219	22.9633416652363	26.1022748190113	20.2406781957444	24.4811471565962	26.8665567711077	20.9499500072053	27.0322309083294	26.7537888409457	P26373	P26373	7	7	7	60S ribosomal protein L13	RPL13	sp|P26373|RL13_HUMAN 60S ribosomal protein L13 OS=Homo sapiens (Human) OX=9606 GN=RPL13 PE=1 SV=4	1	7	7	7	6	6	3	1	1	2	1	1	6	1	4	2	6	6	3	1	1	2	1	1	6	1	4	2	6
RPL18	24.2798009885634	24.0509247463639	22.9454404951628	21.6135751504292	24.4092118745186	21.3481125715652	21.4403070698978	22.6297427534817	24.1552227968617	19.6053270567247	21.1935539267627	22.5245199481582	Q07020	Q07020	4	4	4	60S ribosomal protein L18	RPL18	sp|Q07020|RL18_HUMAN 60S ribosomal protein L18 OS=Homo sapiens (Human) OX=9606 GN=RPL18 PE=1 SV=2	1	4	4	4	2	2	1	1	0	0	0	0	3	1	2	1	2	2	1	1	0	0	0	0	3	1	2	1	2
RPL19	26.4591081299109	26.0217656952013	21.5948400788898	22.3094877429451	22.8134034522562	21.4425973450359	21.5748243862437	23.8963485250156	26.0208124634364	22.1913434956846	25.7086200020932	23.0031478878319	P84098	P84098	2	2	2	60S ribosomal protein L19	RPL19	sp|P84098|RL19_HUMAN 60S ribosomal protein L19 OS=Homo sapiens (Human) OX=9606 GN=RPL19 PE=1 SV=1	1	2	2	2	2	2	1	1	0	1	1	1	2	0	2	0	2	2	1	1	0	1	1	1	2	0	2	0	2
RPL24	24.8319040779652	24.2599024148956	22.9505090824002	22.2979621639047	24.0841427257815	21.7376520451412	22.428781723362	23.6515590568081	24.0764307122399	20.1441936647813	21.7959003295591	22.3266882927385	P83731	P83731	2	2	2	60S ribosomal protein L24	RPL24	sp|P83731|RL24_HUMAN 60S ribosomal protein L24 OS=Homo sapiens (Human) OX=9606 GN=RPL24 PE=1 SV=1	1	2	2	2	2	2	0	0	0	0	0	0	2	0	1	0	2	2	0	0	0	0	0	0	2	0	1	0	2
RPL27	24.7074092678554	24.2781000313522	22.4781103964862	23.4556933406672	23.4308948734072	20.9305666168933	19.956290189262	23.3766201419662	24.3270427251267	21.3904692497053	21.6699504334342	22.3606402202265	P61353	P61353	3	3	3	60S ribosomal protein L27	RPL27	sp|P61353|RL27_HUMAN 60S ribosomal protein L27 OS=Homo sapiens (Human) OX=9606 GN=RPL27 PE=1 SV=2	1	3	3	3	2	2	0	0	0	1	0	0	3	0	1	0	2	2	0	0	0	1	0	0	3	0	1	0	2
RPL28	22.4768450694554	22.1499157786027	21.9149305627508	23.2970685445985	22.2475360243168	24.7045098766371	21.4292381418228	23.5892000913582	19.9260818890685	24.428618128676	24.4415810347727	23.3755701718525	P46779	P46779	3	3	3	60S ribosomal protein L28	RPL28	sp|P46779|RL28_HUMAN 60S ribosomal protein L28 OS=Homo sapiens (Human) OX=9606 GN=RPL28 PE=1 SV=3	1	3	3	3	2	2	0	1	0	0	0	1	1	0	2	0	2	2	0	1	0	0	0	1	1	0	2	0	2
RPL3	24.4832076260586	23.8871603610782	21.8437206129494	23.9132607756953	22.470538374115	23.3717613802666	20.4339806071859	23.2995282227801	24.6803517965357	21.0088600386716	21.8142404610072	21.2769088812879	P39023	P39023	4	4	4	60S ribosomal protein L3	RPL3	sp|P39023|RL3_HUMAN 60S ribosomal protein L3 OS=Homo sapiens (Human) OX=9606 GN=RPL3 PE=1 SV=2	1	4	4	4	3	4	0	0	0	0	0	1	4	0	1	1	3	4	0	0	0	0	0	1	4	0	1	1	3
RPL31	25.9457676213956	21.3600627972124	28.259300837403	22.9220658682773	23.2241680429438	28.8799358009089	21.1615282252437	23.6508279127501	20.2833054774238	20.7932184494517	21.1878600030687	27.4527763855482	P62899	P62899	3	3	3	60S ribosomal protein L31	RPL31	sp|P62899|RL31_HUMAN 60S ribosomal protein L31 OS=Homo sapiens (Human) OX=9606 GN=RPL31 PE=1 SV=1	1	3	3	3	2	1	2	1	1	2	1	1	1	1	2	2	2	1	2	1	1	2	1	1	1	1	2	2	2
RPL4	24.8334008751097	24.2134893259203	21.119861620709	22.1047091074733	24.9144476824894	21.6246239824484	21.003463684065	23.9334816388818	24.0191162724928	21.5733341848838	26.0183098826571	22.4667585021345	P36578	P36578	5	5	5	60S ribosomal protein L4	RPL4	sp|P36578|RL4_HUMAN 60S ribosomal protein L4 OS=Homo sapiens (Human) OX=9606 GN=RPL4 PE=1 SV=5	1	5	5	5	4	5	1	1	0	1	1	1	4	1	3	1	4	5	1	1	0	1	1	1	4	1	3	1	4
RPL9	24.0487648984875	23.5704533323934	22.3876660362263	21.2260279668105	23.7146243473328	23.6047100820944	20.3788884877043	23.0698202975431	24.1018942637397	21.2915213757752	21.9446499018656	22.9938334150848	P32969	P32969	3	3	3	60S ribosomal protein L9	RPL9	sp|P32969|RL9_HUMAN 60S ribosomal protein L9 OS=Homo sapiens (Human) OX=9606 GN=RPL9P8 PE=1 SV=1	1	3	3	3	3	2	0	0	0	0	0	0	3	0	1	0	3	2	0	0	0	0	0	0	3	0	1	0	3
RPLP2	24.5370036391004	23.716491270887	21.1809425791494	23.4881684905871	22.3031644765622	22.732554146748	21.6830662783614	23.7664238641111	23.7346922571405	21.1872809739161	25.1376647406596	22.3071192603406	P05387	P05387	3	3	3	60S acidic ribosomal protein P2	RPLP2	sp|P05387|RLA2_HUMAN 60S acidic ribosomal protein P2 OS=Homo sapiens (Human) OX=9606 GN=RPLP2 PE=1 SV=1	1	3	3	3	3	2	0	0	0	0	0	0	3	0	2	0	3	2	0	0	0	0	0	0	3	0	2	0	3
RPRD2	23.6072716091438	24.7415488671071	21.8486582257023	21.2182828141348	22.4187135269471	22.8268537619345	21.3147673673519	23.6957489544001	24.1379773675726	22.4711397318184	24.7813176866066	22.1308846874454	Q5VT52	Q5VT52	15	15	15	Regulation of nuclear pre-mRNA domain-containing protein 2	RPRD2	sp|Q5VT52|RPRD2_HUMAN Regulation of nuclear pre-mRNA domain-containing protein 2 OS=Homo sapiens (Human) OX=9606 GN=RPRD2 PE=1 SV=1	1	15	15	15	6	10	0	0	0	0	1	0	9	0	8	0	6	10	0	0	0	0	1	0	9	0	8	0	6
RPS14	24.8201170108035	24.5476321448869	23.8450803450551	21.515369034505	23.2261173523728	22.8599723370025	20.9654940710504	23.4431825370773	24.5902941883885	22.3087968519075	26.1548173366386	22.6040211277603	P62263	P62263	4	4	4	40S ribosomal protein S14	RPS14	sp|P62263|RS14_HUMAN 40S ribosomal protein S14 OS=Homo sapiens (Human) OX=9606 GN=RPS14 PE=1 SV=3	1	4	4	4	2	3	2	0	0	1	0	0	4	1	2	1	2	3	2	0	0	1	0	0	4	1	2	1	2
RPS15A	25.3634923376977	24.8755836352001	22.2689499315034	21.5907638909349	23.323718454453	22.4608321451232	23.9522785741987	22.8786221788536	24.6817462749172	21.6537405907156	22.1061961005609	22.323106915925	P62244	P62244	2	2	2	40S ribosomal protein S15a	RPS15A	sp|P62244|RS15A_HUMAN 40S ribosomal protein S15a OS=Homo sapiens (Human) OX=9606 GN=RPS15A PE=1 SV=2	1	2	2	2	2	2	0	0	0	0	0	0	2	0	0	0	2	2	0	0	0	0	0	0	2	0	0	0	2
RPS16	23.9441372428272	23.7608092686235	21.5000286744185	21.7950504611509	23.6341881929528	21.9089110231348	22.9850834717158	23.1941856543965	23.8928214533824	21.7995366089552	22.356098280442	21.3731755087422	P62249	P62249	3	3	3	40S ribosomal protein S16	RPS16	sp|P62249|RS16_HUMAN 40S ribosomal protein S16 OS=Homo sapiens (Human) OX=9606 GN=RPS16 PE=1 SV=2	1	3	3	3	3	2	0	0	0	0	0	0	3	0	1	0	3	2	0	0	0	0	0	0	3	0	1	0	3
RPS17	22.792173876084	22.776616962538	22.8926030158525	22.2623884418195	22.4009099377427	22.6235348847518	21.6309777424654	22.5087732205153	22.8464965908644	22.2200737573467	21.6066459432115	20.6156683289712	P08708	P08708	2	2	2	40S ribosomal protein S17	RPS17	sp|P08708|RS17_HUMAN 40S ribosomal protein S17 OS=Homo sapiens (Human) OX=9606 GN=RPS17 PE=1 SV=2	1	2	2	2	2	1	0	0	0	0	0	0	2	0	0	0	2	1	0	0	0	0	0	0	2	0	0	0	2
RPS18	24.6200846596058	24.0569717071292	23.8157757278414	22.9365058101123	25.1799520608747	23.5434491364269	21.4094011305307	23.1079561783245	24.5996876940106	20.6858740461354	25.8498116721626	21.239596473937	P62269	P62269	5	5	5	40S ribosomal protein S18	RPS18	sp|P62269|RS18_HUMAN 40S ribosomal protein S18 OS=Homo sapiens (Human) OX=9606 GN=RPS18 PE=1 SV=3	1	5	5	5	3	3	2	0	0	2	1	0	5	1	3	1	3	3	2	0	0	2	1	0	5	1	3	1	3
RPS2	24.9167501870921	24.6122304908168	21.4323850136098	20.9903855508646	24.4385209530924	21.8861521153703	21.2018008725206	22.3214413176185	25.2066128760289	20.5721265887142	21.4867424368035	22.2682747890986	P15880	P15880	4	4	4	40S ribosomal protein S2	RPS2	sp|P15880|RS2_HUMAN 40S ribosomal protein S2 OS=Homo sapiens (Human) OX=9606 GN=RPS2 PE=1 SV=2	1	4	4	4	3	3	1	0	0	1	0	0	4	0	1	0	3	3	1	0	0	1	0	0	4	0	1	0	3
RPS3A	24.4830845869522	24.0606042459181	21.5734553520814	23.1465051595611	23.9029108750784	21.8994956178324	20.3208731828083	23.6983966642453	24.3187932313393	21.3336488385177	24.551216336255	22.3191170889341	P61247	P61247	6	6	6	40S ribosomal protein S3a	RPS3A	sp|P61247|RS3A_HUMAN 40S ribosomal protein S3a OS=Homo sapiens (Human) OX=9606 GN=RPS3A PE=1 SV=2	1	6	6	6	4	4	1	0	1	1	0	1	4	0	3	1	4	4	1	0	1	1	0	1	4	0	3	1	4
RPS4X	24.4986880572758	24.6650313791716	21.5157912180932	22.9909819523692	22.5281571150467	23.2568035004702	21.2418984467128	23.4446664321004	24.1430480829156	21.2774417286115	21.6019401484398	22.0161275684704	P62701;Q8TD47	P62701	5;1	5;1	5;1	40S ribosomal protein S4, X isoform	RPS4X	sp|P62701|RS4X_HUMAN 40S ribosomal protein S4, X isoform OS=Homo sapiens (Human) OX=9606 GN=RPS4X PE=1 SV=2	2	5	5	5	4	3	0	0	0	1	0	0	4	0	2	1	4	3	0	0	0	1	0	0	4	0	2	1	4
RPS6	25.1758467679023	24.2444515246085	21.8362095208127	21.5525972990812	22.5716067615081	23.3006659208249	21.8185405238344	23.0859942477356	24.9457006558274	22.2287250566223	22.6209178111077	21.688986577722	P62753	P62753	3	3	3	40S ribosomal protein S6	RPS6	sp|P62753|RS6_HUMAN 40S ribosomal protein S6 OS=Homo sapiens (Human) OX=9606 GN=RPS6 PE=1 SV=1	1	3	3	3	3	3	0	1	0	1	2	0	2	1	1	1	3	3	0	1	0	1	2	0	2	1	1	1	3
RPS8	24.7049319946485	24.351174874919	20.938171868653	21.5265809284656	23.2240990369693	22.088858579489	22.6501764672201	23.2721342535969	25.1050958074467	22.2026235635183	21.2854436710995	21.7231943201581	P62241	P62241	5	5	5	40S ribosomal protein S8	RPS8	sp|P62241|RS8_HUMAN 40S ribosomal protein S8 OS=Homo sapiens (Human) OX=9606 GN=RPS8 PE=1 SV=2	1	5	5	5	3	3	0	0	0	0	2	0	4	0	1	0	3	3	0	0	0	0	2	0	4	0	1	0	3
RRM2	24.535639892993	24.7972399869726	22.4114253623267	22.7981400935624	23.1078249232356	20.5794291646758	20.3081939215998	22.5739950274921	24.2111884355924	20.6176913517636	20.8208909521255	22.3987451300023	P31350;Q7LG56	P31350	4;1	4;1	4;1	Ribonucleoside-diphosphate reductase subunit M2	RRM2	sp|P31350|RIR2_HUMAN Ribonucleoside-diphosphate reductase subunit M2 OS=Homo sapiens (Human) OX=9606 GN=RRM2 PE=1 SV=1	2	4	4	4	3	2	0	0	0	0	0	1	3	0	0	1	3	2	0	0	0	0	0	1	3	0	0	1	3
RSL1D1	26.5890656697683	27.5932754211374	26.9894520182238	28.4729362696809	27.516831600208	27.1414117998497	21.0194838472929	26.3974451100271	26.8891349852498	21.5333743646761	27.5623089299262	21.6016165767036	O76021	O76021	9	9	9	Ribosomal L1 domain-containing protein 1	RSL1D1	sp|O76021|RL1D1_HUMAN Ribosomal L1 domain-containing protein 1 OS=Homo sapiens (Human) OX=9606 GN=RSL1D1 PE=1 SV=3	1	9	9	9	7	6	1	1	1	1	1	2	4	1	4	1	7	6	1	1	1	1	1	2	4	1	4	1	7
RTCB	24.109805153929	23.6098658779278	23.1296888621589	21.7535745782331	24.6294284069726	22.4383889546782	22.4874791735914	23.2602952676698	24.3963021742974	20.7534469663255	21.3434515294791	21.0854277624663	Q9Y3I0	Q9Y3I0	7	7	7	tRNA-splicing ligase RtcB homolog	RTCB	sp|Q9Y3I0|RTCB_HUMAN RNA-splicing ligase RtcB homolog OS=Homo sapiens (Human) OX=9606 GN=RTCB PE=1 SV=1	1	7	7	7	4	5	0	0	0	0	0	0	7	0	0	0	4	5	0	0	0	0	0	0	7	0	0	0	4
RUFY3	23.5792284553341	23.3605149140937	22.2776068806918	20.487790768463	22.734001681274	22.687854369028	22.2584381130454	23.1323253492649	19.2812095054202	20.5226683887218	22.7143059918751	21.06443242919	Q7L099	Q7L099	2	2	2	Protein RUFY3	RUFY3	sp|Q7L099|RUFY3_HUMAN Protein RUFY3 OS=Homo sapiens (Human) OX=9606 GN=RUFY3 PE=1 SV=1	1	2	2	2	2	2	0	0	0	0	0	0	2	0	1	0	2	2	0	0	0	0	0	0	2	0	1	0	2
RUVBL2	25.4016498430798	26.2925648522721	21.638631882825	22.3229563975433	23.4762620537729	23.3862708974879	25.0818439029795	24.1805285359175	26.7099085806097	20.4246909962997	24.335654223297	21.9727029324232	Q9Y230	Q9Y230	14	14	14	RuvB-like 2	RUVBL2	sp|Q9Y230|RUVB2_HUMAN RuvB-like 2 OS=Homo sapiens (Human) OX=9606 GN=RUVBL2 PE=1 SV=3	1	14	14	14	13	13	1	0	0	2	2	1	14	0	2	0	13	13	1	0	0	2	2	1	14	0	2	0	13
SALL2	22.0064507287069	22.9071070482	22.1738220442065	22.1484758721866	24.6856950146636	21.405909761728	21.669757646895	23.9451462176411	22.5610883941566	21.9685257285025	23.7630405021719	23.181520226587	Q9Y467;Q9BXA9;Q9NSC2	Q9Y467	6;1;1	6;1;1	6;1;1	Sal-like protein 2	SALL2	sp|Q9Y467|SALL2_HUMAN Sal-like protein 2 OS=Homo sapiens (Human) OX=9606 GN=SALL2 PE=1 SV=4	3	6	6	6	2	4	1	0	0	1	1	1	5	1	2	1	2	4	1	0	0	1	1	1	5	1	2	1	2
SAMD4B	24.3942753199943	24.7177989838905	21.330777055082	21.3142508230999	22.090378917146	23.2028081842032	22.3411894299028	23.1507823739129	25.0525010543948	21.0767374214101	23.5013026824308	21.7019334676026	Q5PRF9	Q5PRF9	10	10	10	Protein Smaug homolog 2	SAMD4B	sp|Q5PRF9|SMAG2_HUMAN Protein Smaug homolog 2 OS=Homo sapiens (Human) OX=9606 GN=SAMD4B PE=1 SV=1	1	10	10	10	10	7	1	0	0	0	0	0	9	0	1	0	10	7	1	0	0	0	0	0	9	0	1	0	10
SAP30BP	24.2685659859292	25.0069728411302	22.6451860770652	21.9444701811338	23.7283298862371	21.7443694164825	21.5126179400058	23.0807673577577	24.2931264034068	21.3594661246673	21.512322929975	20.6629797637893	Q9UHR5	Q9UHR5	3	3	3	SAP30-binding protein	SAP30BP	sp|Q9UHR5|S30BP_HUMAN SAP30-binding protein OS=Homo sapiens (Human) OX=9606 GN=SAP30BP PE=1 SV=1	1	3	3	3	2	3	1	0	0	1	0	0	2	0	0	1	2	3	1	0	0	1	0	0	2	0	0	1	2
SARS	25.0712426990551	25.8462287590786	21.8347474032717	21.4821007608471	22.9821901113256	22.1533168498204	21.9964445337476	22.9260305172595	25.7360610258655	21.974196331202	21.4969521091928	22.3027357971343	P49591	P49591	12	12	12	Serine--tRNA ligase, cytoplasmic	SARS	sp|P49591|SYSC_HUMAN Serine--tRNA ligase, cytoplasmic OS=Homo sapiens (Human) OX=9606 GN=SARS1 PE=1 SV=3	1	12	12	12	7	11	0	0	1	1	0	1	11	0	0	0	7	11	0	0	1	1	0	1	11	0	0	0	7
SASS6	23.4384751239049	22.6600551025669	22.2367962649105	21.9190346596188	23.2790476333837	21.4599384732865	21.1674341625171	23.3447849110851	23.0276785872722	21.0761941963482	22.2118140223905	21.6033830787613	Q6UVJ0	Q6UVJ0	2	2	2	Spindle assembly abnormal protein 6 homolog	SASS6	sp|Q6UVJ0|SAS6_HUMAN Spindle assembly abnormal protein 6 homolog OS=Homo sapiens (Human) OX=9606 GN=SASS6 PE=1 SV=1	1	2	2	2	2	2	0	0	0	0	0	0	2	0	1	0	2	2	0	0	0	0	0	0	2	0	1	0	2
SCFD1	24.5822756951705	24.2460475868703	21.8854553849273	22.7382794964132	23.3168202109472	21.7833495481536	22.0192239796536	22.9072400658977	23.6603598221881	20.4403373807257	21.7433651565207	22.2557754638598	Q8WVM8	Q8WVM8	4	4	4	Sec1 family domain-containing protein 1	SCFD1	sp|Q8WVM8|SCFD1_HUMAN Sec1 family domain-containing protein 1 OS=Homo sapiens (Human) OX=9606 GN=SCFD1 PE=1 SV=4	1	4	4	4	4	4	0	1	1	1	1	1	3	1	1	0	4	4	0	1	1	1	1	1	3	1	1	0	4
SCYL2	30.2124553070639	30.1409000805639	29.4713671436182	27.7106312585296	25.9467940377325	27.9931827785834	28.4765330021134	28.0301270872626	28.6849190499679	28.3482816646109	28.4614285492816	27.7532787843588	Q6P3W7	Q6P3W7	32	32	32	SCY1-like protein 2	SCYL2	sp|Q6P3W7|SCYL2_HUMAN SCY1-like protein 2 OS=Homo sapiens (Human) OX=9606 GN=SCYL2 PE=1 SV=1	1	32	32	32	27	29	9	5	4	7	8	5	27	5	15	6	27	29	9	5	4	7	8	5	27	5	15	6	27
SEC16A	25.3209288736971	24.5446876279024	22.5759956946147	22.1059876414334	22.3373920023864	21.8779999594641	26.4755438279254	24.2060013470681	26.6696608289447	21.546230491849	23.4803750684078	21.8346233746851	O15027	O15027	27	27	27	Protein transport protein Sec16A	SEC16A	sp|O15027|SC16A_HUMAN Protein transport protein Sec16A OS=Homo sapiens (Human) OX=9606 GN=SEC16A PE=1 SV=4	1	27	27	27	11	14	1	2	1	1	13	4	20	1	2	1	11	14	1	2	1	1	13	4	20	1	2	1	11
SEC22B	23.836630592874	23.0423994934855	21.893872607785	21.147831340969	22.716866439663	21.271539733092	22.1790045312789	22.5906466050674	20.9945060846415	23.5862373992443	22.0269367978178	22.7453682392774	O75396	O75396	2	2	2	Vesicle-trafficking protein SEC22b	SEC22B	sp|O75396|SC22B_HUMAN Vesicle-trafficking protein SEC22b OS=Homo sapiens (Human) OX=9606 GN=SEC22B PE=1 SV=4	1	2	2	2	2	2	0	0	0	0	0	0	1	0	1	0	2	2	0	0	0	0	0	0	1	0	1	0	2
SECISBP2	23.8472806694722	23.8253190710447	22.0780906380058	22.7513206901982	25.317135544016	21.3280339781827	20.723148739204	22.6798847395717	24.2196317696495	20.7736041005198	21.8965375917704	21.9395908298159	Q96T21	Q96T21	7	7	7	Selenocysteine insertion sequence-binding protein 2	SECISBP2	sp|Q96T21|SEBP2_HUMAN Selenocysteine insertion sequence-binding protein 2 OS=Homo sapiens (Human) OX=9606 GN=SECISBP2 PE=1 SV=2	1	7	7	7	4	4	1	0	0	1	1	1	6	0	1	1	4	4	1	0	0	1	1	1	6	0	1	1	4
SEPT10	25.1460431236415	24.6430084102272	22.5807001216916	22.6563746678719	22.4399775863227	22.6986382947046	21.4425905757863	23.3664394809006	25.2463013431442	22.7924834994341	24.8887867184911	21.9329318575504	Q9P0V9	Q9P0V9	4	4	4	Septin-10	SEPT10	sp|Q9P0V9|SEP10_HUMAN Septin-10 OS=Homo sapiens (Human) OX=9606 GN=SEPTIN10 PE=1 SV=2	1	4	4	4	3	4	0	0	0	0	1	0	4	0	3	0	3	4	0	0	0	0	1	0	4	0	3	0	3
SEPT11	20.7301459329726	24.2216242897802	24.7450419527652	22.2601608252955	25.111188991861	24.7548593731712	22.291767853797	24.2038932096569	25.1503497371082	21.5322198409188	24.8846475219367	24.4794502045766	Q9NVA2	Q9NVA2	10	5	5	Septin-11	SEPT11	sp|Q9NVA2|SEP11_HUMAN Septin-11 OS=Homo sapiens (Human) OX=9606 GN=SEPTIN11 PE=1 SV=3	1	10	5	5	5	7	2	0	0	3	1	0	9	0	5	3	1	3	2	0	0	2	1	0	4	0	3	2	1
SEPT6	27.5448792042346	26.5536936201727	25.1254191463615	21.1143370916908	23.7370510216852	25.1032958134005	25.0769199548968	23.6079488247911	27.8510874280783	21.5983164941362	26.0497413840542	25.0525010543948	Q14141	Q14141	14	14	9	Septin-6	SEPT6	sp|Q14141|SEPT6_HUMAN Septin-6 OS=Homo sapiens (Human) OX=9606 GN=SEPTIN6 PE=1 SV=4	1	14	14	9	10	10	3	1	0	3	3	3	13	2	5	4	10	10	3	1	0	3	3	3	13	2	5	4	6
SEPT8	25.6359149164599	25.6949801437942	25.4057125394828	21.9277993306426	25.2255275483529	25.4461958422036	21.733478681859	23.7257466329401	26.2953704247268	22.1033512241921	20.2964411333164	21.6303553099068	Q92599	Q92599	9	7	7	Septin-8	SEPT8	sp|Q92599|SEPT8_HUMAN Septin-8 OS=Homo sapiens (Human) OX=9606 GN=SEPTIN8 PE=1 SV=4	1	9	7	7	7	6	2	0	2	4	1	0	9	0	2	1	5	4	2	0	2	3	1	0	7	0	1	0	5
SERBP1	22.9167228570247	23.2093004510042	23.0043427508937	21.6039759186658	23.5678332546132	22.1322843147641	21.9130260841053	23.132426310084	22.6631428499256	21.4235268094076	20.1362301252892	22.6824652267249	Q8NC51	Q8NC51	4	4	4	Plasminogen activator inhibitor 1 RNA-binding protein	SERBP1	sp|Q8NC51|PAIRB_HUMAN Plasminogen activator inhibitor 1 RNA-binding protein OS=Homo sapiens (Human) OX=9606 GN=SERBP1 PE=1 SV=2	1	4	4	4	2	2	1	0	1	1	0	0	2	2	1	1	2	2	1	0	1	1	0	0	2	2	1	1	2
SERPINB12	24.343265972845	24.1310838775825	21.4404400781986	22.7599045427948	22.1312176768629	22.3704193691348	22.3065905528848	23.0295456501141	23.9359800712173	22.6863776757179	21.7585546680682	23.2006835635264	Q96P63	Q96P63	4	4	4	Serpin B12	SERPINB12	sp|Q96P63|SPB12_HUMAN Serpin B12 OS=Homo sapiens (Human) OX=9606 GN=SERPINB12 PE=1 SV=1	1	4	4	4	2	3	0	1	0	1	0	1	3	0	0	0	2	3	0	1	0	1	0	1	3	0	0	0	2
SF3A1	21.4288488022382	21.8355708856079	22.3446248293196	21.8100482331016	22.3587865203985	22.0978485101259	22.0950239128442	22.9163875298018	21.0697277145536	20.552923519125	23.7297227967578	21.7176503901967	Q15459	Q15459	3	3	3	Splicing factor 3A subunit 1	SF3A1	sp|Q15459|SF3A1_HUMAN Splicing factor 3A subunit 1 OS=Homo sapiens (Human) OX=9606 GN=SF3A1 PE=1 SV=1	1	3	3	3	2	2	0	0	0	0	0	0	2	0	3	1	2	2	0	0	0	0	0	0	2	0	3	1	2
SF3A3	24.8022291960035	24.2967711676311	21.386474300549	24.6178534005932	23.0249217303758	22.5337405904403	21.4845430938218	23.3818219845807	25.0214480212555	20.329055693713	21.3011576980838	21.6726215871453	Q12874	Q12874	6	6	6	Splicing factor 3A subunit 3	SF3A3	sp|Q12874|SF3A3_HUMAN Splicing factor 3A subunit 3 OS=Homo sapiens (Human) OX=9606 GN=SF3A3 PE=1 SV=1	1	6	6	6	6	5	0	0	0	1	1	1	6	1	0	1	6	5	0	0	0	1	1	1	6	1	0	1	6
SF3B1	24.023437624626	24.8729566291321	23.0733050842959	24.7378799735744	25.4669794423581	21.3882846307534	21.9363730170068	22.722551370469	23.9412740416078	20.574988057705	21.6622098114087	22.2965855187884	O75533	O75533	12	12	12	Splicing factor 3B subunit 1	SF3B1	sp|O75533|SF3B1_HUMAN Splicing factor 3B subunit 1 OS=Homo sapiens (Human) OX=9606 GN=SF3B1 PE=1 SV=3	1	12	12	12	5	8	0	0	0	0	0	0	9	0	2	0	5	8	0	0	0	0	0	0	9	0	2	0	5
SF3B2	24.7042988170914	24.9756566299999	22.4038471723654	22.7072769929926	24.2370839552006	22.7585575519962	21.4526878231767	22.5131956545836	24.0634872481867	20.7351376486994	24.6268943134057	22.0001382688479	Q13435	Q13435	7	7	7	Splicing factor 3B subunit 2	SF3B2	sp|Q13435|SF3B2_HUMAN Splicing factor 3B subunit 2 OS=Homo sapiens (Human) OX=9606 GN=SF3B2 PE=1 SV=2	1	7	7	7	3	5	0	1	0	0	0	0	4	0	4	0	3	5	0	1	0	0	0	0	4	0	4	0	3
SFXN1	23.7611137310158	23.4720918657624	23.6609874964835	21.4876533780514	23.1471458958976	21.410094872896	22.8858428516413	23.3862952058054	23.2076780821856	21.6648154112107	21.4955184431086	20.6109956901208	Q9H9B4	Q9H9B4	3	3	3	Sideroflexin-1	SFXN1	sp|Q9H9B4|SFXN1_HUMAN Sideroflexin-1 OS=Homo sapiens (Human) OX=9606 GN=SFXN1 PE=1 SV=4	1	3	3	3	2	2	0	0	0	0	0	0	3	0	0	0	2	2	0	0	0	0	0	0	3	0	0	0	2
SH2D4A	21.5003303521221	21.2029942454171	21.8977440290301	22.5262193270985	23.4707150509531	21.6464519949426	20.5107780225746	24.3025100627774	21.3956094412141	21.0144225335091	21.4357312942394	21.9519496376215	Q9H788	Q9H788	2	2	2	SH2 domain-containing protein 4A	SH2D4A	sp|Q9H788|SH24A_HUMAN SH2 domain-containing protein 4A OS=Homo sapiens (Human) OX=9606 GN=SH2D4A PE=1 SV=1	1	2	2	2	2	2	0	0	0	0	0	0	2	0	1	0	2	2	0	0	0	0	0	0	2	0	1	0	2
SH3GLB1	21.6803303324909	22.4143910436637	22.3334567639208	22.7799931884542	24.9561598542314	21.7712737483981	23.008434246583	23.7606815186706	21.0601259342979	21.0725403617296	20.9266008834504	21.931660042325	Q9Y371	Q9Y371	3	3	3	Endophilin-B1	SH3GLB1	sp|Q9Y371|SHLB1_HUMAN Endophilin-B1 OS=Homo sapiens (Human) OX=9606 GN=SH3GLB1 PE=1 SV=1	1	3	3	3	2	3	0	0	0	0	0	0	2	1	0	0	2	3	0	0	0	0	0	0	2	1	0	0	2
SIPA1L3	23.5533274260339	23.364127172308	22.8218865004459	21.9610144549974	22.7137851177076	21.6650923435594	21.0953541939414	23.6002604612101	23.4069129064668	21.7387600082256	22.9212888983648	22.541667862902	O60292	O60292	12	12	12	Signal-induced proliferation-associated 1-like protein 3	SIPA1L3	sp|O60292|SI1L3_HUMAN Signal-induced proliferation-associated 1-like protein 3 OS=Homo sapiens (Human) OX=9606 GN=SIPA1L3 PE=1 SV=3	1	12	12	12	6	5	0	0	0	0	1	0	11	0	3	0	6	5	0	0	0	0	1	0	11	0	3	0	6
SIRT2	24.8939325008311	24.7314847723132	22.0876069007899	23.0695805674762	21.9427626694481	21.589585946226	23.2632519527217	23.5515726767086	25.3349044703474	20.8955693090095	20.6347707437234	21.1263724476699	Q8IXJ6	Q8IXJ6	6	6	6	NAD-dependent protein deacetylase sirtuin-2	SIRT2	sp|Q8IXJ6|SIR2_HUMAN NAD-dependent protein deacetylase sirtuin-2 OS=Homo sapiens (Human) OX=9606 GN=SIRT2 PE=1 SV=2	1	6	6	6	4	5	0	0	0	1	1	1	6	0	1	0	4	5	0	0	0	1	1	1	6	0	1	0	4
SKA3	23.9883254881169	23.7080937207461	23.3807953875467	22.4394451033811	23.7422491725913	23.0046479109366	21.4903860533442	23.0374804982834	23.9033420165175	21.1132875961013	24.5974729242791	21.675807996977	Q8IX90	Q8IX90	5	5	5	Spindle and kinetochore-associated protein 3	SKA3	sp|Q8IX90|SKA3_HUMAN Spindle and kinetochore-associated protein 3 OS=Homo sapiens (Human) OX=9606 GN=SKA3 PE=1 SV=2	1	5	5	5	5	4	0	0	0	0	1	0	3	0	2	0	5	4	0	0	0	0	1	0	3	0	2	0	5
SKIV2L2	22.5618808404421	22.6617302645697	22.6994602761817	21.8402289311394	22.0932329102858	22.9655130501958	22.0952539238329	24.0415159923396	22.5396681153186	20.6043417174968	21.4361010986053	22.3310955090224	P42285	P42285	2	2	2	Superkiller viralicidic activity 2-like 2	SKIV2L2	sp|P42285|MTREX_HUMAN Exosome RNA helicase MTR4 OS=Homo sapiens (Human) OX=9606 GN=MTREX PE=1 SV=3	1	2	2	2	2	2	0	0	0	0	0	0	2	0	0	0	2	2	0	0	0	0	0	0	2	0	0	0	2
SLC25A5	24.7804668786207	25.1337119882004	23.9938557821197	22.4774648611941	22.8185065683094	23.6994352015008	22.4998148848265	23.9813002102255	24.6233818664956	23.0059342771456	26.0204097986213	21.3925090369772	P05141;P12235;Q9H0C2	P05141;P12235	6;3;1	6;3;1	3;0;0	ADP/ATP translocase 2;ADP/ATP translocase 2, N-terminally processed;ADP/ATP translocase 1	SLC25A5;SLC25A4	sp|P05141|ADT2_HUMAN ADP/ATP translocase 2 OS=Homo sapiens (Human) OX=9606 GN=SLC25A5 PE=1 SV=7;sp|P12235|ADT1_HUMAN ADP/ATP translocase 1 OS=Homo sapiens (Human) OX=9606 GN=SLC25A4 PE=1 SV=4	3	6	6	3	6	6	1	0	0	2	1	1	6	0	4	1	6	6	1	0	0	2	1	1	6	0	4	1	3
SLK	29.0546035727832	28.9282115276971	26.1130687210288	30.2924156535038	29.1768360358437	26.2718637797547	27.9465932745973	29.3414898105739	28.8505808376449	27.6670230510084	28.3607242035549	28.2820658164083	Q9H2G2	Q9H2G2	30	30	29	STE20-like serine/threonine-protein kinase	SLK	sp|Q9H2G2|SLK_HUMAN STE20-like serine/threonine-protein kinase OS=Homo sapiens (Human) OX=9606 GN=SLK PE=1 SV=1	1	30	30	29	23	24	6	3	3	6	5	5	27	5	15	5	23	24	6	3	3	6	5	5	27	5	15	5	22
SLX4	20.4821609930012	20.1183030181353	21.9354807376914	22.1344864026787	23.9133622194611	22.498874603649	22.7345315170196	25.0714839876001	19.7358824224596	26.4983380677063	27.7691334324813	28.8642262507462	Q8IY92	Q8IY92	15	15	15	Structure-specific endonuclease subunit SLX4	SLX4	sp|Q8IY92|SLX4_HUMAN Structure-specific endonuclease subunit SLX4 OS=Homo sapiens (Human) OX=9606 GN=SLX4 PE=1 SV=3	1	15	15	15	1	1	0	0	0	0	0	1	2	3	13	5	1	1	0	0	0	0	0	1	2	3	13	5	1
SMG7	23.703559758545	23.2379183131739	20.6236619257113	22.8070928316605	24.5048006380669	21.7006566701749	21.0906296201872	25.112812942902	23.5787679350075	21.744235124578	24.5301124328851	22.2644001897614	Q92540	Q92540	6	6	6	Protein SMG7	SMG7	sp|Q92540|SMG7_HUMAN Protein SMG7 OS=Homo sapiens (Human) OX=9606 GN=SMG7 PE=1 SV=2	1	6	6	6	4	5	1	0	0	0	0	1	5	0	4	1	4	5	1	0	0	0	0	1	5	0	4	1	4
SMG9	24.1393833509397	24.1410999163613	23.0382276601399	22.3649244411599	23.7541415173218	21.2490857475115	21.9120772748142	21.9778081429199	23.8769889946393	21.9277278372052	21.2443070754544	22.5300311541956	Q9H0W8	Q9H0W8	3	3	3	Protein SMG9	SMG9	sp|Q9H0W8|SMG9_HUMAN Protein SMG9 OS=Homo sapiens (Human) OX=9606 GN=SMG9 PE=1 SV=1	1	3	3	3	3	3	0	0	0	0	0	0	3	0	0	0	3	3	0	0	0	0	0	0	3	0	0	0	3
SNAP29	23.5754247590989	23.5755401700858	23.0912319423767	21.3924352186816	22.8158159044816	21.9755428565872	22.3461679099387	22.9393039380606	23.3633252295186	21.932455654689	21.5442796977608	23.0253021082801	O95721	O95721	2	2	2	Synaptosomal-associated protein 29	SNAP29	sp|O95721|SNP29_HUMAN Synaptosomal-associated protein 29 OS=Homo sapiens (Human) OX=9606 GN=SNAP29 PE=1 SV=1	1	2	2	2	2	2	1	0	0	1	0	0	2	0	0	1	2	2	1	0	0	1	0	0	2	0	0	1	2
SNAP47	23.550277081638	23.8118622708347	21.1897849790976	20.8973500013939	21.8844096671289	22.7550326344727	23.0061663678711	22.8708899500603	19.943751966834	20.8911975253032	21.3153421586867	22.3728009538229	Q5SQN1	Q5SQN1	3	3	3	Synaptosomal-associated protein 47	SNAP47	sp|Q5SQN1|SNP47_HUMAN Synaptosomal-associated protein 47 OS=Homo sapiens (Human) OX=9606 GN=SNAP47 PE=1 SV=3	1	3	3	3	2	3	0	0	0	0	0	0	1	0	0	0	2	3	0	0	0	0	0	0	1	0	0	0	2
SNCA	34.9271590816905	35.2394453054818	35.2466827432186	34.2071111254109	33.4162656124028	34.74700190225	20.3267456974844	26.4622948195467	27.0942620015354	21.2812205455939	20.009963465246	29.139802927664	P37840;Q16143	P37840	13;3	13;3	13;3	Alpha-synuclein	SNCA	sp|P37840|SYUA_HUMAN Alpha-synuclein OS=Homo sapiens (Human) OX=9606 GN=SNCA PE=1 SV=1	2	13	13	13	11	12	12	12	13	12	0	8	6	1	1	8	11	12	12	12	13	12	0	8	6	1	1	8	11
SNW1	23.6405282737372	23.4256000926517	20.6602137012865	22.0575120802414	23.4497658346606	21.9557134237151	21.6696697674106	24.449611012749	19.8577194644208	21.6937539400962	24.8902720711306	23.1707749628438	Q13573	Q13573	5	5	5	SNW domain-containing protein 1	SNW1	sp|Q13573|SNW1_HUMAN SNW domain-containing protein 1 OS=Homo sapiens (Human) OX=9606 GN=SNW1 PE=1 SV=1	1	5	5	5	2	3	0	0	0	0	0	0	1	0	2	1	2	3	0	0	0	0	0	0	1	0	2	1	2
SNX9	24.3885061055627	24.4279030827413	21.8624694468109	23.4666650965723	22.4082230566965	21.7161020583889	22.8938019393555	24.2882034653443	23.7536868440535	20.9279567707454	21.5235101259814	21.54186685076	Q9Y5X1	Q9Y5X1	8	8	8	Sorting nexin-9	SNX9	sp|Q9Y5X1|SNX9_HUMAN Sorting nexin-9 OS=Homo sapiens (Human) OX=9606 GN=SNX9 PE=1 SV=1	1	8	8	8	8	7	0	0	0	0	0	0	6	0	0	0	8	7	0	0	0	0	0	0	6	0	0	0	8
SON	24.7799661688524	25.3528592039693	22.5806712175851	22.0860328213715	23.5525671891154	22.571818182635	21.1547857967167	24.0022246092443	25.6287029518416	21.171570906175	20.3790005584144	21.5365527602502	P18583	P18583	14	14	14	Protein SON	SON	sp|P18583|SON_HUMAN Protein SON OS=Homo sapiens (Human) OX=9606 GN=SON PE=1 SV=4	1	14	14	14	8	12	0	0	1	0	2	1	12	0	1	1	8	12	0	0	1	0	2	1	12	0	1	1	8
SPAG5	24.3275224925976	23.6975275753699	21.733451099941	22.8355939996584	23.8476539081985	21.3107960407193	22.273575223294	23.419524536054	23.6100912462077	21.8124431121741	21.0249712782038	22.220588002545	Q96R06	Q96R06	6	6	6	Sperm-associated antigen 5	SPAG5	sp|Q96R06|SPAG5_HUMAN Sperm-associated antigen 5 OS=Homo sapiens (Human) OX=9606 GN=SPAG5 PE=1 SV=2	1	6	6	6	4	4	0	0	0	0	1	1	5	0	0	1	4	4	0	0	0	0	1	1	5	0	0	1	4
SPAG9	23.2634170738046	23.6421821717068	21.4117748580831	20.5877679641624	24.8061289287151	22.4226750101256	20.407163541807	22.5406454034429	22.8634974119406	20.9633165532123	24.3264942240115	21.4948014818837	O60271	O60271	8	8	8	C-Jun-amino-terminal kinase-interacting protein 4	SPAG9	sp|O60271|JIP4_HUMAN C-Jun-amino-terminal kinase-interacting protein 4 OS=Homo sapiens (Human) OX=9606 GN=SPAG9 PE=1 SV=4	1	8	8	8	6	5	0	0	0	1	0	0	6	0	4	0	6	5	0	0	0	1	0	0	6	0	4	0	6
SPDL1	26.012332810813	26.1450713893081	22.8500275539663	22.0186519935339	22.47966238433	22.4612879097253	21.027476490956	23.1322543233965	26.5951978281389	22.8336527300596	24.8070046245806	20.6945443558918	Q96EA4	Q96EA4	12	12	12	Protein Spindly	SPDL1	sp|Q96EA4|SPDLY_HUMAN Protein Spindly OS=Homo sapiens (Human) OX=9606 GN=SPDL1 PE=1 SV=2	1	12	12	12	8	9	1	0	0	1	1	1	9	0	2	1	8	9	1	0	0	1	1	1	9	0	2	1	8
SPECC1	21.5501831225353	21.5516388014151	23.2601814270843	22.8533304964573	23.6977285944147	23.0848745869064	20.9799926723729	23.837844318819	21.0719546016072	21.6322976618314	21.5816437782452	22.0178349375707	Q5M775	Q5M775	2	2	2	Cytospin-B	SPECC1	sp|Q5M775|CYTSB_HUMAN Cytospin-B OS=Homo sapiens (Human) OX=9606 GN=SPECC1 PE=1 SV=1	1	2	2	2	2	2	0	0	0	0	0	1	2	0	2	0	2	2	0	0	0	0	0	1	2	0	2	0	2
SPEN	23.7644585834889	23.8565235542931	22.8785613736541	22.3181145139178	23.2411178971628	23.0930245805108	22.0049117719133	22.9925936362235	24.5297550942834	21.1261002839346	23.7230701095159	22.6594859910435	Q96T58	Q96T58	20	20	20	Msx2-interacting protein	SPEN	sp|Q96T58|MINT_HUMAN Msx2-interacting protein OS=Homo sapiens (Human) OX=9606 GN=SPEN PE=1 SV=1	1	20	20	20	7	13	2	1	0	2	2	1	15	0	7	0	7	13	2	1	0	2	2	1	15	0	7	0	7
SPG20	27.2447237055434	26.2226563659904	24.6378228228974	21.8064873794371	23.5131941317795	21.4521127558883	21.0322858234758	23.6652979074234	25.9523596541688	20.5210291420611	25.4503239983214	21.5213368468475	Q8N0X7	Q8N0X7	14	14	14	Spartin	SPG20	sp|Q8N0X7|SPART_HUMAN Spartin OS=Homo sapiens (Human) OX=9606 GN=SPART PE=1 SV=1	1	14	14	14	13	13	5	1	0	2	0	2	13	1	7	2	13	13	5	1	0	2	0	2	13	1	7	2	13
SPICE1	23.5838255915139	23.6881649198259	21.9951644792488	23.1028666664604	22.4647170037227	22.0170047932055	21.7911923060395	22.6521518304879	24.8575679878804	21.1369431104677	21.6198913352595	23.3372091522775	Q8N0Z3	Q8N0Z3	9	9	9	Spindle and centriole-associated protein 1	SPICE1	sp|Q8N0Z3|SPICE_HUMAN Spindle and centriole-associated protein 1 OS=Homo sapiens (Human) OX=9606 GN=SPICE1 PE=1 SV=1	1	9	9	9	2	3	0	1	0	0	1	0	9	0	0	0	2	3	0	1	0	0	1	0	9	0	0	0	2
SPTBN1	24.4344083275801	24.8027715347638	22.090846699501	22.6868064335641	22.502390347731	24.5471614258351	21.9671039113556	23.6070546495378	24.6268943134057	21.5592217149394	21.532536517023	23.7992605724113	Q01082	Q01082	18	18	18	Spectrin beta chain, non-erythrocytic 1	SPTBN1	sp|Q01082|SPTB2_HUMAN Spectrin beta chain, non-erythrocytic 1 OS=Homo sapiens (Human) OX=9606 GN=SPTBN1 PE=1 SV=2	1	18	18	18	8	11	1	1	0	4	1	1	16	1	1	0	8	11	1	1	0	4	1	1	16	1	1	0	8
SQSTM1	24.0348144078154	23.8017359837868	20.700430304298	22.4394033883664	23.0969921423877	23.24817802128	22.3171019638722	24.0739771333188	23.9000280142007	22.3521904237852	20.5337692831872	22.3520850070433	Q13501	Q13501	4	4	4	Sequestosome-1	SQSTM1	sp|Q13501|SQSTM_HUMAN Sequestosome-1 OS=Homo sapiens (Human) OX=9606 GN=SQSTM1 PE=1 SV=1	1	4	4	4	2	3	0	0	0	1	0	0	3	0	1	0	2	3	0	0	0	1	0	0	3	0	1	0	2
SRP54	26.0659332784769	27.3233706518435	21.2099624748171	21.2386377993858	22.0531732309723	23.0800461591271	20.9194562531117	23.7961014144723	26.6708766401846	25.4101197965674	27.0952685564084	21.8257026501457	P61011	P61011	16	16	16	Signal recognition particle 54 kDa protein	SRP54	sp|P61011|SRP54_HUMAN Signal recognition particle 54 kDa protein OS=Homo sapiens (Human) OX=9606 GN=SRP54 PE=1 SV=1	1	16	16	16	11	14	0	1	0	1	1	3	14	2	6	1	11	14	0	1	0	1	1	3	14	2	6	1	11
SRRM1	22.9570935372201	22.4424798668348	23.3324176049686	21.5644340468733	22.8398991363008	22.6115240645234	21.3294998344601	22.3956134983143	22.0909071203363	21.4763189096317	24.6308980949973	22.3210599817586	Q8IYB3	Q8IYB3	2	2	2	Serine/arginine repetitive matrix protein 1	SRRM1	sp|Q8IYB3|SRRM1_HUMAN Serine/arginine repetitive matrix protein 1 OS=Homo sapiens (Human) OX=9606 GN=SRRM1 PE=1 SV=2	1	2	2	2	1	1	0	0	0	0	0	1	1	0	1	1	1	1	0	0	0	0	0	1	1	0	1	1	1
SRRM2	24.6869903040584	24.7385627725298	23.9997234253885	22.5810839412787	23.9001384343353	24.0809905378153	21.7474237242755	22.8241977358993	24.1361005891096	22.2958817540263	23.7818679421723	21.0049503331662	Q9UQ35	Q9UQ35	11	11	11	Serine/arginine repetitive matrix protein 2	SRRM2	sp|Q9UQ35|SRRM2_HUMAN Serine/arginine repetitive matrix protein 2 OS=Homo sapiens (Human) OX=9606 GN=SRRM2 PE=1 SV=2	1	11	11	11	9	9	2	0	0	2	1	0	9	0	2	1	9	9	2	0	0	2	1	0	9	0	2	1	9
SSX2IP	23.4508588483607	24.4256641142648	22.835405949384	23.172881820176	23.6442308721868	23.3161574190474	20.3371908471511	22.3101842924612	26.285227085796	21.2374362013173	21.8628734129748	23.9218918258415	Q9Y2D8	Q9Y2D8	12	12	12	Afadin- and alpha-actinin-binding protein	SSX2IP	sp|Q9Y2D8|ADIP_HUMAN Afadin- and alpha-actinin-binding protein OS=Homo sapiens (Human) OX=9606 GN=SSX2IP PE=1 SV=3	1	12	12	12	7	7	1	0	0	2	2	2	11	1	2	0	7	7	1	0	0	2	2	2	11	1	2	0	7
ST13	29.1189206425247	28.7648065600603	27.439997221856	26.1045960343302	23.2505560368775	27.5849152620464	28.9044909335496	27.0963749562569	29.5556146159267	27.5080907072447	27.3779075201817	26.8150672009779	P50502;Q8IZP2;Q8NFI4	P50502;Q8IZP2;Q8NFI4	8;5;5	8;5;5	8;5;5	Hsc70-interacting protein;Putative protein FAM10A4;Putative protein FAM10A5	ST13;ST13P4;ST13P5	sp|P50502|F10A1_HUMAN Hsc70-interacting protein OS=Homo sapiens (Human) OX=9606 GN=ST13 PE=1 SV=2;sp|Q8IZP2|ST134_HUMAN Putative protein FAM10A4 OS=Homo sapiens (Human) OX=9606 GN=ST13P4 PE=5 SV=1;sp|Q8NFI4|F10A5_HUMAN Putative protein FAM10A5 OS=Homo sapi	3	8	8	8	8	8	4	2	0	3	4	4	8	3	5	3	8	8	4	2	0	3	4	4	8	3	5	3	8
STAT3	27.2914937895811	27.2172482028668	29.035039981785	21.9393552046967	23.7661034318646	29.4517550641054	21.2654085724747	23.6969929272922	26.3913444263876	27.8201900666682	20.1782527081082	22.0816425364004	P40763	P40763	12	12	12	Signal transducer and activator of transcription 3	STAT3	sp|P40763|STAT3_HUMAN Signal transducer and activator of transcription 3 OS=Homo sapiens (Human) OX=9606 GN=STAT3 PE=1 SV=2	1	12	12	12	9	10	2	0	1	2	1	1	10	2	1	1	9	10	2	0	1	2	1	1	10	2	1	1	9
STAU1	24.3919179746318	24.0787938496084	21.0045536247627	21.5549599106569	23.4601686200241	21.7188935699635	20.7927934012751	23.0788301442708	24.257458630364	22.6066193002693	24.288909432389	21.7254672816379	O95793	O95793	7	7	7	Double-stranded RNA-binding protein Staufen homolog 1	STAU1	sp|O95793|STAU1_HUMAN Double-stranded RNA-binding protein Staufen homolog 1 OS=Homo sapiens (Human) OX=9606 GN=STAU1 PE=1 SV=2	1	7	7	7	5	4	0	0	0	0	2	0	6	0	2	1	5	4	0	0	0	0	2	0	6	0	2	1	5
STAU2	23.2839033746376	23.0320080486045	21.856518316551	21.2448594040196	21.8999234116693	22.9314724314621	21.9069451377384	22.544882863779	23.1710582658598	21.8080643556683	21.7883015759026	22.1990427999541	Q9NUL3	Q9NUL3	4	4	4	Double-stranded RNA-binding protein Staufen homolog 2	STAU2	sp|Q9NUL3|STAU2_HUMAN Double-stranded RNA-binding protein Staufen homolog 2 OS=Homo sapiens (Human) OX=9606 GN=STAU2 PE=1 SV=2	1	4	4	4	3	3	0	0	0	1	0	0	4	0	0	0	3	3	0	0	0	1	0	0	4	0	0	0	3
STIL	23.5661618377699	23.1127188379782	22.0869480798231	22.4347475199533	21.7549819080298	21.0651559329243	21.6241776026259	23.566430775654	23.652394235414	21.4517361269065	21.6515425751689	22.5766198272898	Q15468	Q15468	3	3	3	SCL-interrupting locus protein	STIL	sp|Q15468|STIL_HUMAN SCL-interrupting locus protein OS=Homo sapiens (Human) OX=9606 GN=STIL PE=1 SV=2	1	3	3	3	3	3	0	1	1	0	1	1	3	1	1	0	3	3	0	1	1	0	1	1	3	1	1	0	3
STIP1	29.1938513757448	29.2923937112071	26.7043779794849	27.7242287387004	28.5480071392042	26.7546810062894	27.894695849917	27.3008605510042	29.3721055674658	24.9103133438609	27.7307206501222	27.3949294551408	P31948	P31948	27	27	27	Stress-induced-phosphoprotein 1	STIP1	sp|P31948|STIP1_HUMAN Stress-induced-phosphoprotein 1 OS=Homo sapiens (Human) OX=9606 GN=STIP1 PE=1 SV=1	1	27	27	27	22	23	6	3	2	6	8	5	25	2	13	3	22	23	6	3	2	6	8	5	25	2	13	3	22
STK26	27.553400672298	27.5833378407422	27.1066939189819	22.2938154729836	22.6827198340674	27.4490804923802	27.0206217414806	23.8259362032822	27.0948660187269	21.1585042190512	26.901616923593	22.2174434283966	Q9P289;Q9Y6E0;O00506	Q9P289	14;5;4	14;5;4	14;5;4	Serine/threonine-protein kinase 26	STK26	sp|Q9P289|STK26_HUMAN Serine/threonine-protein kinase 26 OS=Homo sapiens (Human) OX=9606 GN=STK26 PE=1 SV=2	3	14	14	14	13	13	3	1	1	3	2	0	13	2	5	1	13	13	3	1	1	3	2	0	13	2	5	1	13
STMN1	23.9820702667709	24.4429733533094	22.3966225460977	20.8395596301296	23.5323810556702	22.390663883541	23.2693608321155	23.8417097955712	24.2867963155564	21.7024213257516	21.3487189349337	22.0506775958616	P16949	P16949	3	3	2	Stathmin	STMN1	sp|P16949|STMN1_HUMAN Stathmin OS=Homo sapiens (Human) OX=9606 GN=STMN1 PE=1 SV=3	1	3	3	2	2	2	0	1	0	1	0	0	2	0	0	0	2	2	0	1	0	1	0	0	2	0	0	0	1
STRAP	24.440884371292	23.8036092938588	21.5911164031262	22.0459027350873	24.0652493621064	21.8002132499036	21.0664319982623	23.0755628383878	23.9444947437684	21.0126602988458	20.966130354965	21.675561211123	Q9Y3F4	Q9Y3F4	4	4	4	Serine-threonine kinase receptor-associated protein	STRAP	sp|Q9Y3F4|STRAP_HUMAN Serine-threonine kinase receptor-associated protein OS=Homo sapiens (Human) OX=9606 GN=STRAP PE=1 SV=1	1	4	4	4	3	3	1	1	0	1	0	0	4	0	0	0	3	3	1	1	0	1	0	0	4	0	0	0	3
STRIP1	27.7143047439995	27.7167921498586	27.8828532842911	28.5280937969364	29.5855421664324	28.485735294213	21.4011698904522	27.5767226006945	27.509677041193	26.194678113568	28.1272114489111	27.238268276597	Q5VSL9	Q5VSL9	12	12	11	Striatin-interacting protein 1	STRIP1	sp|Q5VSL9|STRP1_HUMAN Striatin-interacting protein 1 OS=Homo sapiens (Human) OX=9606 GN=STRIP1 PE=1 SV=1	1	12	12	11	5	8	1	3	1	2	2	5	8	2	5	3	5	8	1	3	1	2	2	5	8	2	5	3	4
STRN	24.9146989939742	24.8281310594462	21.699176520259	21.5550794349792	23.0753501000801	22.1942802043037	21.0695372602054	23.6563379535392	24.8333043544004	22.6672005934231	21.4238661440389	21.4937806521251	O43815	O43815	10	8	8	Striatin	STRN	sp|O43815|STRN_HUMAN Striatin OS=Homo sapiens (Human) OX=9606 GN=STRN PE=1 SV=4	1	10	8	8	8	9	0	0	0	0	0	0	9	0	1	0	7	8	0	0	0	0	0	0	7	0	1	0	7
STRN3	27.8507894552493	27.5608523241778	27.9569296416662	29.432151556978	29.4672133219134	27.7112879244676	26.3030054598082	23.8014636376524	27.497318048693	21.0734571817816	26.2469717699498	22.4409900169468	Q13033	Q13033	13	13	11	Striatin-3	STRN3	sp|Q13033|STRN3_HUMAN Striatin-3 OS=Homo sapiens (Human) OX=9606 GN=STRN3 PE=1 SV=3	1	13	13	11	9	10	2	3	1	2	3	2	12	1	2	1	9	10	2	3	1	2	3	2	12	1	2	1	8
STRN4	26.6929868283559	26.7875582666327	22.4711225605641	22.0697820863139	22.8623787460108	26.6106263548175	27.5018037842988	24.546924089467	26.8178748327766	21.2472414796803	24.6033148361874	22.8392548503541	Q9NRL3	Q9NRL3	11	9	9	Striatin-4	STRN4	sp|Q9NRL3|STRN4_HUMAN Striatin-4 OS=Homo sapiens (Human) OX=9606 GN=STRN4 PE=1 SV=2	1	11	9	9	9	10	1	0	0	2	3	0	10	1	3	0	8	9	1	0	0	2	3	0	8	1	3	0	8
SUB1	25.7926802956659	25.3970859992132	22.4753083728408	23.3101698748892	24.3585524648482	22.3712764094405	22.1291722868965	23.0176051634218	25.2163047752297	22.0926949395471	25.3561547955753	21.6842097017503	P53999	P53999	4	4	4	Activated RNA polymerase II transcriptional coactivator p15	SUB1	sp|P53999|TCP4_HUMAN Activated RNA polymerase II transcriptional coactivator p15 OS=Homo sapiens (Human) OX=9606 GN=SUB1 PE=1 SV=3	1	4	4	4	2	3	0	0	0	0	1	0	3	1	3	0	2	3	0	0	0	0	1	0	3	1	3	0	2
SUGT1	28.6573097258281	27.4636517108167	27.0319155306823	28.3761279732841	21.9262183649448	28.0266490612256	29.5629821130282	29.7095799709367	29.9899662467005	26.6135799601249	28.4083147732636	26.9844626160716	Q9Y2Z0	Q9Y2Z0	17	17	17	Suppressor of G2 allele of SKP1 homolog	SUGT1	sp|Q9Y2Z0|SGT1_HUMAN Protein SGT1 homolog OS=Homo sapiens (Human) OX=9606 GN=SUGT1 PE=1 SV=3	1	17	17	17	6	10	3	3	1	3	4	3	16	2	4	3	6	10	3	3	1	3	4	3	16	2	4	3	6
SUMO1	24.3828456314224	24.5262962503493	22.6893184455787	20.4306304042598	23.8297735987226	21.1618205371583	22.5397494644779	23.7011806880214	24.4601398881949	23.4897137283138	28.2656630432357	25.5149372141677	P63165;G2XKQ0	P63165	5;2	5;2	5;2	Small ubiquitin-related modifier 1	SUMO1	sp|P63165|SUMO1_HUMAN Small ubiquitin-related modifier 1 OS=Homo sapiens (Human) OX=9606 GN=SUMO1 PE=1 SV=1	2	5	5	5	3	2	0	0	0	0	0	0	3	2	4	3	3	2	0	0	0	0	0	0	3	2	4	3	3
SUMO2	27.0114799651275	27.3190689758052	21.4578732819402	21.225078675085	22.7330436861821	23.1829227952146	19.6783223821799	23.5914126656735	26.2443063404441	28.0597175946105	31.4298693079148	29.7453497605412	P61956;Q6EEV6;P55854	P61956	4;1;1	4;1;1	4;1;1	Small ubiquitin-related modifier 2	SUMO2	sp|P61956|SUMO2_HUMAN Small ubiquitin-related modifier 2 OS=Homo sapiens (Human) OX=9606 GN=SUMO2 PE=1 SV=3	3	4	4	4	2	2	1	1	1	1	1	1	2	2	4	3	2	2	1	1	1	1	1	1	2	2	4	3	2
SVIL	27.1014935707665	28.1254881222636	22.2303195684808	20.0385785460194	22.8712957271529	22.7297930555475	20.99846996027	23.1338391651429	27.9056389363482	23.6445052427021	21.2422421931	21.7216383485878	O95425	O95425	3	3	3	Supervillin	SVIL	sp|O95425|SVIL_HUMAN Supervillin OS=Homo sapiens (Human) OX=9606 GN=SVIL PE=1 SV=2	1	3	3	3	2	3	1	0	0	0	0	0	3	0	0	1	2	3	1	0	0	0	0	0	3	0	0	1	2
SYNJ2	24.1427365529984	24.0302744546396	22.500044848123	21.5558456528828	24.0293050226641	23.2210128710137	22.2890308527879	23.8579630696289	24.0185221342119	22.0088915789295	21.8080938921198	20.3962354947527	O15056	O15056	6	6	6	Synaptojanin-2	SYNJ2	sp|O15056|SYNJ2_HUMAN Synaptojanin-2 OS=Homo sapiens (Human) OX=9606 GN=SYNJ2 PE=1 SV=3	1	6	6	6	4	6	0	0	0	0	1	0	5	0	1	0	4	6	0	0	0	0	1	0	5	0	1	0	4
SYNRG	24.5308268446726	24.0175030418402	22.4264281077217	23.8075922486385	22.625352536881	22.8530775303007	21.9992002272997	23.3874290872162	24.0356535743357	21.7770348844083	21.1382858061151	22.4883837259677	Q9UMZ2	Q9UMZ2	8	8	8	Synergin gamma	SYNRG	sp|Q9UMZ2|SYNRG_HUMAN Synergin gamma OS=Homo sapiens (Human) OX=9606 GN=SYNRG PE=1 SV=2	1	8	8	8	6	7	0	0	0	0	0	0	8	0	1	0	6	7	0	0	0	0	0	0	8	0	1	0	6
TAB2	24.1447602960366	23.8123520338977	22.0063399588409	23.1722161854494	23.6263127705748	21.7956330436	22.4134627426514	24.0460112164405	24.0899863903222	22.1187773410524	21.2853613354344	21.3590341297736	Q9NYJ8	Q9NYJ8	9	9	9	TGF-beta-activated kinase 1 and MAP3K7-binding protein 2	TAB2	sp|Q9NYJ8|TAB2_HUMAN TGF-beta-activated kinase 1 and MAP3K7-binding protein 2 OS=Homo sapiens (Human) OX=9606 GN=TAB2 PE=1 SV=1	1	9	9	9	7	7	1	1	0	1	2	2	6	0	2	2	7	7	1	1	0	1	2	2	6	0	2	2	7
TACC3	24.5990065884629	24.32127303626	22.5373360597199	20.8379436694842	22.9728412770729	22.4212456024667	21.9506861695702	23.8453496234521	23.9831146889021	23.1679144157582	19.602052691783	21.4259110341333	Q9Y6A5	Q9Y6A5	4	4	4	Transforming acidic coiled-coil-containing protein 3	TACC3	sp|Q9Y6A5|TACC3_HUMAN Transforming acidic coiled-coil-containing protein 3 OS=Homo sapiens (Human) OX=9606 GN=TACC3 PE=1 SV=1	1	4	4	4	3	3	0	0	0	0	1	0	4	0	0	0	3	3	0	0	0	0	1	0	4	0	0	0	3
TAF6	21.8689129614744	22.1129574038075	23.1603868853637	21.473660512771	22.6840372177637	22.3947608730754	21.9635013315423	23.6455448235596	20.4631516583793	21.7543753329207	21.4640253761073	22.5988379614701	P49848	P49848	2	2	2	Transcription initiation factor TFIID subunit 6	TAF6	sp|P49848|TAF6_HUMAN Transcription initiation factor TFIID subunit 6 OS=Homo sapiens (Human) OX=9606 GN=TAF6 PE=1 SV=1	1	2	2	2	2	2	0	0	0	0	1	0	1	0	1	0	2	2	0	0	0	0	1	0	1	0	1	0	2
TAGLN2	24.2746210042471	24.7944166596392	22.8974400639692	21.821274184301	23.4564589039421	22.1135996134316	21.1425484903312	23.1106682945721	24.7210370062654	20.7221860316173	25.2034424033418	22.6076725385313	P37802;Q9UI15	P37802	6;1	6;1	6;1	Transgelin-2	TAGLN2	sp|P37802|TAGL2_HUMAN Transgelin-2 OS=Homo sapiens (Human) OX=9606 GN=TAGLN2 PE=1 SV=3	2	6	6	6	5	6	1	0	0	1	0	0	6	0	4	1	5	6	1	0	0	1	0	0	6	0	4	1	5
TARDBP	20.6993081048698	23.2327171952694	21.7917943849177	19.6968656757566	23.7333242962565	20.5010065666797	18.9116084975753	21.6361307193733	22.3388397331408	34.527816572639	33.0490493421572	33.4380001305767	Q13148	Q13148	15	15	15	TAR DNA-binding protein 43	TARDBP	sp|Q13148|TADBP_HUMAN TAR DNA-binding protein 43 OS=Homo sapiens (Human) OX=9606 GN=TARDBP PE=1 SV=1	1	15	15	15	2	4	1	2	0	1	2	2	3	12	13	8	2	4	1	2	0	1	2	2	3	12	13	8	2
TARS2	25.1192571496327	25.154257227976	21.5716108928162	22.6491460290131	24.2198705667772	21.9552385040216	21.2598246244676	22.8432067410716	25.2789507606393	23.1021236977385	24.6849056773792	20.9594276943136	Q9BW92	Q9BW92	11	11	11	Threonine--tRNA ligase, mitochondrial	TARS2	sp|Q9BW92|SYTM_HUMAN Threonine--tRNA ligase, mitochondrial OS=Homo sapiens (Human) OX=9606 GN=TARS2 PE=1 SV=1	1	11	11	11	10	8	0	1	0	0	1	2	9	0	2	0	10	8	0	1	0	0	1	2	9	0	2	0	10
TBC1D5	24.0706287078807	24.009580572709	21.5435027650758	22.2097623214376	23.6982473903498	22.2439984710952	22.0831971503882	23.9081509226404	23.4401239908945	21.4702748963395	22.6631645712087	21.5249394136725	Q92609	Q92609	4	4	4	TBC1 domain family member 5	TBC1D5	sp|Q92609|TBCD5_HUMAN TBC1 domain family member 5 OS=Homo sapiens (Human) OX=9606 GN=TBC1D5 PE=1 SV=1	1	4	4	4	3	3	0	0	0	0	1	0	2	0	1	0	3	3	0	0	0	0	1	0	2	0	1	0	3
TBC1D9	27.2604229809819	27.1895220638731	23.1699490240262	23.6504080167034	22.7968743577306	20.9973721332773	20.6991111782389	24.2185324087812	26.7997120489909	21.9490174591213	21.7404087273232	21.4641552115989	Q6ZT07	Q6ZT07	10	10	10	TBC1 domain family member 9	TBC1D9	sp|Q6ZT07|TBCD9_HUMAN TBC1 domain family member 9 OS=Homo sapiens (Human) OX=9606 GN=TBC1D9 PE=2 SV=2	1	10	10	10	8	10	0	0	0	0	0	0	7	0	0	0	8	10	0	0	0	0	0	0	7	0	0	0	8
TBCB	24.2349109638115	24.2012002202646	21.065067498703	22.2294182845987	23.7710792123342	22.8899987763567	22.6494322190297	21.9997897449604	24.0139305388816	21.1593886913549	23.9868510048254	22.1242585477985	Q99426	Q99426	5	5	5	Tubulin-folding cofactor B	TBCB	sp|Q99426|TBCB_HUMAN Tubulin-folding cofactor B OS=Homo sapiens (Human) OX=9606 GN=TBCB PE=1 SV=2	1	5	5	5	3	2	1	0	0	0	0	0	5	1	2	1	3	2	1	0	0	0	0	0	5	1	2	1	3
TBK1	25.4442695327494	25.5040338532614	21.2602770370442	22.2251067842838	22.3105665374858	21.9360502255485	20.3697659156657	24.58158307368	25.8745990684082	20.95255955747	22.897943660886	22.1745180338065	Q9UHD2;Q14164	Q9UHD2	13;1	13;1	13;1	Serine/threonine-protein kinase TBK1	TBK1	sp|Q9UHD2|TBK1_HUMAN Serine/threonine-protein kinase TBK1 OS=Homo sapiens (Human) OX=9606 GN=TBK1 PE=1 SV=1	2	13	13	13	9	9	1	0	0	1	2	0	11	1	2	0	9	9	1	0	0	1	2	0	11	1	2	0	9
TCEB2	28.8906721585805	28.448529229223	26.8744349085978	23.521286990596	24.8841671054531	27.729943161421	22.1018694602355	25.5798326652618	28.3137170225284	20.7827647633138	26.2246999089194	26.1136251783344	Q15370	Q15370	6	6	6	Transcription elongation factor B polypeptide 2	TCEB2	sp|Q15370|ELOB_HUMAN Elongin-B OS=Homo sapiens (Human) OX=9606 GN=ELOB PE=1 SV=1	1	6	6	6	6	6	2	1	0	2	1	2	6	1	5	3	6	6	2	1	0	2	1	2	6	1	5	3	6
TCOF1	24.3081367947499	24.3990437004014	21.7837242704461	21.327480580201	24.4016620311353	21.7431995891245	22.6008119250309	22.7600679450511	23.8881828568814	24.2126733009364	24.8976759814865	21.083731957623	Q13428	Q13428	12	12	12	Treacle protein	TCOF1	sp|Q13428|TCOF_HUMAN Treacle protein OS=Homo sapiens (Human) OX=9606 GN=TCOF1 PE=1 SV=3	1	12	12	12	8	7	1	0	0	2	0	0	9	2	5	2	8	7	1	0	0	2	0	0	9	2	5	2	8
TCP1	26.2097763965472	26.1729130272564	22.5598127708768	21.9418255510156	22.1197182416781	21.7080705633402	29.310643635288	28.5386399145686	30.2662887861842	21.1422423233746	26.050032124383	24.0361568400527	P17987	P17987	24	24	24	T-complex protein 1 subunit alpha	TCP1	sp|P17987|TCPA_HUMAN T-complex protein 1 subunit alpha OS=Homo sapiens (Human) OX=9606 GN=TCP1 PE=1 SV=1	1	24	24	24	17	16	0	0	0	1	11	6	23	1	7	2	17	16	0	0	0	1	11	6	23	1	7	2	17
TES	22.6497657764025	23.5494547319324	21.2972650274263	22.2136821034651	22.4757378919994	22.1214230015031	21.8662564932352	21.8851692243129	23.0638986357514	21.401261289895	23.2420686573319	21.4063913662487	Q9UGI8	Q9UGI8	2	2	2	Testin	TES	sp|Q9UGI8|TES_HUMAN Testin OS=Homo sapiens (Human) OX=9606 GN=TES PE=1 SV=1	1	2	2	2	2	2	0	0	0	1	0	0	1	0	2	0	2	2	0	0	0	1	0	0	1	0	2	0	2
TFIP11	24.9564644312443	25.2842564830518	21.6928581187452	22.1069666724355	22.468406129222	21.3380738104926	20.563496841905	24.2158752716635	24.8653300296574	22.0941169580837	21.0748601091098	21.8647698497483	Q9UBB9	Q9UBB9	7	7	7	Tuftelin-interacting protein 11	TFIP11	sp|Q9UBB9|TFP11_HUMAN Tuftelin-interacting protein 11 OS=Homo sapiens (Human) OX=9606 GN=TFIP11 PE=1 SV=1	1	7	7	7	6	6	0	0	0	0	0	0	7	0	1	1	6	6	0	0	0	0	0	0	7	0	1	1	6
TFRC	24.7271796876541	24.3921145672656	22.4669292524655	21.9104362188932	22.8896011651961	22.1933334402237	22.6507341457434	21.6980268785873	19.9880181831297	20.3943022026155	21.162326618527	24.0032697384322	P02786	P02786	3	3	3	Transferrin receptor protein 1;Transferrin receptor protein 1, serum form	TFRC	sp|P02786|TFR1_HUMAN Transferrin receptor protein 1 OS=Homo sapiens (Human) OX=9606 GN=TFRC PE=1 SV=2	1	3	3	3	2	3	0	0	0	0	0	0	0	0	0	0	2	3	0	0	0	0	0	0	0	0	0	0	2
TGM3	21.8091557826952	21.7531155281585	21.7158234125722	20.5909934416985	24.4183895680981	22.4532530265596	20.9108383400005	23.0231240339552	20.4307742057771	20.5367082288549	20.7052612016016	22.3114601221421	Q08188	Q08188	3	3	3	Protein-glutamine gamma-glutamyltransferase E;Protein-glutamine gamma-glutamyltransferase E 50 kDa catalytic chain;Protein-glutamine gamma-glutamyltransferase E 27 kDa non-catalytic chain	TGM3	sp|Q08188|TGM3_HUMAN Protein-glutamine gamma-glutamyltransferase E OS=Homo sapiens (Human) OX=9606 GN=TGM3 PE=1 SV=4	1	3	3	3	2	2	0	0	0	0	0	1	1	0	0	1	2	2	0	0	0	0	0	1	1	0	0	1	2
THOC2	23.5407325294643	23.5382476737458	21.3063173727601	22.3367517121345	22.5572142213881	22.0276030748986	21.3708792392299	22.8863077617673	23.0926016652659	21.6131582976159	20.3320764624189	21.4927968059113	Q8NI27	Q8NI27	3	3	3	THO complex subunit 2	THOC2	sp|Q8NI27|THOC2_HUMAN THO complex subunit 2 OS=Homo sapiens (Human) OX=9606 GN=THOC2 PE=1 SV=2	1	3	3	3	2	3	0	0	0	0	0	0	2	0	1	0	2	3	0	0	0	0	0	0	2	0	1	0	2
TIPRL	22.6988631784656	22.1497917664789	21.4397296188472	22.5040456749865	22.2874548281652	22.4557125587608	20.301912777067	23.7065270712411	22.766300007794	21.1045301119819	21.3110780032699	21.4727585167555	O75663	O75663	2	2	2	TIP41-like protein	TIPRL	sp|O75663|TIPRL_HUMAN TIP41-like protein OS=Homo sapiens (Human) OX=9606 GN=TIPRL PE=1 SV=2	1	2	2	2	1	2	0	0	0	0	0	0	2	0	1	0	1	2	0	0	0	0	0	0	2	0	1	0	1
TJP1	29.238063230202	29.5545904031799	27.4369831786709	26.482761559364	23.0988043085233	26.9034569494028	29.2962285411389	28.4589673784122	30.0285472056947	26.4938262600787	27.3124192068774	26.6827108940511	Q07157	Q07157	67	67	67	Tight junction protein ZO-1	TJP1	sp|Q07157|ZO1_HUMAN Tight junction protein ZO-1 OS=Homo sapiens (Human) OX=9606 GN=TJP1 PE=1 SV=3	1	67	67	67	47	54	19	5	1	13	20	17	57	9	17	6	47	54	19	5	1	13	20	17	57	9	17	6	47
TJP2	27.0021725680055	27.1870693024726	27.6155456762998	21.8442015405886	22.7203446599454	25.1702790129553	26.5998862892399	26.7000175845047	27.2191886134362	21.2881599040757	26.0789159756295	22.1755912260827	Q9UDY2	Q9UDY2	18	18	18	Tight junction protein ZO-2	TJP2	sp|Q9UDY2|ZO2_HUMAN Tight junction protein ZO-2 OS=Homo sapiens (Human) OX=9606 GN=TJP2 PE=1 SV=2	1	18	18	18	14	16	3	1	1	3	3	4	17	1	9	1	14	16	3	1	1	3	3	4	17	1	9	1	14
TLN1	24.2865848335437	24.4377769586309	21.0436422438297	22.9258026773349	24.7190087303935	23.9858961237502	21.9930141360293	23.4182582800415	24.6096968286112	21.3559317828785	23.5601088885869	23.8760843157465	Q9Y490;Q9Y4G6	Q9Y490	17;1	17;1	17;1	Talin-1	TLN1	sp|Q9Y490|TLN1_HUMAN Talin-1 OS=Homo sapiens (Human) OX=9606 GN=TLN1 PE=1 SV=3	2	17	17	17	12	13	1	0	0	2	0	0	14	0	4	0	12	13	1	0	0	2	0	0	14	0	4	0	12
TMOD3	26.2477686289324	25.8296559664741	21.7454491191419	21.8781235616859	22.0227271889085	22.2191043726923	22.5927324674231	23.7485599965724	25.7821179889762	22.9020156521247	25.416480056235	20.2836938874381	Q9NYL9;P28289	Q9NYL9	10;1	10;1	10;1	Tropomodulin-3	TMOD3	sp|Q9NYL9|TMOD3_HUMAN Tropomodulin-3 OS=Homo sapiens (Human) OX=9606 GN=TMOD3 PE=1 SV=1	2	10	10	10	7	9	1	0	0	0	0	0	9	0	5	0	7	9	1	0	0	0	0	0	9	0	5	0	7
TMPO	24.98537501302	24.4374594990541	22.2249119478927	21.0456510372446	23.3741473133017	21.0564063199825	22.23154806321	23.7975824615339	23.7748489783092	21.408411606781	20.7728149929288	21.6312369608907	P42166	P42166	7	7	7	Lamina-associated polypeptide 2, isoform alpha;Thymopoietin;Thymopentin	TMPO	sp|P42166|LAP2A_HUMAN Lamina-associated polypeptide 2, isoform alpha OS=Homo sapiens (Human) OX=9606 GN=TMPO PE=1 SV=2	1	7	7	7	4	5	0	0	0	0	0	0	6	0	1	0	4	5	0	0	0	0	0	0	6	0	1	0	4
TNIK	23.6792782029151	23.2979607307248	21.2796748741043	20.6520668489793	22.9496521974816	22.2671956214235	22.8400699610555	23.4956522963691	23.4638855286569	21.1318880418893	23.237757884896	22.2930540698372	Q9UKE5;O95819;Q8N4C8	Q9UKE5	5;2;2	5;2;2	5;2;2	TRAF2 and NCK-interacting protein kinase	TNIK	sp|Q9UKE5|TNIK_HUMAN TRAF2 and NCK-interacting protein kinase OS=Homo sapiens (Human) OX=9606 GN=TNIK PE=1 SV=1	3	5	5	5	1	1	1	0	0	0	0	0	4	1	2	0	1	1	1	0	0	0	0	0	4	1	2	0	1
TNRC6A	26.5104620088503	25.4878140340277	26.4967544453588	23.3299273329864	23.1964872641798	24.26678025103	26.5321505478251	26.21413810726	27.3321918831615	26.0965559227499	26.195973635533	27.0600269534711	Q8NDV7	Q8NDV7	26	26	25	Trinucleotide repeat-containing gene 6A protein	TNRC6A	sp|Q8NDV7|TNR6A_HUMAN Trinucleotide repeat-containing gene 6A protein OS=Homo sapiens (Human) OX=9606 GN=TNRC6A PE=1 SV=2	1	26	26	25	15	13	3	1	0	2	8	3	20	4	12	6	15	13	3	1	0	2	8	3	20	4	12	6	14
TNRC6B	26.5707573121255	26.3906230706549	25.3752083705807	23.0854225347535	23.4890719861095	22.4496997178865	26.6879247352996	27.5154787211959	28.0395702157901	24.4452487983144	25.2929860361134	25.7127446554307	Q9UPQ9	Q9UPQ9	33	33	33	Trinucleotide repeat-containing gene 6B protein	TNRC6B	sp|Q9UPQ9|TNR6B_HUMAN Trinucleotide repeat-containing gene 6B protein OS=Homo sapiens (Human) OX=9606 GN=TNRC6B PE=1 SV=4	1	33	33	33	24	25	5	2	0	2	9	7	28	5	8	2	24	25	5	2	0	2	9	7	28	5	8	2	24
TOMM22	22.6939173849683	22.3668771215868	21.411280416183	23.0279960868699	23.2358196255644	23.6793285034186	22.1838037998576	23.3059306692235	21.1973211241222	23.9458345838557	21.4157395950858	20.4720572014284	Q9NS69	Q9NS69	2	2	2	Mitochondrial import receptor subunit TOM22 homolog	TOMM22	sp|Q9NS69|TOM22_HUMAN Mitochondrial import receptor subunit TOM22 homolog OS=Homo sapiens (Human) OX=9606 GN=TOMM22 PE=1 SV=3	1	2	2	2	1	1	0	0	0	0	0	0	1	1	1	0	1	1	0	0	0	0	0	0	1	1	1	0	1
TOP2A	22.9708473646755	23.1911122424729	22.0251916750722	21.5930464469264	23.2256486767648	23.345166732803	21.5539497984089	24.5590260838724	23.1305655355643	20.666818161561	21.7571389441207	23.3623524380548	P11388;Q02880	P11388	3;1	3;1	3;1	DNA topoisomerase 2-alpha	TOP2A	sp|P11388|TOP2A_HUMAN DNA topoisomerase 2-alpha OS=Homo sapiens (Human) OX=9606 GN=TOP2A PE=1 SV=3	2	3	3	3	2	3	0	0	0	0	0	0	3	0	1	0	2	3	0	0	0	0	0	0	3	0	1	0	2
TP53	24.3552139659084	24.7056176235536	21.5567035075334	23.1174071269957	23.5957890959474	21.6901576510713	21.9522211431705	22.335836237109	23.7295153639694	23.2011249354522	23.9940357128249	21.3170157034562	P04637	P04637	5	5	5	Cellular tumor antigen p53	TP53	sp|P04637|P53_HUMAN Cellular tumor antigen p53 OS=Homo sapiens (Human) OX=9606 GN=TP53 PE=1 SV=4	1	5	5	5	5	5	1	0	0	0	0	0	5	0	2	0	5	5	1	0	0	0	0	0	5	0	2	0	5
TP53BP2	24.4726496925632	23.4975312466052	21.8483775742717	22.3766246943319	22.30436227775	20.6893754600747	21.1033214330337	25.5010900411652	24.5262962503493	21.21071300185	21.08257549251	21.4924940514342	Q13625	Q13625	9	9	8	Apoptosis-stimulating of p53 protein 2	TP53BP2	sp|Q13625|ASPP2_HUMAN Apoptosis-stimulating of p53 protein 2 OS=Homo sapiens (Human) OX=9606 GN=TP53BP2 PE=1 SV=2	1	9	9	8	5	6	1	0	0	1	2	2	8	0	1	1	5	6	1	0	0	1	2	2	8	0	1	1	4
TPD52	25.9919402634464	25.1078514438731	21.3301258382371	22.1078692565986	23.7466483780088	22.261315186864	22.1920001711983	23.4458831269296	23.8775507553216	23.6230737938105	21.5792898294358	23.4860929514272	P55327	P55327	6	6	6	Tumor protein D52	TPD52	sp|P55327|TPD52_HUMAN Tumor protein D52 OS=Homo sapiens (Human) OX=9606 GN=TPD52 PE=1 SV=2	1	6	6	6	5	5	2	0	0	1	0	0	3	0	0	0	5	5	2	0	0	1	0	0	3	0	0	0	5
TPRN	23.9025142293431	23.3605149140937	21.5185744306216	22.3284786197585	23.5409568088458	22.1479682063853	21.3236537258883	23.370929160671	23.4422773620037	22.9031258117376	21.4554234467664	22.0297287437061	Q4KMQ1	Q4KMQ1	5	5	5	Taperin	TPRN	sp|Q4KMQ1|TPRN_HUMAN Taperin OS=Homo sapiens (Human) OX=9606 GN=TPRN PE=1 SV=2	1	5	5	5	3	3	0	0	0	0	0	0	5	0	1	0	3	3	0	0	0	0	0	0	5	0	1	0	3
TPX2	24.426112186025	25.283196898427	21.362379677298	21.9598248610867	22.9495026760991	21.948478418904	21.4241211307477	24.0209644061115	24.419890760465	20.7642302806418	24.4380308760058	23.9522526571652	Q9ULW0	Q9ULW0	8	8	8	Targeting protein for Xklp2	TPX2	sp|Q9ULW0|TPX2_HUMAN Targeting protein for Xklp2 OS=Homo sapiens (Human) OX=9606 GN=TPX2 PE=1 SV=2	1	8	8	8	4	7	0	0	0	0	1	1	5	0	3	1	4	7	0	0	0	0	1	1	5	0	3	1	4
TRIM26	25.5031847095989	25.2957557646213	23.3448319674189	20.1799478673938	23.1157678403956	22.5347160171677	22.961695919234	23.0582416379969	25.0292636330597	22.869159586773	25.027661715718	21.3248582572362	Q12899	Q12899	6	6	6	Tripartite motif-containing protein 26	TRIM26	sp|Q12899|TRI26_HUMAN Tripartite motif-containing protein 26 OS=Homo sapiens (Human) OX=9606 GN=TRIM26 PE=1 SV=1	1	6	6	6	5	5	0	0	0	1	1	0	5	0	3	0	5	5	0	0	0	1	1	0	5	0	3	0	5
TRIM28	26.9204804342782	27.6894585596492	29.4243230683954	28.3612263744227	30.8811035023412	31.4332067480822	27.1202068638856	28.3943162121314	26.8634879594242	27.1566313679357	27.7298783517788	28.9724062185908	Q13263	Q13263	16	16	16	Transcription intermediary factor 1-beta	TRIM28	sp|Q13263|TIF1B_HUMAN Transcription intermediary factor 1-beta OS=Homo sapiens (Human) OX=9606 GN=TRIM28 PE=1 SV=5	1	16	16	16	10	12	3	2	2	3	3	2	10	4	7	2	10	12	3	2	2	3	3	2	10	4	7	2	10
TRIM41	25.1568434991937	24.6236051334192	27.3413837651447	21.7054729309054	22.4204806967148	25.1776725792081	22.4221706813922	25.924518231805	24.7556235529872	22.5536775460648	25.4308723475917	22.3603122386692	Q8WV44	Q8WV44	6	6	6	E3 ubiquitin-protein ligase TRIM41	TRIM41	sp|Q8WV44|TRI41_HUMAN E3 ubiquitin-protein ligase TRIM41 OS=Homo sapiens (Human) OX=9606 GN=TRIM41 PE=1 SV=3	1	6	6	6	5	5	2	1	0	2	1	2	5	1	3	1	5	5	2	1	0	2	1	2	5	1	3	1	5
TRIP12	21.5646277233183	21.4383735935877	22.0064391354434	23.2532786276472	23.4295876428003	21.4346019332542	21.4969124604463	21.8876853929202	22.0594329258587	21.6657893637097	24.4610772103985	22.3921913398706	Q14669	Q14669	10	10	10	E3 ubiquitin-protein ligase TRIP12	TRIP12	sp|Q14669|TRIPC_HUMAN E3 ubiquitin-protein ligase TRIP12 OS=Homo sapiens (Human) OX=9606 GN=TRIP12 PE=1 SV=1	1	10	10	10	3	5	0	0	0	0	0	1	5	2	8	1	3	5	0	0	0	0	0	1	5	2	8	1	3
TRPC4AP	23.3871916967246	23.48517482601	23.1834517367921	21.1367659790918	24.4193787985424	22.9014580607307	21.7892089158115	23.67927936851	23.7201498843343	21.1235926946372	22.0118157545431	21.6196062840511	Q8TEL6	Q8TEL6	5	5	5	Short transient receptor potential channel 4-associated protein	TRPC4AP	sp|Q8TEL6|TP4AP_HUMAN Short transient receptor potential channel 4-associated protein OS=Homo sapiens (Human) OX=9606 GN=TRPC4AP PE=1 SV=2	1	5	5	5	3	3	0	1	1	1	1	1	5	1	0	1	3	3	0	1	1	1	1	1	5	1	0	1	3
TRPS1	24.1729511660454	24.9400196020174	22.7119319489442	22.0431026442321	23.505805186702	20.9337940581032	25.1569591940072	23.6120860988221	25.1933626260683	19.9870933312932	24.8522906121416	22.9968402205617	Q9UHF7	Q9UHF7	17	17	17	Zinc finger transcription factor Trps1	TRPS1	sp|Q9UHF7|TRPS1_HUMAN Zinc finger transcription factor Trps1 OS=Homo sapiens (Human) OX=9606 GN=TRPS1 PE=1 SV=2	1	17	17	17	7	10	1	1	1	0	4	2	14	1	4	1	7	10	1	1	1	0	4	2	14	1	4	1	7
TTC1	26.894001912895	26.6225443076675	22.5336253071592	22.827219126113	23.2661129922192	22.5599292239584	20.9799759419538	23.7698912097579	27.9272226740461	22.4732128206352	26.0912381164609	23.0245887012189	Q99614	Q99614	11	11	11	Tetratricopeptide repeat protein 1	TTC1	sp|Q99614|TTC1_HUMAN Tetratricopeptide repeat protein 1 OS=Homo sapiens (Human) OX=9606 GN=TTC1 PE=1 SV=1	1	11	11	11	8	7	0	1	0	0	1	1	10	0	4	1	8	7	0	1	0	0	1	1	10	0	4	1	8
TTC12	23.9830276825974	23.4521165374308	23.3586000183656	23.170860787995	23.3938223207315	21.8073738369712	22.3012197873223	23.6705075928946	23.5435671338131	21.4989705992965	23.3361992535418	22.438413957181	Q9H892	Q9H892	5	5	5	Tetratricopeptide repeat protein 12	TTC12	sp|Q9H892|TTC12_HUMAN Tetratricopeptide repeat protein 12 OS=Homo sapiens (Human) OX=9606 GN=TTC12 PE=1 SV=2	1	5	5	5	4	3	0	0	0	0	1	0	4	0	3	0	4	3	0	0	0	0	1	0	4	0	3	0	4
TTC28	24.6743832391871	24.3608497626598	22.9528350748152	21.6563164755282	22.000928031186	22.6058212221722	21.4610536063099	23.4383166692795	24.3262884823182	21.3523335836344	24.8409096641675	21.8235357978708	Q96AY4	Q96AY4	17	17	17	Tetratricopeptide repeat protein 28	TTC28	sp|Q96AY4|TTC28_HUMAN Tetratricopeptide repeat protein 28 OS=Homo sapiens (Human) OX=9606 GN=TTC28 PE=1 SV=4	1	17	17	17	10	12	3	1	1	1	2	2	14	1	5	1	10	12	3	1	1	1	2	2	14	1	5	1	10
TTC4	28.1748377770499	27.9594745658941	26.415271505692	24.6976070496759	23.9142977425019	25.7987484485989	29.2488907291537	26.8291720436047	28.602543415295	22.0912678602626	20.5006446223228	21.0418955487422	O95801	O95801	13	13	13	Tetratricopeptide repeat protein 4	TTC4	sp|O95801|TTC4_HUMAN Tetratricopeptide repeat protein 4 OS=Homo sapiens (Human) OX=9606 GN=TTC4 PE=1 SV=3	1	13	13	13	10	10	2	1	0	4	7	2	10	1	2	1	10	10	2	1	0	4	7	2	10	1	2	1	10
TTF2	23.0768384259747	23.3492185864849	22.59919278775	21.1621011316678	23.6555721286136	21.6724845139962	23.5407369130798	23.6610504914855	22.7525031528189	21.7226069215432	23.661991153681	20.9146487859409	Q9UNY4	Q9UNY4	6	6	6	Transcription termination factor 2	TTF2	sp|Q9UNY4|TTF2_HUMAN Transcription termination factor 2 OS=Homo sapiens (Human) OX=9606 GN=TTF2 PE=1 SV=2	1	6	6	6	6	6	0	0	0	0	0	0	6	0	3	0	6	6	0	0	0	0	0	0	6	0	3	0	6
TTK	24.063322660309	23.6807810103852	21.1611563020791	21.5491114063191	24.1456268626501	21.7431291268516	21.3281691647853	23.056251369214	23.3160328841069	21.4864802384304	22.1537007903512	21.7666035817111	P33981	P33981	12	12	12	Dual specificity protein kinase TTK	TTK	sp|P33981|TTK_HUMAN Dual specificity protein kinase TTK OS=Homo sapiens (Human) OX=9606 GN=TTK PE=1 SV=2	1	12	12	12	10	9	0	1	1	1	1	0	9	0	0	0	10	9	0	1	1	1	1	0	9	0	0	0	10
TUBA1C	27.4274235962113	27.9207643567086	25.9430194810599	22.0929936498236	22.8506806940799	22.6858103984794	27.4364272727226	22.1271950614441	28.2368095352787	21.3003230153592	27.2492525108723	25.5073044479538	Q9BQE3;P68363;Q71U36;P0DPH8;P0DPH7;P68366;Q6PEY2;Q9NY65;A6NHL2;Q9H853	Q9BQE3;P68363;Q71U36;P0DPH8;P0DPH7;P68366;Q6PEY2;Q9NY65	12;12;11;10;10;9;7;6;2;1	12;12;11;10;10;9;7;6;2;1	12;12;11;10;10;9;7;6;2;1	Tubulin alpha-1C chain;Tubulin alpha-1B chain;Tubulin alpha-1A chain;Tubulin alpha-4A chain;Tubulin alpha-3E chain;Tubulin alpha-8 chain	TUBA1C;TUBA1B;TUBA1A;TUBA4A;TUBA3E;TUBA8	sp|Q9BQE3|TBA1C_HUMAN Tubulin alpha-1C chain OS=Homo sapiens (Human) OX=9606 GN=TUBA1C PE=1 SV=1;sp|P68363|TBA1B_HUMAN Tubulin alpha-1B chain OS=Homo sapiens (Human) OX=9606 GN=TUBA1B PE=1 SV=1;sp|Q71U36|TBA1A_HUMAN Tubulin alpha-1A chain OS=Homo sapiens (	10	12	12	12	10	11	2	1	0	1	3	1	11	1	6	3	10	11	2	1	0	1	3	1	11	1	6	3	10
TUBB	26.7997120489909	26.6578548590448	24.5058517655998	21.0447080870607	25.1057760339366	25.0275773549869	21.8959112859483	23.975334523767	26.9868510048254	20.3128570628736	26.4558203450222	24.8266287820136	P07437;A6NNZ2;CON__ENSEMBL:ENSBTAP00000025008;Q9H4B7	P07437	13;4;3;3	13;4;3;3	3;0;0;0	Tubulin beta chain	TUBB	sp|P07437|TBB5_HUMAN Tubulin beta chain OS=Homo sapiens (Human) OX=9606 GN=TUBB PE=1 SV=2	4	13	13	3	9	12	2	0	0	2	1	1	13	1	6	2	9	12	2	0	0	2	1	1	13	1	6	2	2
TUBB4B	24.9532703693959	24.6408040551004	22.2126346540793	22.7792281070771	22.7718172072935	21.9048077212042	22.187720296133	23.3418941451517	24.8647162675429	20.8884867285303	25.641327894498	22.442722162369	P68371;Q3ZCM7	P68371	12;5	3;1	1;0	Tubulin beta-4B chain	TUBB4B	sp|P68371|TBB4B_HUMAN Tubulin beta-4B chain OS=Homo sapiens (Human) OX=9606 GN=TUBB4B PE=1 SV=1	2	12	3	1	8	11	1	1	0	1	1	2	11	1	5	1	2	2	0	1	0	0	0	1	2	0	1	0	0
TUBGCP6	22.9254964898408	22.8990876612086	21.1152320863488	22.1737116254782	23.6820642217986	21.3878829321904	20.0627304967837	22.0499198781602	23.8257072575238	23.0506462607577	21.3367048248189	21.0200909075932	Q96RT7	Q96RT7	6	6	6	Gamma-tubulin complex component 6	TUBGCP6	sp|Q96RT7|GCP6_HUMAN Gamma-tubulin complex component 6 OS=Homo sapiens (Human) OX=9606 GN=TUBGCP6 PE=1 SV=3	1	6	6	6	2	3	0	0	0	0	1	1	5	0	1	0	2	3	0	0	0	0	1	1	5	0	1	0	2
TUFM	24.6322302234769	24.7776606629985	22.458133450633	21.4975484626047	23.2629764272566	22.8339448487536	22.798387995074	23.8905757228102	24.5652903819652	20.1409501449001	24.3083451412072	22.2180796880139	P49411	P49411	7	7	7	Elongation factor Tu, mitochondrial	TUFM	sp|P49411|EFTU_HUMAN Elongation factor Tu, mitochondrial OS=Homo sapiens (Human) OX=9606 GN=TUFM PE=1 SV=2	1	7	7	7	4	7	0	0	0	0	0	0	5	0	3	0	4	7	0	0	0	0	0	0	5	0	3	0	4
TXNL1	27.4430049813014	27.8263863326321	21.5804403948661	22.1718162906664	23.3994882427816	25.6349738598808	20.8718085661022	26.8993135862459	27.4777685168629	22.3398266723764	28.6286403829969	28.9237421735784	O43396	O43396	13	13	13	Thioredoxin-like protein 1	TXNL1	sp|O43396|TXNL1_HUMAN Thioredoxin-like protein 1 OS=Homo sapiens (Human) OX=9606 GN=TXNL1 PE=1 SV=3	1	13	13	13	9	9	1	0	0	2	1	2	12	1	7	3	9	9	1	0	0	2	1	2	12	1	7	3	9
U2AF2	23.6395350241002	24.0638986357514	21.2579194858296	22.5415968117677	22.3684457371066	22.0425569535927	20.9370928702149	24.3124008732427	23.9280477073661	22.7846545126744	26.3964328413603	20.6262251235309	P26368	P26368	4	4	4	Splicing factor U2AF 65 kDa subunit	U2AF2	sp|P26368|U2AF2_HUMAN Splicing factor U2AF 65 kDa subunit OS=Homo sapiens (Human) OX=9606 GN=U2AF2 PE=1 SV=4	1	4	4	4	3	4	1	0	0	1	1	1	4	1	2	1	3	4	1	0	0	1	1	1	4	1	2	1	3
U2SURP	22.0718237033591	22.3224563288742	22.7455129252466	21.646409417685	23.0713884464174	22.4474225803214	21.6323877186349	24.1453990927931	22.1100282667087	21.965891218887	22.9115938695629	22.3652297287758	O15042	O15042	6	6	6	U2 snRNP-associated SURP motif-containing protein	U2SURP	sp|O15042|SR140_HUMAN U2 snRNP-associated SURP motif-containing protein OS=Homo sapiens (Human) OX=9606 GN=U2SURP PE=1 SV=2	1	6	6	6	4	6	0	1	0	0	0	0	4	0	2	0	4	6	0	1	0	0	0	0	4	0	2	0	4
UBA1	23.1330612903796	23.5333839190527	21.9382188740616	22.0122181547786	23.5199192873546	23.4088467316562	20.9755399696129	23.342155380167	23.4425304886016	22.8771831406204	23.8529096821625	22.5174891993437	P22314	P22314	9	9	9	Ubiquitin-like modifier-activating enzyme 1	UBA1	sp|P22314|UBA1_HUMAN Ubiquitin-like modifier-activating enzyme 1 OS=Homo sapiens (Human) OX=9606 GN=UBA1 PE=1 SV=3	1	9	9	9	4	5	0	0	0	0	1	0	8	0	3	0	4	5	0	0	0	0	1	0	8	0	3	0	4
UBA52	30.1046210270983	30.328601386421	27.843679478344	27.6416173031112	22.497002361428	27.4007219444957	30.9930747762596	29.2906372453116	30.5796564635041	32.500166016746	31.4691267301646	29.7800976219887	P62987;P62979;P0CG47;P0CG48;A0A2R8Y422	P62987;P62979;P0CG47;P0CG48;A0A2R8Y422	7;7;7;7;5	7;7;7;7;5	7;7;7;7;5	Ubiquitin-60S ribosomal protein L40;Ubiquitin;60S ribosomal protein L40;Ubiquitin-40S ribosomal protein S27a;Ubiquitin;40S ribosomal protein S27a;Polyubiquitin-B;Ubiquitin;Polyubiquitin-C;Ubiquitin	UBA52;RPS27A;UBB;UBC	sp|P62987|RL40_HUMAN Ubiquitin-60S ribosomal protein L40 OS=Homo sapiens (Human) OX=9606 GN=UBA52 PE=1 SV=2;sp|P62979|RS27A_HUMAN Ubiquitin-40S ribosomal protein S27a OS=Homo sapiens (Human) OX=9606 GN=RPS27A PE=1 SV=2;sp|P0CG47|UBB_HUMAN Polyubiquitin-B O	5	7	7	7	6	6	3	3	0	2	4	3	6	4	5	4	6	6	3	3	0	2	4	3	6	4	5	4	6
UBAP2	27.2455399403832	27.2555690491627	26.6805664194223	20.8515940001154	22.3080560389823	27.1824354250002	26.5934891484593	28.6281188704027	26.5341264051688	27.9263745454091	27.5216315881364	26.7172498887989	Q5T6F2	Q5T6F2	14	14	14	Ubiquitin-associated protein 2	UBAP2	sp|Q5T6F2|UBAP2_HUMAN Ubiquitin-associated protein 2 OS=Homo sapiens (Human) OX=9606 GN=UBAP2 PE=1 SV=1	1	14	14	14	10	10	3	0	0	5	4	3	11	4	7	4	10	10	3	0	0	5	4	3	11	4	7	4	10
UBAP2L	28.5033591280993	28.7071130096748	29.4847370487222	29.2816679596128	28.7411759431132	31.1088012176129	28.554901401776	29.8374519324957	28.8183625592995	29.2633364760661	28.9091633323855	30.6299259752815	Q14157	Q14157	27	27	27	Ubiquitin-associated protein 2-like	UBAP2L	sp|Q14157|UBP2L_HUMAN Ubiquitin-associated protein 2-like OS=Homo sapiens (Human) OX=9606 GN=UBAP2L PE=1 SV=2	1	27	27	27	22	23	7	4	4	7	11	8	24	7	17	10	22	23	7	4	4	7	11	8	24	7	17	10	22
UBE2M	26.4503397320355	26.6374082752079	24.6646517011693	22.5092938255036	23.8409217632279	22.332220553528	23.6141628655242	21.7597002728967	26.2299886152707	26.3851519934561	25.9429076572378	22.293915067004	P61081	P61081	6	6	6	NEDD8-conjugating enzyme Ubc12	UBE2M	sp|P61081|UBC12_HUMAN NEDD8-conjugating enzyme Ubc12 OS=Homo sapiens (Human) OX=9606 GN=UBE2M PE=1 SV=1	1	6	6	6	5	6	2	0	0	1	1	0	6	2	3	1	5	6	2	0	0	1	1	0	6	2	3	1	5
UBE2O	23.0442353445771	22.5245637137026	22.1439883666685	21.8329482366996	23.5936962045632	23.7583484208529	20.9617521872466	24.0832621807173	22.7585949099225	22.7542934545816	20.7493497181362	22.685751730627	Q9C0C9	Q9C0C9	3	3	3	E2/E3 hybrid ubiquitin-protein ligase UBE2O	UBE2O	sp|Q9C0C9|UBE2O_HUMAN (E3-independent) E2 ubiquitin-conjugating enzyme OS=Homo sapiens (Human) OX=9606 GN=UBE2O PE=1 SV=3	1	3	3	3	3	2	0	0	0	0	0	0	3	0	1	0	3	2	0	0	0	0	0	0	3	0	1	0	3
UBE3C	27.0647621679883	26.2011441210154	21.0785445795423	21.6332783722782	23.107076940366	22.6138047490067	24.7821179889762	24.0476556836201	27.1386805305319	24.2196317696495	26.4447750431384	22.4850273790233	Q15386	Q15386	20	20	20	Ubiquitin-protein ligase E3C	UBE3C	sp|Q15386|UBE3C_HUMAN Ubiquitin-protein ligase E3C OS=Homo sapiens (Human) OX=9606 GN=UBE3C PE=1 SV=3	1	20	20	20	16	16	1	1	0	3	2	1	20	2	13	3	16	16	1	1	0	3	2	1	20	2	13	3	16
UBTF	25.1744758914472	25.5663360657806	22.6802712731056	22.6798989846292	22.1097569412102	20.9223624127926	21.0740211306725	23.6021959645129	24.9232944757082	22.1470965088453	25.0277460715163	22.0408060986913	P17480	P17480	9	9	9	Nucleolar transcription factor 1	UBTF	sp|P17480|UBF1_HUMAN Nucleolar transcription factor 1 OS=Homo sapiens (Human) OX=9606 GN=UBTF PE=1 SV=1	1	9	9	9	5	7	0	0	0	0	1	0	7	0	3	1	5	7	0	0	0	0	1	0	7	0	3	1	5
UBXN4	24.3759043400843	24.8231821763634	23.2725001863878	21.7776547105692	22.3935403483139	21.4392324306485	21.9665903448155	22.9605872997601	22.3127965589975	23.3884483147306	20.9809286594956	22.0189139829722	Q92575	Q92575	3	3	3	UBX domain-containing protein 4	UBXN4	sp|Q92575|UBXN4_HUMAN UBX domain-containing protein 4 OS=Homo sapiens (Human) OX=9606 GN=UBXN4 PE=1 SV=2	1	3	3	3	3	3	1	1	1	0	0	0	2	0	1	0	3	3	1	1	1	0	0	0	2	0	1	0	3
UBXN7	20.209528019851	21.4663365818489	21.6795637001184	20.7403732672254	23.4819830514844	22.4071644870862	25.9642865705222	23.5187682636462	24.283196898427	23.3446382488383	26.2104268493684	22.1460203956318	O94888	O94888	4	4	4	UBX domain-containing protein 7	UBXN7	sp|O94888|UBXN7_HUMAN UBX domain-containing protein 7 OS=Homo sapiens (Human) OX=9606 GN=UBXN7 PE=1 SV=2	1	4	4	4	1	1	0	0	0	0	2	0	4	1	2	0	1	1	0	0	0	0	2	0	4	1	2	0	1
UHRF1BP1	25.2550827565656	25.231985197161	21.2943157848363	20.9766871896294	22.0586448951665	22.5293192673123	20.9843670553468	23.0558869675592	22.0587395843682	22.6392254132626	21.4124217555565	22.0941639864453	Q6BDS2	Q6BDS2	8	8	8	UHRF1-binding protein 1	UHRF1BP1	sp|Q6BDS2|URFB1_HUMAN UHRF1-binding protein 1 OS=Homo sapiens (Human) OX=9606 GN=UHRF1BP1 PE=1 SV=1	1	8	8	8	6	8	1	0	0	1	0	1	2	0	1	0	6	8	1	0	0	1	0	1	2	0	1	0	6
UIMC1	23.4043162624237	23.5606920077254	21.2468841042053	21.4136219870407	23.969031380818	21.2822916853266	21.9907866870654	24.1754514947181	23.9149726549483	23.2429793454677	26.0122049160958	23.8402854222655	Q96RL1	Q96RL1	11	11	11	BRCA1-A complex subunit RAP80	UIMC1	sp|Q96RL1|UIMC1_HUMAN BRCA1-A complex subunit RAP80 OS=Homo sapiens (Human) OX=9606 GN=UIMC1 PE=1 SV=2	1	11	11	11	5	8	1	1	0	1	0	1	7	0	7	2	5	8	1	1	0	1	0	1	7	0	7	2	5
UNC45A	24.6848521857851	24.1737137301738	21.9463526238611	22.4599746550723	22.5006697066504	20.645742236033	23.0270253763998	22.941980541573	24.8047419588635	21.0826599415877	25.6144227378964	20.4921578544616	Q9H3U1	Q9H3U1	14	14	14	Protein unc-45 homolog A	UNC45A	sp|Q9H3U1|UN45A_HUMAN Protein unc-45 homolog A OS=Homo sapiens (Human) OX=9606 GN=UNC45A PE=1 SV=1	1	14	14	14	10	12	0	0	0	0	0	0	13	0	4	0	10	12	0	0	0	0	0	0	13	0	4	0	10
URI1	24.2310330440344	24.0925694068074	21.6316720534607	21.6080484781632	23.5311603396799	21.4926001228559	22.0156442522833	23.4058682798511	24.991399705517	21.6222183647414	25.0174180849729	20.2804127252399	O94763	O94763	7	7	7	Unconventional prefoldin RPB5 interactor 1	URI1	sp|O94763|RMP_HUMAN Unconventional prefoldin RPB5 interactor 1 OS=Homo sapiens (Human) OX=9606 GN=URI1 PE=1 SV=3	1	7	7	7	5	2	0	0	0	0	0	0	7	0	2	0	5	2	0	0	0	0	0	0	7	0	2	0	5
USP9X	22.9533503071865	23.0230991624448	23.3859357120222	21.9284063573269	24.1608504863574	22.9144604166963	21.1177946984792	23.6096370301411	22.91082569054	22.2325690299076	23.3747773640043	21.2023995674771	Q93008;O00507	Q93008	6;1	6;1	6;1	Probable ubiquitin carboxyl-terminal hydrolase FAF-X	USP9X	sp|Q93008|USP9X_HUMAN Probable ubiquitin carboxyl-terminal hydrolase FAF-X OS=Homo sapiens (Human) OX=9606 GN=USP9X PE=1 SV=4	2	6	6	6	4	5	1	0	1	1	0	1	5	0	4	1	4	5	1	0	1	1	0	1	5	0	4	1	4
UTP6	23.5823331284411	20.3482914124495	22.1701634059637	22.0381204516229	23.3733612335034	26.7439384352964	24.2465550547927	27.5180330952106	23.4524936304516	19.7746167317792	21.3416643779486	27.3553988201647	Q9NYH9	Q9NYH9	2	2	2	U3 small nucleolar RNA-associated protein 6 homolog	UTP6	sp|Q9NYH9|UTP6_HUMAN U3 small nucleolar RNA-associated protein 6 homolog OS=Homo sapiens (Human) OX=9606 GN=UTP6 PE=2 SV=2	1	2	2	2	2	2	1	1	0	2	2	2	2	0	1	2	2	2	1	1	0	2	2	2	2	0	1	2	2
VDAC2	24.4820383306644	24.3393291878865	21.9830938704346	21.0214444572649	24.0384773695865	22.053080451457	21.6480957227326	22.3020039263715	23.3927041844828	21.6846467665416	21.5972477020913	22.016813069441	P45880	P45880	2	2	2	Voltage-dependent anion-selective channel protein 2	VDAC2	sp|P45880|VDAC2_HUMAN Voltage-dependent anion-selective channel protein 2 OS=Homo sapiens (Human) OX=9606 GN=VDAC2 PE=1 SV=2	1	2	2	2	2	2	1	0	0	0	0	0	2	1	0	0	2	2	1	0	0	0	0	0	2	1	0	0	2
VIM	24.4871393472203	25.1046960028048	23.9172511465949	23.4456682741156	24.082210224262	21.5872190316189	22.3078005063754	22.7588486464445	24.6175647654398	20.2255275492407	25.1958422587803	20.0990207463282	P08670	P08670	8	7	7	Vimentin	VIM	sp|P08670|VIME_HUMAN Vimentin OS=Homo sapiens (Human) OX=9606 GN=VIM PE=1 SV=4	1	8	7	7	7	6	2	0	0	3	2	0	6	0	4	1	7	6	2	0	0	3	1	0	6	0	4	1	7
VPS13C	26.9315685693242	27.0945640417419	23.6488885581397	21.3844719479173	23.0094028610155	24.0100076203517	22.45470977274	23.8642374338035	26.1499041529189	24.0301902465531	22.8501837848107	21.1110923370771	Q709C8	Q709C8	62	62	62	Vacuolar protein sorting-associated protein 13C	VPS13C	sp|Q709C8|VP13C_HUMAN Vacuolar protein sorting-associated protein 13C OS=Homo sapiens (Human) OX=9606 GN=VPS13C PE=1 SV=1	1	62	62	62	52	57	6	1	0	6	2	1	50	4	7	2	52	57	6	1	0	6	2	1	50	4	7	2	52
VPS25	22.9886028694614	23.32127303626	21.2513150040555	22.4705700991099	22.9558956327589	23.0879364010962	21.5603011939513	23.0086048298156	23.7661786675511	22.4704883411604	21.2828945071202	21.9077721899114	Q9BRG1	Q9BRG1	4	4	4	Vacuolar protein-sorting-associated protein 25	VPS25	sp|Q9BRG1|VPS25_HUMAN Vacuolar protein-sorting-associated protein 25 OS=Homo sapiens (Human) OX=9606 GN=VPS25 PE=1 SV=1	1	4	4	4	3	4	0	0	0	0	0	0	4	0	1	0	3	4	0	0	0	0	0	0	4	0	1	0	3
VPS51	20.1235500152091	20.3668709939234	27.6953120954399	28.0594081693995	21.8031804198762	28.2752872837772	23.1297483760744	23.4849290726595	20.7145540476344	21.3702828460719	21.4216752489176	21.8886166713977	Q9UID3	Q9UID3	6	6	6	Vacuolar protein sorting-associated protein 51 homolog	VPS51	sp|Q9UID3|VPS51_HUMAN Vacuolar protein sorting-associated protein 51 homolog OS=Homo sapiens (Human) OX=9606 GN=VPS51 PE=1 SV=2	1	6	6	6	2	5	2	2	1	2	2	2	5	1	0	1	2	5	2	2	1	2	2	2	5	1	0	1	2
VPS53	23.8303573664357	23.7729379238396	21.6426035848907	22.2298252247766	23.6432587532177	20.999071447175	22.2978896913875	24.7061421370031	24.031789360317	20.0725215230501	21.6611896712038	22.9761802976802	Q5VIR6	Q5VIR6	3	3	3	Vacuolar protein sorting-associated protein 53 homolog	VPS53	sp|Q5VIR6|VPS53_HUMAN Vacuolar protein sorting-associated protein 53 homolog OS=Homo sapiens (Human) OX=9606 GN=VPS53 PE=1 SV=2	1	3	3	3	3	3	0	0	0	0	0	0	3	0	1	0	3	3	0	0	0	0	0	0	3	0	1	0	3
WAPAL	24.0663645007106	24.6378228228974	23.213957807089	21.1910053318511	23.5418797082127	23.2651889007433	20.8868100776577	23.5507189967699	23.8420134309054	22.4415264331615	19.9466094687992	22.4627454459308	Q7Z5K2	Q7Z5K2	4	4	4	Wings apart-like protein homolog	WAPAL	sp|Q7Z5K2|WAPL_HUMAN Wings apart-like protein homolog OS=Homo sapiens (Human) OX=9606 GN=WAPL PE=1 SV=1	1	4	4	4	2	4	0	0	0	0	0	0	3	0	0	0	2	4	0	0	0	0	0	0	3	0	0	0	2
WASF2	23.5346904391642	23.8489048420682	21.0204022760749	22.8596570016137	22.3962946851361	21.0393189082053	22.5224563329432	25.0584376597499	24.0237760074213	22.4862270024985	21.4091943096514	22.0089493919391	Q9Y6W5	Q9Y6W5	2	2	2	Wiskott-Aldrich syndrome protein family member 2	WASF2	sp|Q9Y6W5|WASF2_HUMAN Wiskott-Aldrich syndrome protein family member 2 OS=Homo sapiens (Human) OX=9606 GN=WASF2 PE=1 SV=3	1	2	2	2	2	2	0	0	0	0	0	0	2	0	0	0	2	2	0	0	0	0	0	0	2	0	0	0	2
WDR11	23.5489846072713	23.1388211220069	21.4765246960772	21.7773333237504	23.0801654677755	21.5881368736523	22.2628546643529	23.6278080304479	22.7052906719495	20.8817076823924	20.5631741900447	23.587692082954	Q9BZH6	Q9BZH6	4	4	4	WD repeat-containing protein 11	WDR11	sp|Q9BZH6|WDR11_HUMAN WD repeat-containing protein 11 OS=Homo sapiens (Human) OX=9606 GN=WDR11 PE=1 SV=1	1	4	4	4	4	2	1	0	0	0	0	0	3	0	0	0	4	2	1	0	0	0	0	0	3	0	0	0	4
WDR44	23.1004031225144	23.7298265019687	23.2671403012174	22.0343694291129	22.1036948923515	21.7729521602729	21.2489447475865	22.9968826318172	20.4161648374782	22.3482956379976	20.7734813079612	22.9962343524394	Q5JSH3	Q5JSH3	4	4	4	WD repeat-containing protein 44	WDR44	sp|Q5JSH3|WDR44_HUMAN WD repeat-containing protein 44 OS=Homo sapiens (Human) OX=9606 GN=WDR44 PE=1 SV=1	1	4	4	4	4	2	0	0	0	0	0	0	2	0	0	0	4	2	0	0	0	0	0	0	2	0	0	0	4
WDR62	24.8440268285314	24.7185307857385	24.5990633595417	24.2104454294263	23.2824059267223	21.3874707590462	22.8875114946863	26.3171204012846	25.1525562555718	22.1235604019591	25.2943189743189	21.9391649951325	O43379	O43379	7	7	7	WD repeat-containing protein 62	WDR62	sp|O43379|WDR62_HUMAN WD repeat-containing protein 62 OS=Homo sapiens (Human) OX=9606 GN=WDR62 PE=1 SV=4	1	7	7	7	4	4	2	3	1	2	1	2	6	0	3	0	4	4	2	3	1	2	1	2	6	0	3	0	4
WDR75	23.6704444691214	23.9260577828563	21.6507888347323	22.768375026038	23.1156800264592	21.823736206583	21.3211499246163	23.5129465728116	23.5198934372361	19.9882067269868	24.4752500362299	22.9559580767836	Q8IWA0	Q8IWA0	10	10	10	WD repeat-containing protein 75	WDR75	sp|Q8IWA0|WDR75_HUMAN WD repeat-containing protein 75 OS=Homo sapiens (Human) OX=9606 GN=WDR75 PE=1 SV=1	1	10	10	10	6	5	1	1	1	0	0	1	7	0	4	1	6	5	1	1	1	0	0	1	7	0	4	1	6
WDR83	23.3519162219771	23.8475674210631	21.4112648122205	22.6393569615686	25.0016930516978	22.7305412888656	20.5780869805849	23.395866517886	24.5203731363397	20.3491576105272	21.4603787270641	21.513991452498	Q9BRX9	Q9BRX9	3	3	3	WD repeat domain-containing protein 83	WDR83	sp|Q9BRX9|WDR83_HUMAN WD repeat domain-containing protein 83 OS=Homo sapiens (Human) OX=9606 GN=WDR83 PE=1 SV=1	1	3	3	3	2	2	0	0	0	0	0	0	3	0	0	0	2	2	0	0	0	0	0	0	3	0	0	0	2
WIBG	22.9937075547761	23.3529938653817	22.7980481863505	21.6818649823505	22.4195646414973	23.4003499430663	20.4227531888229	23.5530526535686	23.4797585584027	20.9670064888028	24.6245536325617	22.5493684849865	Q9BRP8	Q9BRP8	4	4	4	Partner of Y14 and mago	WIBG	sp|Q9BRP8|PYM1_HUMAN Partner of Y14 and mago OS=Homo sapiens (Human) OX=9606 GN=PYM1 PE=1 SV=1	1	4	4	4	2	2	1	0	1	1	0	1	3	1	1	2	2	2	1	0	1	1	0	1	3	1	1	2	2
WNK1	24.3623890658439	24.264348098957	22.7536164771658	22.7271004223911	23.1860654927182	23.9672804455828	19.9804050466826	23.6195436716027	24.5062150733431	21.0869436195708	24.6243305123879	21.4978898645825	Q9H4A3;Q96J92;Q9Y3S1	Q9H4A3	9;1;1	9;1;1	9;1;1	Serine/threonine-protein kinase WNK1	WNK1	sp|Q9H4A3|WNK1_HUMAN Serine/threonine-protein kinase WNK1 OS=Homo sapiens (Human) OX=9606 GN=WNK1 PE=1 SV=2	3	9	9	9	7	8	1	1	0	2	1	0	9	0	5	1	7	8	1	1	0	2	1	0	9	0	5	1	7
XRN1	24.0813156888289	24.8176309076698	21.4229728270276	22.1176243024167	23.494114962926	21.3675800412529	22.4524936304516	23.9777945275469	24.7126659508105	25.7761801906945	24.9919186450175	23.6542691989981	Q8IZH2	Q8IZH2	15	15	15	5-3 exoribonuclease 1	XRN1	sp|Q8IZH2|XRN1_HUMAN 5-3 exoribonuclease 1 OS=Homo sapiens (Human) OX=9606 GN=XRN1 PE=1 SV=1	1	15	15	15	10	9	1	0	0	1	2	0	14	1	5	1	10	9	1	0	0	1	2	0	14	1	5	1	10
YBX1	22.6229910662189	22.0753864397315	21.2887381381332	22.9726886420343	20.9244042080824	21.8792226486146	22.6441397245071	23.6774450675727	22.6400648423363	21.9310498056685	24.6372147788473	24.1237627346075	P67809;Q9Y2T7	P67809	3;1	2;0	2;0	Nuclease-sensitive element-binding protein 1	YBX1	sp|P67809|YBOX1_HUMAN Y-box-binding protein 1 OS=Homo sapiens (Human) OX=9606 GN=YBX1 PE=1 SV=3	2	3	2	2	3	2	1	1	1	2	1	1	2	1	2	2	2	2	1	1	1	1	1	1	2	1	2	2	2
YEATS2	24.1487992855448	24.1875224339345	22.5892165427849	23.4184814065096	24.2859166309201	22.1431767750176	22.6303996252571	23.8393211883747	23.4854205375053	22.3822150367155	21.8259113415907	24.7240616756745	Q9ULM3	Q9ULM3	5	5	5	YEATS domain-containing protein 2	YEATS2	sp|Q9ULM3|YETS2_HUMAN YEATS domain-containing protein 2 OS=Homo sapiens (Human) OX=9606 GN=YEATS2 PE=1 SV=2	1	5	5	5	3	5	0	0	0	0	0	0	5	0	1	0	3	5	0	0	0	0	0	0	5	0	1	0	3
YLPM1	20.4907684699518	24.0620876523515	21.4894297806586	21.9359747871826	23.6037363368175	22.0559344738123	21.9952503053523	23.2510156402324	24.9522041087314	26.1264435918795	25.6667386947446	25.1741710752532	P49750	P49750	6	6	6	YLP motif-containing protein 1	YLPM1	sp|P49750|YLPM1_HUMAN YLP motif-containing protein 1 OS=Homo sapiens (Human) OX=9606 GN=YLPM1 PE=1 SV=4	1	6	6	6	1	3	0	1	0	0	0	1	2	3	4	2	1	3	0	1	0	0	0	1	2	3	4	2	1
YTHDF2	24.8240081700104	24.9494459490095	25.1842718424596	21.2802240863461	24.9635812255025	25.3974451100271	21.1174050893501	24.0337041754637	25.4409477182389	25.195992402664	25.2682447167275	24.8441705351845	Q9Y5A9;Q7Z739	Q9Y5A9	6;2	6;2	4;0	YTH domain-containing family protein 2	YTHDF2	sp|Q9Y5A9|YTHD2_HUMAN YTH domain-containing family protein 2 OS=Homo sapiens (Human) OX=9606 GN=YTHDF2 PE=1 SV=2	2	6	6	4	2	3	2	1	2	2	1	1	3	3	5	2	2	3	2	1	2	2	1	1	3	3	5	2	2
YWHAE	25.1663764223513	25.0180975998708	22.2861064467988	23.0512015173607	23.5087505575665	21.1852494875334	22.8355046800856	23.1368727757361	25.0530813655812	25.0365341741642	25.0872368585824	23.947231251555	P62258	P62258	7	7	7	14-3-3 protein epsilon	YWHAE	sp|P62258|1433E_HUMAN 14-3-3 protein epsilon OS=Homo sapiens (Human) OX=9606 GN=YWHAE PE=1 SV=1	1	7	7	7	2	3	0	0	0	1	0	0	5	2	2	1	2	3	0	0	0	1	0	0	5	2	2	1	2
YWHAZ	23.4254720409016	23.3457041023086	20.8986847463323	21.928698306823	20.9261498864697	22.0654665328504	21.9343386106534	23.1938410890334	23.5268335113618	21.7228099687895	23.4746932141561	21.7940290685708	P63104	P63104	2	2	1	14-3-3 protein zeta/delta	YWHAZ	sp|P63104|1433Z_HUMAN 14-3-3 protein zeta/delta OS=Homo sapiens (Human) OX=9606 GN=YWHAZ PE=1 SV=1	1	2	2	1	2	2	1	0	0	1	0	0	2	0	2	0	2	2	1	0	0	1	0	0	2	0	2	0	1
ZBTB33	25.5346013958238	26.143125954885	22.3451190891674	22.6195739401184	23.8557312248114	24.7296190840917	27.433166943559	22.369515531146	26.2507167997791	28.2248102882804	29.3039330601635	28.996176622366	Q86T24	Q86T24	12	12	12	Transcriptional regulator Kaiso	ZBTB33	sp|Q86T24|KAISO_HUMAN Transcriptional regulator Kaiso OS=Homo sapiens (Human) OX=9606 GN=ZBTB33 PE=1 SV=2	1	12	12	12	6	8	1	0	0	2	3	1	8	4	9	4	6	8	1	0	0	2	3	1	8	4	9	4	6
ZC3H14	23.4308404524933	24.2021722608068	21.2747995942048	21.8797498108713	22.3569214226145	23.1036790280426	22.6094463150497	23.6629942717471	23.6440543001857	21.681345435717	24.3919835084863	22.2829000822131	Q6PJT7	Q6PJT7	8	8	8	Zinc finger CCCH domain-containing protein 14	ZC3H14	sp|Q6PJT7|ZC3HE_HUMAN Zinc finger CCCH domain-containing protein 14 OS=Homo sapiens (Human) OX=9606 GN=ZC3H14 PE=1 SV=1	1	8	8	8	7	7	0	0	1	0	0	2	7	0	4	2	7	7	0	0	1	0	0	2	7	0	4	2	7
ZC3H4	20.5182612661842	20.5947765418048	21.0996159707732	22.6872438990185	21.7630501386695	21.5315241309052	22.929762645032	23.1087231503421	20.8172831254231	21.8617268028944	22.5792514774921	22.6379582791623	Q9UPT8	Q9UPT8	2	2	2	Zinc finger CCCH domain-containing protein 4	ZC3H4	sp|Q9UPT8|ZC3H4_HUMAN Zinc finger CCCH domain-containing protein 4 OS=Homo sapiens (Human) OX=9606 GN=ZC3H4 PE=1 SV=3	1	2	2	2	1	2	0	0	0	0	0	0	1	0	2	0	1	2	0	0	0	0	0	0	1	0	2	0	1
ZC3HAV1	28.4203727566967	28.3547265093045	27.2214952283248	21.9665963628872	26.4675903766638	26.9800009495568	26.5598318244095	26.8379781864182	27.2964911278299	27.1058950844981	26.726244357311	27.1630777801912	Q7Z2W4	Q7Z2W4	20	20	20	Zinc finger CCCH-type antiviral protein 1	ZC3HAV1	sp|Q7Z2W4|ZCCHV_HUMAN Zinc finger CCCH-type antiviral protein 1 OS=Homo sapiens (Human) OX=9606 GN=ZC3HAV1 PE=1 SV=3	1	20	20	20	17	17	7	1	4	6	6	3	16	6	7	7	17	17	7	1	4	6	6	3	16	6	7	7	17
ZCCHC17	24.5102658069729	23.8426848757024	21.7953225106527	21.8040368045178	23.1317147795029	21.055357103717	21.8997300863605	23.0003120790548	23.7983776616219	19.9397855607074	24.4647581139245	22.1094031927753	Q9NP64	Q9NP64	5	5	5	Nucleolar protein of 40 kDa	ZCCHC17	sp|Q9NP64|NO40_HUMAN Nucleolar protein of 40 kDa OS=Homo sapiens (Human) OX=9606 GN=ZCCHC17 PE=1 SV=1	1	5	5	5	4	3	1	0	0	0	1	0	5	1	3	1	4	3	1	0	0	0	1	0	5	1	3	1	4
ZFYVE16	25.4603899003333	25.6735747801909	24.9882821424639	21.8042090667209	23.6120588251904	25.5052157568175	21.0417850713712	24.066288012509	26.0430172678118	20.8631071064425	25.3053559630468	21.4062646946757	Q7Z3T8	Q7Z3T8	14	14	14	Zinc finger FYVE domain-containing protein 16	ZFYVE16	sp|Q7Z3T8|ZFY16_HUMAN Zinc finger FYVE domain-containing protein 16 OS=Homo sapiens (Human) OX=9606 GN=ZFYVE16 PE=1 SV=3	1	14	14	14	11	11	2	0	0	3	2	0	12	0	3	1	11	11	2	0	0	3	2	0	12	0	3	1	11
ZFYVE9	22.699837600314	22.411161311223	21.9428434411538	22.0823659541994	24.1978385730762	22.0309398548087	21.0845096310798	23.2007366508739	22.1193996466325	21.1929976742901	22.3788568172806	21.7809918929387	O95405	O95405	2	2	2	Zinc finger FYVE domain-containing protein 9	ZFYVE9	sp|O95405|ZFYV9_HUMAN Zinc finger FYVE domain-containing protein 9 OS=Homo sapiens (Human) OX=9606 GN=ZFYVE9 PE=1 SV=2	1	2	2	2	2	2	0	0	0	0	0	0	2	0	2	0	2	2	0	0	0	0	0	0	2	0	2	0	2
ZMYM4	22.8716601285295	23.2468304626452	21.7950651748405	22.0012476019666	22.3630977002982	23.8499409733527	21.2697306713797	22.7125629669562	23.0322771579209	21.4070589860851	21.641022530648	23.3592394344426	Q5VZL5	Q5VZL5	5	5	5	Zinc finger MYM-type protein 4	ZMYM4	sp|Q5VZL5|ZMYM4_HUMAN Zinc finger MYM-type protein 4 OS=Homo sapiens (Human) OX=9606 GN=ZMYM4 PE=1 SV=1	1	5	5	5	4	4	0	0	0	0	0	0	4	0	1	0	4	4	0	0	0	0	0	0	4	0	1	0	4
ZNF318	22.9054185906581	23.5976434119449	23.0333637662362	22.361706775162	22.8140466597464	23.0587553964455	22.6267264527011	23.81743112105	23.4875073973199	21.1766908701951	24.721923583035	22.5634952997263	Q5VUA4	Q5VUA4	11	11	11	Zinc finger protein 318	ZNF318	sp|Q5VUA4|ZN318_HUMAN Zinc finger protein 318 OS=Homo sapiens (Human) OX=9606 GN=ZNF318 PE=1 SV=2	1	11	11	11	8	9	0	0	0	0	0	0	9	1	6	0	8	9	0	0	0	0	0	0	9	1	6	0	8
ZNF395	24.9747380641883	24.9003966128335	22.4942364619362	22.1344411657551	23.066552477313	22.19891154885	22.4051136283674	23.5325056440617	24.5690049305279	21.6039017295404	21.7216844874959	22.3520040805881	Q9H8N7	Q9H8N7	3	3	3	Zinc finger protein 395	ZNF395	sp|Q9H8N7|ZN395_HUMAN Zinc finger protein 395 OS=Homo sapiens (Human) OX=9606 GN=ZNF395 PE=1 SV=2	1	3	3	3	3	3	0	0	0	0	0	0	3	1	0	0	3	3	0	0	0	0	0	0	3	1	0	0	3
ZNF451	18.9759263738606	19.6745881847452	22.5162981592949	21.9728872608734	24.3226653365999	21.2308755695763	22.6759134989286	22.8513037115193	23.7478610689074	25.2363351265949	26.3425032116103	23.3515118980805	Q9Y4E5	Q9Y4E5	9	9	9	Zinc finger protein 451	ZNF451	sp|Q9Y4E5|ZN451_HUMAN E3 SUMO-protein ligase ZNF451 OS=Homo sapiens (Human) OX=9606 GN=ZNF451 PE=1 SV=2	1	9	9	9	1	1	0	1	0	0	0	0	3	5	8	4	1	1	0	1	0	0	0	0	3	5	8	4	1
ZNF507	24.088288768976	24.4565724995551	21.7655117112065	21.0405547326094	23.4323362952423	22.8624327697733	22.2576263405839	24.6421717821086	24.6651940677324	23.5540304367069	24.2934070970292	21.4173858816644	Q8TCN5	Q8TCN5	12	12	12	Zinc finger protein 507	ZNF507	sp|Q8TCN5|ZN507_HUMAN Zinc finger protein 507 OS=Homo sapiens (Human) OX=9606 GN=ZNF507 PE=1 SV=2	1	12	12	12	8	11	0	0	1	1	1	0	10	2	4	0	8	11	0	0	1	1	1	0	10	2	4	0	8
ZNF598	19.9637953970431	21.3708930027533	20.8426471203462	24.4897137283138	23.2328636046771	22.8359598619119	25.0289265350873	26.7104342004501	20.5433861161913	24.4377134723038	25.7417545770195	26.8143338757973	Q86UK7	Q86UK7	16	16	16	Zinc finger protein 598	ZNF598	sp|Q86UK7|ZN598_HUMAN E3 ubiquitin-protein ligase ZNF598 OS=Homo sapiens (Human) OX=9606 GN=ZNF598 PE=1 SV=1	1	16	16	16	10	11	1	3	2	1	3	3	11	2	2	2	10	11	1	3	2	1	3	3	11	2	2	2	10
ZUFSP	26.2864614547185	25.9904478313552	23.0686129806984	22.252770886848	21.9145940866583	23.1507147405433	21.8723545865508	23.0223625286978	25.3881776156046	23.2971211409586	25.7498056090363	22.397412467283	Q96AP4	Q96AP4	15	15	15	Zinc finger with UFM1-specific peptidase domain protein	ZUFSP	sp|Q96AP4|ZUP1_HUMAN Zinc finger-containing ubiquitin peptidase 1 OS=Homo sapiens (Human) OX=9606 GN=ZUP1 PE=1 SV=1	1	15	15	15	13	14	2	0	0	1	0	0	13	3	9	4	13	14	2	0	0	1	0	0	13	3	9	4	13
ZWINT	27.2780823024898	26.9050650491371	27.7447084202146	21.4303069283	23.4504956626103	21.6390497808622	26.8751383191631	23.6149746915341	26.8737311549054	22.1352701708019	26.1138238610831	20.9645600815357	O95229	O95229	5	5	5	ZW10 interactor	ZWINT	sp|O95229|ZWINT_HUMAN ZW10 interactor OS=Homo sapiens (Human) OX=9606 GN=ZWINT PE=1 SV=2	1	5	5	5	4	3	2	1	0	1	2	1	4	1	4	1	4	3	2	1	0	1	2	1	4	1	4	1	4
ZYX	23.2664228386558	23.2473666323675	20.8648494797077	22.0667305381719	22.6339952809138	21.9962781485017	20.5914563109142	24.0764839912901	22.4028080646624	20.8267815454165	21.6571142674346	22.828681115323	Q15942	Q15942	2	2	2	Zyxin	ZYX	sp|Q15942|ZYX_HUMAN Zyxin OS=Homo sapiens (Human) OX=9606 GN=ZYX PE=1 SV=1	1	2	2	2	2	2	0	0	0	0	0	0	2	0	1	0	2	2	0	0	0	0	0	0	2	0	1	0	2
[truncated: 123 more columns]

## Sheet: S1B - SAINTexpress results
Bait	Prey	PreyGene	Spec	SpecSum	AvgSpec	NumReplicates	ctrlCounts	AvgP	MaxP	FoldChange	BFDR
asyn_Light	NP_001139526.1	SNCA	416|359|663	1438	479.33	3	0|12|13	1	1	57.52	0
tdp43_light	NP_031401.1	TARDBP	299|413|139	851	283.67	3	0|0|7	1	1	121.57	0
asyn_Dark	NP_001139526.1	SNCA	272|149|282	703	234.33	3	0|12|13	1	1	28.12	0
tdp43_light	NP_115820.2	SLX4	23|41|9	73	24.33	3	0|0|0	1	1	243.33	0
tdp43_light	NP_008868.3	SUMO2	0|47|3	50	16.67	3	0|0|0	0.99	1	166.67	0
asyn_Light	NP_000867.2	IGF2R	23|21|0	44	14.67	3	0|0|4	0.99	0.99	11	0
asyn_Light	NP_060224.3	BLTP3A	9|18|0	27	9	3	0|0|0	1	1	90	0
tdp43_light	NP_061322.2	MATR3	9|16|0	25	8.33	3	0|0|0	1	1	83.33	0
tdp43_light	NP_001026794.1	ZNF451	9|15|0	24	8	3	0|0|0	1	1	80	0
asyn_Light	NP_057427.3	CENPF	9|15|0	24	8	3	0|0|0	1	1	80	0
asyn_Light	NP_005070.1	TPD52	11|8|0	19	6.33	3	0|0|0	1	1	63.33	0
asyn_Light	NP_002884.1	RBBP7	5|10|0	15	5	3	0|0|0	1	1	50	0
asyn_Light	NP_003751.2	EIF4G3	9|4|0	13	4.33	3	0|0|0	1	1	43.33	0
asyn_Light	NP_116249.2	LTV1	4|9|0	13	4.33	3	0|0|0	1	1	43.33	0
asyn_Light	NP_001171894.1	WDR44	5|6|0	11	3.67	3	0|0|0	1	1	36.67	0
asyn_Light	NP_001035982.1	DIAPH3	3|7|0	10	3.33	3	0|0|0	0.99	1	33.33	0
asyn_Light	NP_004362.2	COPA	4|6|0	10	3.33	3	0|0|0	1	1	33.33	0
asyn_Light	NP_006658.1	PGRMC1	7|3|0	10	3.33	3	0|0|0	0.99	1	33.33	0
asyn_Light	NP_001074011.1	FBF1	3|6|0	9	3	3	0|0|0	0.99	1	30	0
asyn_Light	NP_055521.1	SART3	3|6|0	9	3	3	0|0|0	0.99	1	30	0
asyn_Light	NP_056156.2	NCAPH	4|5|0	9	3	3	0|0|0	1	1	30	0
asyn_Light	NP_061322.2	MATR3	4|5|0	9	3	3	0|0|0	1	1	30	0
asyn_Light	NP_001002033.1	JPT1	5|3|0	8	2.67	3	0|0|0	0.99	1	26.67	0
asyn_Light	NP_001007528.1	LMBRD2	3|5|0	8	2.67	3	0|0|0	0.99	1	26.67	0
asyn_Light	NP_004896.1	PRDX6	3|5|0	8	2.67	3	0|0|0	0.99	1	26.67	0
asyn_Light	NP_115515.2	ANKRD27	4|4|0	8	2.67	3	0|0|0	1	1	26.67	0
asyn_Light	NP_001077054.1	RABEP1	4|3|0	7	2.33	3	0|0|0	0.99	1	23.33	0
asyn_Light	NP_004335.1	CETN2	3|4|0	7	2.33	3	0|0|0	0.99	1	23.33	0
asyn_Light	NP_005819.3	DCAF7	4|3|0	7	2.33	3	0|0|0	0.99	1	23.33	0
asyn_Light	NP_056972.1	HOOK1	3|4|0	7	2.33	3	0|0|0	0.99	1	23.33	0
asyn_Light	NP_001077077.1	NARF	3|3|0	6	2	3	0|0|0	0.98	0.98	20	0
asyn_Light	NP_001934.2	DSG2	3|3|0	6	2	3	0|0|0	0.98	0.98	20	0
asyn_Light	NP_002803.2	PSMD8	3|3|0	6	2	3	0|0|0	0.98	0.98	20	0
asyn_Light	NP_065825.1	MIB1	3|3|0	6	2	3	0|0|0	0.98	0.98	20	0
asyn_Light	NP_060555.2	IPO9	8|10|0	18	6	3	0|0|2	0.98	0.99	9	0.01
asyn_Light	NP_065892.1	OSBPL8	10|8|0	18	6	3	0|0|2	0.98	0.99	9	0.01
asyn_Light	NP_061989.2	UBFD1	7|2|0	9	3	3	0|0|0	0.95	1	30	0.01
asyn_Light	NP_001020766.1	ARFIP1	2|5|0	7	2.33	3	0|0|0	0.95	1	23.33	0.01
asyn_Light	NP_002473.2	NASP	2|5|0	7	2.33	3	0|0|0	0.95	1	23.33	0.01
asyn_Light	NP_036473.2	GTPBP4	2|5|0	7	2.33	3	0|0|0	0.95	1	23.33	0.01
asyn_Light	NP_001012524.4	CCDC66	4|2|0	6	2	3	0|0|0	0.95	1	20	0.01
asyn_Light	NP_001137533.1	COPB1	2|4|0	6	2	3	0|0|0	0.95	1	20	0.01
asyn_Light	NP_001159403.1	RRM2	2|4|0	6	2	3	0|0|0	0.95	1	20	0.01
asyn_Light	NP_001340.2	DARS1	2|4|0	6	2	3	0|0|0	0.95	1	20	0.01
asyn_Light	NP_644670.1	EHD4	4|2|0	6	2	3	0|0|0	0.95	1	20	0.01
tdp43_light	NP_000456.2	BARD1	2|3|0	5	1.67	3	0|0|0	0.94	0.98	16.67	0.02
tdp43_light	NP_001019.1	RPS25	2|3|0	5	1.67	3	0|0|0	0.94	0.98	16.67	0.02
asyn_Light	NP_001035905.1	CAST	2|3|0	5	1.67	3	0|0|0	0.94	0.98	16.67	0.02
asyn_Light	NP_003225.2	TFRC	2|3|0	5	1.67	3	0|0|0	0.94	0.98	16.67	0.02
asyn_Light	NP_004883.3	SEC22B	3|2|0	5	1.67	3	0|0|0	0.94	0.98	16.67	0.02
asyn_Light	NP_006746.1	TALDO1	3|2|0	5	1.67	3	0|0|0	0.94	0.98	16.67	0.02
asyn_Light	NP_056175.3	MTREX	3|2|0	5	1.67	3	0|0|0	0.94	0.98	16.67	0.02
tdp43_light	NP_057342.2	YTHDF2	0|3|2	5	1.67	3	0|0|0	0.94	0.98	16.67	0.02
asyn_Light	NP_542165.1	DDX39B	3|2|0	5	1.67	3	0|0|0	0.94	0.98	16.67	0.02
asyn_Light	NP_542414.1	PTPN13	2|3|0	5	1.67	3	0|0|0	0.94	0.98	16.67	0.02
asyn_Light	NP_733793.2	RASAL2	3|2|0	5	1.67	3	0|0|0	0.94	0.98	16.67	0.02
asyn_Light	NP_919410.1	CEP43	2|3|0	5	1.67	3	0|0|0	0.94	0.98	16.67	0.02
asyn_Light	NP_938405.1	G3BP1	2|3|0	5	1.67	3	0|0|0	0.94	0.98	16.67	0.02
asyn_Light	NP_001191332.1	ANK3	28|26|0	54	18	3	0|0|10	0.91	0.92	5.4	0.03
asyn_Light	NP_004478.3	GOLGB1	9|13|0	22	7.33	3	0|0|3	0.93	0.98	7.33	0.03
asyn_Light	NP_001120662.1	CSK	2|2|0	4	1.33	3	0|0|0	0.9	0.9	13.33	0.03
asyn_Light	NP_001229831.1	AKAP1	2|2|0	4	1.33	3	0|0|0	0.9	0.9	13.33	0.03
asyn_Light	NP_001440.2	FHL1	2|2|0	4	1.33	3	0|0|0	0.9	0.9	13.33	0.03
asyn_Light	NP_055664.3	SV2A	2|2|0	4	1.33	3	0|0|0	0.9	0.9	13.33	0.03
asyn_Light	NP_055869.1	BLTP3B	2|2|0	4	1.33	3	0|0|0	0.9	0.9	13.33	0.03
asyn_Light	NP_056246.3	TRIM58	2|2|0	4	1.33	3	0|0|0	0.9	0.9	13.33	0.03
asyn_Light	NP_060783.3	PBRM1	2|2|0	4	1.33	3	0|0|0	0.9	0.9	13.33	0.03
asyn_Light	NP_115521.3	FBXO30	2|2|0	4	1.33	3	0|0|0	0.9	0.9	13.33	0.03
tdp43_light	NP_005310.1	H1-2	35|46|5	86	28.67	3	0|0|19	0.87	0.91	4.53	0.04
asyn_Light	NP_036439.2	EPB41L3	14|18|0	32	10.67	3	0|0|8	0.78	0.84	4	0.04
asyn_Light	NP_291027.3	TRIM41	11|6|8	25	8.33	3	0|0|3	0.89	0.95	8.33	0.04
asyn_Light	NP_055422.1	UBXN4	8|11|0	19	6.33	3	0|0|4	0.79	0.87	4.75	0.04
asyn_Light	NP_001008528.1	MXRA7	8|5|0	13	4.33	3	0|0|2	0.87	0.96	6.5	0.04
asyn_Light	NP_054737.1	MRPS28	6|6|0	12	4	3	0|0|2	0.87	0.87	6	0.04
tdp43_light	NP_055861.3	SETX	6|28|0	34	11.33	3	0|0|4	0.77	1	8.5	0.05
asyn_Light	NP_001070152.1	UBTF	7|15|0	22	7.33	3	0|0|5	0.72	0.91	4.4	0.05
asyn_Light	NP_001422.1	EPB41L2	5|9|0	14	4.67	3	0|0|3	0.72	0.89	4.67	0.05
tdp43_light	NP_062535.2	YLPM1	6|7|0	13	4.33	3	0|0|3	0.72	0.76	4.33	0.05
asyn_Light	NP_004448.2	ACSL3	9|17|0	26	8.67	3	3|0|5	0.7	0.98	3.25	0.06
asyn_Light	NP_001167532.1	SMG7	9|7|0	16	5.33	3	0|0|4	0.71	0.78	4	0.06
asyn_Light	NP_002739.1	MAPK6	5|8|0	13	4.33	3	3|0|0	0.69	0.83	4.33	0.06
asyn_Light	NP_000537.3	TP53	7|18|0	25	8.33	3	0|0|6	0.67	0.92	4.17	0.07
tdp43_light	NP_004550.2	YBX1	9|6|0	15	5	3	0|0|4	0.66	0.78	3.75	0.07
asyn_Light	NP_002568.2	PAK2	3|7|0	10	3.33	3	0|0|2	0.68	0.93	5	0.07
asyn_Light	NP_060587.8	WDR11	5|4|0	9	3	3	0|0|2	0.69	0.77	4.5	0.07
asyn_Light	NP_001135766.1	SPART	29|23|0	52	17.33	3	0|0|18	0.66	0.78	2.89	0.08
asyn_Light	NP_001091974.1	DDX17	4|8|0	12	4	3	3|0|0	0.63	0.83	4	0.08
asyn_Light	NP_001099001.1	FAM135A	7|5|0	12	4	3	0|0|3	0.66	0.76	4	0.08
tdp43_light	NP_001018077.1	SERBP1	20|6|0	26	8.67	3	4|0|2	0.63	1	4.33	0.09
asyn_Light	NP_001123999.1	SPAG9	7|9|0	16	5.33	3	0|0|5	0.61	0.68	3.2	0.09
asyn_Light	NP_109589.2	PTER	9|7|0	16	5.33	3	0|0|5	0.61	0.68	3.2	0.09
asyn_Light	NP_061862.1	RBM27	19|21|0	40	13.33	3	3|0|12	0.6	0.67	2.67	0.1
asyn_Light	NP_060139.2	ERCC6L	6|11|0	17	5.67	3	0|0|5	0.61	0.79	3.4	0.1
asyn_Light	NP_001107018.1	LIMA1	5|9|0	14	4.67	3	0|0|4	0.61	0.78	3.5	0.1
asyn_Light	NP_055945.2	TBC1D9	18|19|0	37	12.33	3	0|0|14	0.59	0.62	2.64	0.11
asyn_Light	NP_001578.2	OCRL	11|14|0	25	8.33	3	0|0|9	0.58	0.68	2.78	0.11
asyn_Light	NP_005780.2	PSME3	8|14|0	22	7.33	3	0|0|7	0.59	0.78	3.14	0.11
asyn_Light	NP_005091.2	AKAP12	14|23|0	37	12.33	3	0|0|13	0.54	0.79	2.85	0.12
asyn_Light	NP_003309.2	TTK	16|15|0	31	10.33	3	0|0|12	0.55	0.59	2.58	0.12
asyn_Light	NP_114367.1	PTBP1	2|6|0	8	2.67	3	0|0|2	0.55	0.87	4	0.12
asyn_Light	NP_001182484.1	CLINT1	15|13|0	28	9.33	3	0|0|11	0.53	0.61	2.55	0.13
tdp43_light	NP_001106673.1	NACA	8|15|0	23	7.67	3	4|0|5	0.52	0.92	2.56	0.13
asyn_Light	NP_003194.3	GCFC2	7|7|0	14	4.67	3	0|0|5	0.54	0.54	2.8	0.13
asyn_Light	NP_056988.3	EIF5B	11|15|0	26	8.67	3	0|0|10	0.52	0.68	2.6	0.14
asyn_Light	NP_004681.1	LATS1	3|4|0	7	2.33	3	0|0|2	0.52	0.61	3.5	0.14
asyn_Light	NP_078799.2	GCC1	3|4|0	7	2.33	3	0|0|2	0.52	0.61	3.5	0.14
tdp43_light	NP_001002255.1	SUMO4	40|0|0	40	13.33	3	0|0|0	0.5	1	133.33	0.15
asyn_Light	NP_036252.1	CD2AP	15|22|0	37	12.33	3	0|0|14	0.51	0.74	2.64	0.15
asyn_Light	NP_705694.2	KRT13	0|34|0	34	11.33	3	0|0|0	0.5	1	113.33	0.15
asyn_Light	NP_055456.2	MDC1	4|13|0	17	5.67	3	0|0|5	0.51	0.86	3.4	0.15
asyn_Light	NP_001649.1	ARF1	0|17|0	17	5.67	3	0|0|0	0.5	1	56.67	0.16
tdp43_light	NP_003343.1	SUMO1	0|17|0	17	5.67	3	0|0|0	0.5	1	56.67	0.16
tdp43_light	NP_005768.1	RBM6	0|15|0	15	5	3	0|0|0	0.5	1	50	0.16
tdp43_light	NP_001131140.1	CASP8AP2	0|13|0	13	4.33	3	0|0|0	0.5	1	43.33	0.17
tdp43_light	NP_057250.1	PIAS1	0|13|0	13	4.33	3	0|0|0	0.5	1	43.33	0.17
tdp43_light	NP_006078.2	TUBB4A	0|12|0	12	4	3	0|0|0	0.5	1	40	0.17
tdp43_light	NP_002129.2	HNRNPD	0|10|0	10	3.33	3	0|0|0	0.5	1	33.33	0.18
tdp43_light	NP_036473.2	GTPBP4	0|8|0	8	2.67	3	0|0|0	0.5	1	26.67	0.18
asyn_Light	NP_001123291.1	CYB5R3	0|7|0	7	2.33	3	0|0|0	0.5	1	23.33	0.18
asyn_Light	NP_002793.2	PSMC1	0|7|0	7	2.33	3	0|0|0	0.5	1	23.33	0.18
tdp43_light	NP_005793.2	TOPORS	0|7|0	7	2.33	3	0|0|0	0.5	1	23.33	0.18
tdp43_light	NP_005868.1	SF3A1	0|7|0	7	2.33	3	0|0|0	0.5	1	23.33	0.18
tdp43_light	NP_061989.2	UBFD1	0|7|0	7	2.33	3	0|0|0	0.5	1	23.33	0.18
tdp43_light	NP_776159.1	ZCCHC12	0|7|0	7	2.33	3	0|0|0	0.5	1	23.33	0.18
asyn_Light	NP_001005337.1	PKP1	0|6|0	6	2	3	0|0|0	0.5	1	20	0.2
asyn_Light	NP_001058.2	TOP2A	0|6|0	6	2	3	0|0|0	0.5	1	20	0.2
tdp43_light	NP_001193856.1	DNAH8	0|6|0	6	2	3	0|0|0	0.5	1	20	0.2
asyn_Light	NP_002738.2	MAPK4	6|0|0	6	2	3	0|0|0	0.5	1	20	0.2
tdp43_light	NP_002884.1	RBBP7	0|6|0	6	2	3	0|0|0	0.5	1	20	0.2
asyn_Light	NP_003118.2	SPTAN1	0|6|0	6	2	3	0|0|0	0.5	1	20	0.2
tdp43_light	NP_006319.1	RBM14	0|6|0	6	2	3	0|0|0	0.5	1	20	0.2
asyn_Light	NP_055642.3	ZC3H11A	0|6|0	6	2	3	0|0|0	0.5	1	20	0.2
tdp43_light	NP_055983.1	ZC3H4	0|6|0	6	2	3	0|0|0	0.5	1	20	0.2
tdp43_light	NP_057191.2	ZFR	0|6|0	6	2	3	0|0|0	0.5	1	20	0.2
tdp43_light	NP_067062.1	RBM25	0|6|0	6	2	3	0|0|0	0.5	1	20	0.2
tdp43_light	NP_079359.2	EDC3	0|6|0	6	2	3	0|0|0	0.5	1	20	0.2
tdp43_light	NP_000048.1	BLM	0|5|0	5	1.67	3	0|0|0	0.5	1	16.67	0.23
asyn_Light	NP_001032622.1	GON4L	5|0|0	5	1.67	3	0|0|0	0.5	1	16.67	0.23
tdp43_light	NP_001128663.1	ASAP2	0|5|0	5	1.67	3	0|0|0	0.5	1	16.67	0.23
asyn_Light	NP_001164408.1	FUS	0|5|0	5	1.67	3	0|0|0	0.5	1	16.67	0.23
asyn_Light	NP_001172005.1	FMR1	0|5|0	5	1.67	3	0|0|0	0.5	1	16.67	0.23
tdp43_light	NP_001185774.1	RBM14-RBM4	0|5|0	5	1.67	3	0|0|0	0.5	1	16.67	0.23
tdp43_light	NP_002705.2	PPP1R10	0|5|0	5	1.67	3	0|0|0	0.5	1	16.67	0.23
tdp43_light	NP_002902.2	UPF1	0|5|0	5	1.67	3	0|0|0	0.5	1	16.67	0.23
asyn_Light	NP_004466.2	FLOT2	5|0|0	5	1.67	3	0|0|0	0.5	1	16.67	0.23
asyn_Dark	NP_004651.2	DDX3Y	0|0|5	5	1.67	3	0|0|0	0.5	1	16.67	0.23
asyn_Light	NP_004857.4	SCAMP1	0|5|0	5	1.67	3	0|0|0	0.5	1	16.67	0.23
asyn_Light	NP_005110.2	THRAP3	0|5|0	5	1.67	3	0|0|0	0.5	1	16.67	0.23
tdp43_light	NP_036339.1	HNRNPH3	0|5|0	5	1.67	3	0|0|0	0.5	1	16.67	0.23
asyn_Light	NP_037392.1	SAP30BP	0|5|0	5	1.67	3	0|0|0	0.5	1	16.67	0.23
asyn_Light	NP_055178.3	SACS	5|0|0	5	1.67	3	0|0|0	0.5	1	16.67	0.23
tdp43_light	NP_055699.2	SUGP2	0|5|0	5	1.67	3	0|0|0	0.5	1	16.67	0.23
asyn_Light	NP_055706.1	PDAP1	5|0|0	5	1.67	3	0|0|0	0.5	1	16.67	0.23
tdp43_light	NP_055921.2	RAD54L2	0|5|0	5	1.67	3	0|0|0	0.5	1	16.67	0.23
asyn_Light	NP_057302.1	POLK	0|5|0	5	1.67	3	0|0|0	0.5	1	16.67	0.23
asyn_Light	NP_067062.1	RBM25	0|5|0	5	1.67	3	0|0|0	0.5	1	16.67	0.23
tdp43_light	NP_110445.1	YJU2B	0|5|0	5	1.67	3	0|0|0	0.5	1	16.67	0.23
asyn_Light	NP_536350.2	GNAS	0|5|0	5	1.67	3	0|0|0	0.5	1	16.67	0.23
asyn_Light	NP_689969.2	RICTOR	0|5|0	5	1.67	3	0|0|0	0.5	1	16.67	0.23
tdp43_light	NP_973726.2	SF1	0|5|0	5	1.67	3	0|0|0	0.5	1	16.67	0.23
tdp43_light	NP_001177893.1	ZMYM2	0|13|0	13	4.33	3	0|0|2	0.5	1	6.5	0.27
asyn_Light	NP_006717.2	LRBA	4|8|0	12	4	3	0|0|4	0.5	0.72	3	0.27
tdp43_light	NP_000523.2	PCCB	4|0|0	4	1.33	3	0|0|0	0.5	1	13.33	0.27
tdp43_light	NP_000982.2	RPL28	0|4|0	4	1.33	3	0|0|0	0.5	1	13.33	0.27
tdp43_light	NP_001135971.1	FLYWCH2	0|4|0	4	1.33	3	0|0|0	0.5	1	13.33	0.27
tdp43_light	NP_001137532.1	NHSL1	0|4|0	4	1.33	3	0|0|0	0.5	1	13.33	0.27
asyn_Light	NP_001159477.1	EPB41	4|0|0	4	1.33	3	0|0|0	0.5	1	13.33	0.27
asyn_Light	NP_001161816.1	RREB1	4|0|0	4	1.33	3	0|0|0	0.5	1	13.33	0.27
asyn_Light	NP_001180573.1	PEX19	4|0|0	4	1.33	3	0|0|0	0.5	1	13.33	0.27
asyn_Light	NP_001183959.1	ANKHD1	0|0|4	4	1.33	3	0|0|0	0.5	1	13.33	0.27
tdp43_light	NP_001186071.1	EIF3C	0|4|0	4	1.33	3	0|0|0	0.5	1	13.33	0.27
tdp43_light	NP_001186269.1	RPL17	0|4|0	4	1.33	3	0|0|0	0.5	1	13.33	0.27
asyn_Light	NP_001528.1	HSBP1	0|4|0	4	1.33	3	0|0|0	0.5	1	13.33	0.27
asyn_Light	NP_001830.1	CNN3	0|4|0	4	1.33	3	0|0|0	0.5	1	13.33	0.27
asyn_Light	NP_002219.1	JUN	0|4|0	4	1.33	3	0|0|0	0.5	1	13.33	0.27
asyn_Light	NP_002364.5	MAP1A	4|0|0	4	1.33	3	0|0|0	0.5	1	13.33	0.27
asyn_Light	NP_003130.2	SRPRA	0|4|0	4	1.33	3	0|0|0	0.5	1	13.33	0.27
asyn_Light	NP_003236.3	TGM3	0|4|0	4	1.33	3	0|0|0	0.5	1	13.33	0.27
asyn_Light	NP_004299.1	ARHGAP1	0|4|0	4	1.33	3	0|0|0	0.5	1	13.33	0.27
asyn_Light	NP_005667.2	RBM10	0|4|0	4	1.33	3	0|0|0	0.5	1	13.33	0.27
tdp43_light	NP_005667.2	RBM10	0|4|0	4	1.33	3	0|0|0	0.5	1	13.33	0.27
asyn_Light	NP_055412.2	DNTTIP2	0|4|0	4	1.33	3	0|0|0	0.5	1	13.33	0.27
tdp43_light	NP_055521.1	SART3	0|4|0	4	1.33	3	0|0|0	0.5	1	13.33	0.27
asyn_Light	NP_055643.1	TOX4	0|4|0	4	1.33	3	0|0|0	0.5	1	13.33	0.27
asyn_Light	NP_056422.2	CHTOP	0|4|0	4	1.33	3	0|0|0	0.5	1	13.33	0.27
tdp43_light	NP_057302.1	POLK	0|4|0	4	1.33	3	0|0|0	0.5	1	13.33	0.27
tdp43_light	NP_057427.3	CENPF	0|4|0	4	1.33	3	0|0|0	0.5	1	13.33	0.27
asyn_Light	NP_060082.2	ZCCHC8	0|4|0	4	1.33	3	0|0|0	0.5	1	13.33	0.27
tdp43_light	NP_060102.1	CDKN2AIP	0|4|0	4	1.33	3	0|0|0	0.5	1	13.33	0.27
asyn_Light	NP_060250.2	CHD7	4|0|0	4	1.33	3	0|0|0	0.5	1	13.33	0.27
tdp43_light	NP_060842.3	LRIF1	0|4|0	4	1.33	3	0|0|0	0.5	1	13.33	0.27
tdp43_light	NP_073210.1	ESS2	0|4|0	4	1.33	3	0|0|0	0.5	1	13.33	0.27
tdp43_light	NP_075388.2	RSRC2	0|4|0	4	1.33	3	0|0|0	0.5	1	13.33	0.27
asyn_Light	NP_085124.2	DICER1	4|0|0	4	1.33	3	0|0|0	0.5	1	13.33	0.27
tdp43_light	NP_112196.3	TRMT1L	0|4|0	4	1.33	3	0|0|0	0.5	1	13.33	0.27
asyn_Light	NP_683702.1	OSBPL9	4|0|0	4	1.33	3	0|0|0	0.5	1	13.33	0.27
asyn_Light	NP_689449.1	CDC42EP1	0|4|0	4	1.33	3	0|0|0	0.5	1	13.33	0.27
asyn_Light	NP_942568.2	TBC1D9B	4|0|0	4	1.33	3	0|0|0	0.5	1	13.33	0.27
tdp43_light	NP_001166958.1	NKRF	4|14|0	18	6	3	3|0|4	0.5	0.98	2.57	0.31
asyn_Light	NP_000982.2	RPL28	3|0|0	3	1	3	0|0|0	0.49	0.98	10	0.31
asyn_Light	NP_000986.2	RPL34	3|0|0	3	1	3	0|0|0	0.49	0.98	10	0.31
asyn_Light	NP_001002252.1	ARL6IP4	3|0|0	3	1	3	0|0|0	0.49	0.98	10	0.31
tdp43_light	NP_001002909.1	GPATCH8	0|3|0	3	1	3	0|0|0	0.49	0.98	10	0.31
asyn_Light	NP_001004.2	RPS9	3|0|0	3	1	3	0|0|0	0.49	0.98	10	0.31
tdp43_light	NP_001007226.1	IGF2BP2	0|3|0	3	1	3	0|0|0	0.49	0.98	10	0.31
tdp43_light	NP_001009608.1	SLX4IP	0|3|0	3	1	3	0|0|0	0.49	0.98	10	0.31
tdp43_light	NP_001058.2	TOP2A	0|3|0	3	1	3	0|0|0	0.49	0.98	10	0.31
asyn_Light	NP_001070254.1	QSER1	0|3|0	3	1	3	0|0|0	0.49	0.98	10	0.31
tdp43_light	NP_001072989.1	KTN1	0|3|0	3	1	3	0|0|0	0.49	0.98	10	0.31
asyn_Light	NP_001073315.1	CREBBP	0|3|0	3	1	3	0|0|0	0.49	0.98	10	0.31
tdp43_light	NP_001073315.1	CREBBP	0|3|0	3	1	3	0|0|0	0.49	0.98	10	0.31
asyn_Light	NP_001075019.1	THOC2	0|3|0	3	1	3	0|0|0	0.49	0.98	10	0.31
asyn_Light	NP_001077425.1	ZNF655	0|3|0	3	1	3	0|0|0	0.49	0.98	10	0.31
asyn_Light	NP_001096133.1	NBPF16	3|0|0	3	1	3	0|0|0	0.49	0.98	10	0.31
asyn_Light	NP_001103279.2	ZFP57	0|0|3	3	1	3	0|0|0	0.49	0.98	10	0.31
asyn_Light	NP_001107590.1	NCBP3	0|3|0	3	1	3	0|0|0	0.49	0.98	10	0.31
tdp43_light	NP_001107590.1	NCBP3	0|3|0	3	1	3	0|0|0	0.49	0.98	10	0.31
asyn_Light	NP_001116849.1	PARK7	3|0|0	3	1	3	0|0|0	0.49	0.98	10	0.31
tdp43_light	NP_001116849.1	PARK7	0|3|0	3	1	3	0|0|0	0.49	0.98	10	0.31
asyn_Light	NP_001118228.1	PABPC1L	0|3|0	3	1	3	0|0|0	0.49	0.98	10	0.31
asyn_Light	NP_001135745.1	CLASP1	3|0|0	3	1	3	0|0|0	0.49	0.98	10	0.31
tdp43_light	NP_001135935.1	DKC1	0|3|0	3	1	3	0|0|0	0.49	0.98	10	0.31
asyn_Light	NP_001158355.1	CTNNA2	3|0|0	3	1	3	0|0|0	0.49	0.98	10	0.31
tdp43_light	NP_001161816.1	RREB1	0|3|0	3	1	3	0|0|0	0.49	0.98	10	0.31
asyn_Light	NP_001186269.1	RPL17	3|0|0	3	1	3	0|0|0	0.49	0.98	10	0.31
asyn_Light	NP_001193580.1	SH3GLB1	0|3|0	3	1	3	0|0|0	0.49	0.98	10	0.31
tdp43_light	NP_001230154.1	PES1	0|3|0	3	1	3	0|0|0	0.49	0.98	10	0.31
asyn_Light	NP_001244969.1	HARS1	3|0|0	3	1	3	0|0|0	0.49	0.98	10	0.31
asyn_Light	NP_001804.2	CENPE	0|3|0	3	1	3	0|0|0	0.49	0.98	10	0.31
tdp43_light	NP_002085.2	GSPT1	0|3|0	3	1	3	0|0|0	0.49	0.98	10	0.31
tdp43_light	NP_002347.5	MARCKS	0|3|0	3	1	3	0|0|0	0.49	0.98	10	0.31
asyn_Light	NP_002510.2	NPAT	0|3|0	3	1	3	0|0|0	0.49	0.98	10	0.31
asyn_Light	NP_002547.1	OSBP	0|3|0	3	1	3	0|0|0	0.49	0.98	10	0.31
asyn_Light	NP_003365.1	VDAC1	0|3|0	3	1	3	0|0|0	0.49	0.98	10	0.31
asyn_Light	NP_003430.1	ZKSCAN1	0|3|0	3	1	3	0|0|0	0.49	0.98	10	0.31
asyn_Light	NP_003615.2	RANBP3	0|3|0	3	1	3	0|0|0	0.49	0.98	10	0.31
tdp43_light	NP_003751.2	EIF4G3	0|3|0	3	1	3	0|0|0	0.49	0.98	10	0.31
asyn_Light	NP_003841.1	SUCLA2	3|0|0	3	1	3	0|0|0	0.49	0.98	10	0.31
tdp43_light	NP_003925.1	FUBP3	0|3|0	3	1	3	0|0|0	0.49	0.98	10	0.31
tdp43_light	NP_004636.1	COIL	0|3|0	3	1	3	0|0|0	0.49	0.98	10	0.31
tdp43_light	NP_005137.1	SART1	0|3|0	3	1	3	0|0|0	0.49	0.98	10	0.31
asyn_Light	NP_005142.1	USP14	0|3|0	3	1	3	0|0|0	0.49	0.98	10	0.31
asyn_Light	NP_005689.2	SCAMP3	0|3|0	3	1	3	0|0|0	0.49	0.98	10	0.31
asyn_Light	NP_005960.1	NAP1L4	0|3|0	3	1	3	0|0|0	0.49	0.98	10	0.31
asyn_Light	NP_006089.1	RACK1	0|3|0	3	1	3	0|0|0	0.49	0.98	10	0.31
tdp43_light	NP_006308.3	BASP1	0|3|0	3	1	3	0|0|0	0.49	0.98	10	0.31
asyn_Light	NP_006311.2	PGRMC2	3|0|0	3	1	3	0|0|0	0.49	0.98	10	0.31
asyn_Light	NP_006796.1	HNRNPA0	0|3|0	3	1	3	0|0|0	0.49	0.98	10	0.31
asyn_Light	NP_036270.1	AATF	0|3|0	3	1	3	0|0|0	0.49	0.98	10	0.31
asyn_Light	NP_036377.1	SNW1	0|3|0	3	1	3	0|0|0	0.49	0.98	10	0.31
tdp43_light	NP_036377.1	SNW1	0|3|0	3	1	3	0|0|0	0.49	0.98	10	0.31
asyn_Light	NP_055045.2	SRP68	0|3|0	3	1	3	0|0|0	0.49	0.98	10	0.31
tdp43_light	NP_055312.2	ZNF638	0|3|0	3	1	3	0|0|0	0.49	0.98	10	0.31
tdp43_light	NP_055325.2	PCLO	0|3|0	3	1	3	0|0|0	0.49	0.98	10	0.31
asyn_Light	NP_055385.3	ARFGAP3	0|3|0	3	1	3	0|0|0	0.49	0.98	10	0.31
asyn_Light	NP_056003.1	TBC1D12	0|3|0	3	1	3	0|0|0	0.49	0.98	10	0.31
asyn_Light	NP_056123.2	FNBP4	0|3|0	3	1	3	0|0|0	0.49	0.98	10	0.31
asyn_Light	NP_057195.2	TELO2	3|0|0	3	1	3	0|0|0	0.49	0.98	10	0.31
asyn_Light	NP_057279.2	KIF20B	0|3|0	3	1	3	0|0|0	0.49	0.98	10	0.31
tdp43_light	NP_060052.3	UBE2Q1	0|3|0	3	1	3	0|0|0	0.49	0.98	10	0.31
asyn_Light	NP_060252.4	TASOR2	0|3|0	3	1	3	0|0|0	0.49	0.98	10	0.31
asyn_Light	NP_060686.1	PANK4	3|0|0	3	1	3	0|0|0	0.49	0.98	10	0.31
asyn_Light	NP_060723.2	YY1AP1	0|3|0	3	1	3	0|0|0	0.49	0.98	10	0.31
asyn_Light	NP_060830.2	TXLNG	0|3|0	3	1	3	0|0|0	0.49	0.98	10	0.31
asyn_Light	NP_064530.1	SH3GLB2	3|0|0	3	1	3	0|0|0	0.49	0.98	10	0.31
asyn_Light	NP_065974.1	ZDBF2	0|3|0	3	1	3	0|0|0	0.49	0.98	10	0.31
tdp43_light	NP_075384.3	KRI1	0|3|0	3	1	3	0|0|0	0.49	0.98	10	0.31
asyn_Light	NP_109590.3	RAI1	0|3|0	3	1	3	0|0|0	0.49	0.98	10	0.31
asyn_Light	NP_110378.3	ZEB1	0|3|0	3	1	3	0|0|0	0.49	0.98	10	0.31
asyn_Light	NP_112241.2	PABPC3	3|0|0	3	1	3	0|0|0	0.49	0.98	10	0.31
asyn_Light	NP_112243.1	RAB1B	3|0|0	3	1	3	0|0|0	0.49	0.98	10	0.31
asyn_Light	NP_115553.2	PHAX	0|3|0	3	1	3	0|0|0	0.49	0.98	10	0.31
asyn_Light	NP_116233.2	MASTL	0|3|0	3	1	3	0|0|0	0.49	0.98	10	0.31
asyn_Light	NP_444505.1	RPLP0	3|0|0	3	1	3	0|0|0	0.49	0.98	10	0.31
tdp43_light	NP_612114.1	ATRX	0|3|0	3	1	3	0|0|0	0.49	0.98	10	0.31
tdp43_light	NP_659492.1	ARK2N	0|3|0	3	1	3	0|0|0	0.49	0.98	10	0.31
asyn_Light	NP_689407.1	CSNK1E	3|0|0	3	1	3	0|0|0	0.49	0.98	10	0.31
asyn_Light	NP_689993.2	MAP7D2	0|3|0	3	1	3	0|0|0	0.49	0.98	10	0.31
asyn_Light	NP_733765.1	ATP2A2	3|0|0	3	1	3	0|0|0	0.49	0.98	10	0.31
tdp43_light	NP_775969.1	FAM133A	0|3|0	3	1	3	0|0|0	0.49	0.98	10	0.31
asyn_Light	NP_777568.1	CCDC50	0|3|0	3	1	3	0|0|0	0.49	0.98	10	0.31
asyn_Light	NP_851999.2	OXR1	3|0|0	3	1	3	0|0|0	0.49	0.98	10	0.31
asyn_Light	NP_005546.2	KRT6B	0|109|0	109	36.33	3	40|0|0	0.48	0.96	2.73	0.37
tdp43_light	NP_001035807.1	H2AC19	0|54|2	56	18.67	3	9|0|21	0.46	0.92	1.87	0.37
asyn_Light	NP_003290.1	HSP90B1	8|9|0	17	5.67	3	0|0|7	0.46	0.51	2.43	0.37
asyn_Light	NP_001609.2	PARP1	6|5|0	11	3.67	3	0|0|4	0.49	0.55	2.75	0.37
asyn_Light	NP_055565.3	DLGAP5	7|4|0	11	3.67	3	0|0|4	0.46	0.64	2.75	0.37
asyn_Light	NP_055860.1	WAPL	4|7|0	11	3.67	3	0|0|4	0.46	0.64	2.75	0.37
asyn_Light	NP_002678.2	PNN	6|3|0	9	3	3	0|0|3	0.47	0.67	3	0.37
tdp43_light	NP_005057.1	SFPQ	4|5|0	9	3	3	0|0|3	0.49	0.55	3	0.37
asyn_Light	NP_036442.3	KIF4A	5|4|0	9	3	3	0|0|3	0.49	0.55	3	0.37
tdp43_light	NP_114367.1	PTBP1	0|8|0	8	2.67	3	0|0|2	0.48	0.96	4	0.37
asyn_Light	NP_065090.1	PCNP	0|7|0	7	2.33	3	0|0|2	0.47	0.93	3.5	0.37
asyn_Light	NP_006833.2	SF3B2	7|19|0	26	8.67	3	0|0|9	0.45	0.82	2.89	0.38
tdp43_light	NP_006537.3	IGF2BP1	6|13|3	22	7.33	3	0|0|7	0.45	0.74	3.14	0.38
asyn_Light	NP_076943.1	TRIR	5|8|0	13	4.33	3	0|0|5	0.45	0.62	2.6	0.38
asyn_Light	NP_001001924.1	MTUS1	0|2|0	2	0.67	3	0|0|0	0.45	0.9	6.67	0.38
asyn_Light	NP_001002837.1	INPP5J	0|0|2	2	0.67	3	0|0|0	0.45	0.9	6.67	0.38
asyn_Light	NP_001008389.1	CISD2	2|0|0	2	0.67	3	0|0|0	0.45	0.9	6.67	0.38
asyn_Light	NP_001009555.3	SH3D19	0|2|0	2	0.67	3	0|0|0	0.45	0.9	6.67	0.38
asyn_Light	NP_001019850.1	KPLCE	0|2|0	2	0.67	3	0|0|0	0.45	0.9	6.67	0.38
tdp43_light	NP_001035146.1	FAM133B	2|0|0	2	0.67	3	0|0|0	0.45	0.9	6.67	0.38
asyn_Light	NP_001035542.1	RUFY1	0|2|0	2	0.67	3	0|0|0	0.45	0.9	6.67	0.38
asyn_Light	NP_001046.2	SULT1A1	0|2|0	2	0.67	3	0|0|0	0.45	0.9	6.67	0.38
asyn_Light	NP_001072989.1	KTN1	2|0|0	2	0.67	3	0|0|0	0.45	0.9	6.67	0.38
asyn_Light	NP_001095867.1	HNRNPR	0|2|0	2	0.67	3	0|0|0	0.45	0.9	6.67	0.38
tdp43_light	NP_001095867.1	HNRNPR	0|2|0	2	0.67	3	0|0|0	0.45	0.9	6.67	0.38
asyn_Light	NP_001104490.1	SUPT5H	0|2|0	2	0.67	3	0|0|0	0.45	0.9	6.67	0.38
tdp43_light	NP_001106653.1	BRD2	0|2|0	2	0.67	3	0|0|0	0.45	0.9	6.67	0.38
asyn_Light	NP_001120680.1	TET2	2|0|0	2	0.67	3	0|0|0	0.45	0.9	6.67	0.38
tdp43_light	NP_001121089.1	ALDOA	0|2|0	2	0.67	3	0|0|0	0.45	0.9	6.67	0.38
tdp43_light	NP_001124181.1	RUFY3	0|2|0	2	0.67	3	0|0|0	0.45	0.9	6.67	0.38
asyn_Light	NP_001129471.1	RUSC2	2|0|0	2	0.67	3	0|0|0	0.45	0.9	6.67	0.38
asyn_Light	NP_001136028.1	HMMR	0|2|0	2	0.67	3	0|0|0	0.45	0.9	6.67	0.38
asyn_Light	NP_001137357.1	PPP1R12A	2|0|0	2	0.67	3	0|0|0	0.45	0.9	6.67	0.38
tdp43_light	NP_001153408.1	EBNA1BP2	0|2|0	2	0.67	3	0|0|0	0.45	0.9	6.67	0.38
asyn_Light	NP_001153602.1	KCNQ5	2|0|0	2	0.67	3	0|0|0	0.45	0.9	6.67	0.38
asyn_Light	NP_001166028.1	GOLGA3	0|2|0	2	0.67	3	0|0|0	0.45	0.9	6.67	0.38
asyn_Light	NP_001180289.1	EXD2	2|0|0	2	0.67	3	0|0|0	0.45	0.9	6.67	0.38
asyn_Light	NP_001186794.1	KIF16B	2|0|0	2	0.67	3	0|0|0	0.45	0.9	6.67	0.38
asyn_Light	NP_001193962.1	RNF40	0|2|0	2	0.67	3	0|0|0	0.45	0.9	6.67	0.38
asyn_Light	NP_001229528.1	RBM39	0|2|0	2	0.67	3	0|0|0	0.45	0.9	6.67	0.38
asyn_Light	NP_001230823.1	TPD52L2	2|0|0	2	0.67	3	0|0|0	0.45	0.9	6.67	0.38
asyn_Light	NP_001243390.1	SLC12A2	0|2|0	2	0.67	3	0|0|0	0.45	0.9	6.67	0.38
asyn_Light	NP_001243755.1	PAF1	0|2|0	2	0.67	3	0|0|0	0.45	0.9	6.67	0.38
asyn_Light	NP_001244.1	CDC5L	2|0|0	2	0.67	3	0|0|0	0.45	0.9	6.67	0.38
tdp43_light	NP_001244.1	CDC5L	0|2|0	2	0.67	3	0|0|0	0.45	0.9	6.67	0.38
asyn_Light	NP_001258715.1	DYNC1I2	0|0|2	2	0.67	3	0|0|0	0.45	0.9	6.67	0.38
tdp43_light	NP_002087.2	GTF2F1	0|2|0	2	0.67	3	0|0|0	0.45	0.9	6.67	0.38
tdp43_light	NP_002148.1	HSPE1	0|2|0	2	0.67	3	0|0|0	0.45	0.9	6.67	0.38
asyn_Light	NP_002622.2	PGD	0|2|0	2	0.67	3	0|0|0	0.45	0.9	6.67	0.38
asyn_Light	NP_002705.2	PPP1R10	0|2|0	2	0.67	3	0|0|0	0.45	0.9	6.67	0.38
asyn_Light	NP_002824.1	PTPN9	0|2|0	2	0.67	3	0|0|0	0.45	0.9	6.67	0.38
asyn_Light	NP_002899.1	REL	0|2|0	2	0.67	3	0|0|0	0.45	0.9	6.67	0.38
asyn_Light	NP_003147.2	STIM1	2|0|0	2	0.67	3	0|0|0	0.45	0.9	6.67	0.38
asyn_Light	NP_003694.1	NOP14	0|2|0	2	0.67	3	0|0|0	0.45	0.9	6.67	0.38
tdp43_light	NP_003893.2	FUBP1	0|2|0	2	0.67	3	0|0|0	0.45	0.9	6.67	0.38
tdp43_light	NP_003899.2	EIF2S2	0|2|0	2	0.67	3	0|0|0	0.45	0.9	6.67	0.38
asyn_Light	NP_004240.2	RAB28	2|0|0	2	0.67	3	0|0|0	0.45	0.9	6.67	0.38
asyn_Light	NP_004272.2	BAG3	0|2|0	2	0.67	3	0|0|0	0.45	0.9	6.67	0.38
asyn_Light	NP_004459.2	FHL3	2|0|0	2	0.67	3	0|0|0	0.45	0.9	6.67	0.38
asyn_Light	NP_004484.1	HSD17B10	2|0|0	2	0.67	3	0|0|0	0.45	0.9	6.67	0.38
asyn_Light	NP_004827.4	EIF2AK3	2|0|0	2	0.67	3	0|0|0	0.45	0.9	6.67	0.38
asyn_Light	NP_005137.1	SART1	0|2|0	2	0.67	3	0|0|0	0.45	0.9	6.67	0.38
asyn_Light	NP_005830.2	SRRM1	0|2|0	2	0.67	3	0|0|0	0.45	0.9	6.67	0.38
asyn_Light	NP_005861.2	SAP18	0|2|0	2	0.67	3	0|0|0	0.45	0.9	6.67	0.38
asyn_Light	NP_005912.1	MAP3K1	2|0|0	2	0.67	3	0|0|0	0.45	0.9	6.67	0.38
asyn_Light	NP_006092.1	NDC80	0|2|0	2	0.67	3	0|0|0	0.45	0.9	6.67	0.38
asyn_Light	NP_006308.3	BASP1	0|2|0	2	0.67	3	0|0|0	0.45	0.9	6.67	0.38
asyn_Light	NP_006315.1	CFDP1	0|2|0	2	0.67	3	0|0|0	0.45	0.9	6.67	0.38
asyn_Light	NP_006334.2	MERTK	0|0|2	2	0.67	3	0|0|0	0.45	0.9	6.67	0.38
tdp43_light	NP_006550.1	KHDRBS1	0|2|0	2	0.67	3	0|0|0	0.45	0.9	6.67	0.38
asyn_Light	NP_006640.2	UTP14A	0|2|0	2	0.67	3	0|0|0	0.45	0.9	6.67	0.38
tdp43_light	NP_006640.2	UTP14A	0|2|0	2	0.67	3	0|0|0	0.45	0.9	6.67	0.38
asyn_Light	NP_006759.3	BRAP	2|0|0	2	0.67	3	0|0|0	0.45	0.9	6.67	0.38
asyn_Light	NP_006816.2	CKAP4	0|2|0	2	0.67	3	0|0|0	0.45	0.9	6.67	0.38
asyn_Light	NP_009123.1	SUPT16H	0|2|0	2	0.67	3	0|0|0	0.45	0.9	6.67	0.38
asyn_Light	NP_009140.1	RPL35	0|2|0	2	0.67	3	0|0|0	0.45	0.9	6.67	0.38
asyn_Light	NP_036339.1	HNRNPH3	0|2|0	2	0.67	3	0|0|0	0.45	0.9	6.67	0.38
tdp43_light	NP_037392.1	SAP30BP	0|2|0	2	0.67	3	0|0|0	0.45	0.9	6.67	0.38
asyn_Light	NP_037417.1	GNL2	0|2|0	2	0.67	3	0|0|0	0.45	0.9	6.67	0.38
asyn_Light	NP_054878.5	SETD2	0|2|0	2	0.67	3	0|0|0	0.45	0.9	6.67	0.38
asyn_Light	NP_054886.2	CCDC59	0|2|0	2	0.67	3	0|0|0	0.45	0.9	6.67	0.38
asyn_Light	NP_055501.2	GARRE1	2|0|0	2	0.67	3	0|0|0	0.45	0.9	6.67	0.38
asyn_Light	NP_055527.1	SETD1A	0|2|0	2	0.67	3	0|0|0	0.45	0.9	6.67	0.38
asyn_Light	NP_055799.2	CEP131	0|2|0	2	0.67	3	0|0|0	0.45	0.9	6.67	0.38
tdp43_light	NP_056013.2	COBL	0|2|0	2	0.67	3	0|0|0	0.45	0.9	6.67	0.38
asyn_Light	NP_056075.1	SIN3B	0|2|0	2	0.67	3	0|0|0	0.45	0.9	6.67	0.38
asyn_Light	NP_056169.1	NUP188	0|2|0	2	0.67	3	0|0|0	0.45	0.9	6.67	0.38
tdp43_light	NP_057371.2	HP1BP3	0|2|0	2	0.67	3	0|0|0	0.45	0.9	6.67	0.38
asyn_Light	NP_060058.1	WDR5	0|2|0	2	0.67	3	0|0|0	0.45	0.9	6.67	0.38
asyn_Light	NP_060117.3	FTSJ3	2|0|0	2	0.67	3	0|0|0	0.45	0.9	6.67	0.38
tdp43_light	NP_060191.3	CC2D1A	0|2|0	2	0.67	3	0|0|0	0.45	0.9	6.67	0.38
tdp43_light	NP_060230.5	NCAPG2	0|2|0	2	0.67	3	0|0|0	0.45	0.9	6.67	0.38
asyn_Light	NP_060377.1	LAMTOR1	2|0|0	2	0.67	3	0|0|0	0.45	0.9	6.67	0.38
asyn_Light	NP_060517.1	RBM22	2|0|0	2	0.67	3	0|0|0	0.45	0.9	6.67	0.38
asyn_Light	NP_060682.2	ENAH	0|2|0	2	0.67	3	0|0|0	0.45	0.9	6.67	0.38
tdp43_light	NP_060686.1	PANK4	0|2|0	2	0.67	3	0|0|0	0.45	0.9	6.67	0.38
tdp43_light	NP_060875.2	COPRS	0|2|0	2	0.67	3	0|0|0	0.45	0.9	6.67	0.38
asyn_Light	NP_065109.1	PNPLA2	0|2|0	2	0.67	3	0|0|0	0.45	0.9	6.67	0.38
tdp43_light	NP_065994.1	CWC22	0|2|0	2	0.67	3	0|0|0	0.45	0.9	6.67	0.38
asyn_Light	NP_071354.2	SH2D4A	0|2|0	2	0.67	3	0|0|0	0.45	0.9	6.67	0.38
asyn_Light	NP_073613.2	OSBPL11	0|2|0	2	0.67	3	0|0|0	0.45	0.9	6.67	0.38
asyn_Light	NP_075060.1	CENPH	0|2|0	2	0.67	3	0|0|0	0.45	0.9	6.67	0.38
asyn_Light	NP_076988.1	ASPSCR1	2|0|0	2	0.67	3	0|0|0	0.45	0.9	6.67	0.38
asyn_Light	NP_078911.3	NAA35	2|0|0	2	0.67	3	0|0|0	0.45	0.9	6.67	0.38
asyn_Light	NP_113619.2	COG3	0|2|0	2	0.67	3	0|0|0	0.45	0.9	6.67	0.38
asyn_Light	NP_116294.1	RBM17	0|2|0	2	0.67	3	0|0|0	0.45	0.9	6.67	0.38
tdp43_light	NP_116294.1	RBM17	0|2|0	2	0.67	3	0|0|0	0.45	0.9	6.67	0.38
tdp43_light	NP_444505.1	RPLP0	0|2|0	2	0.67	3	0|0|0	0.45	0.9	6.67	0.38
tdp43_light	NP_542414.1	PTPN13	0|2|0	2	0.67	3	0|0|0	0.45	0.9	6.67	0.38
asyn_Light	NP_612565.1	KIF23	0|2|0	2	0.67	3	0|0|0	0.45	0.9	6.67	0.38
tdp43_light	NP_631961.1	TAF15	0|0|2	2	0.67	3	0|0|0	0.45	0.9	6.67	0.38
asyn_Light	NP_640337.3	STXBP5	0|2|0	2	0.67	3	0|0|0	0.45	0.9	6.67	0.38
asyn_Light	NP_653205.3	ZC3H18	0|2|0	2	0.67	3	0|0|0	0.45	0.9	6.67	0.38
asyn_Light	NP_683758.1	SNX1	2|0|0	2	0.67	3	0|0|0	0.45	0.9	6.67	0.38
tdp43_light	NP_689407.1	CSNK1E	0|0|2	2	0.67	3	0|0|0	0.45	0.9	6.67	0.38
asyn_Light	NP_705931.1	NUP50	2|0|0	2	0.67	3	0|0|0	0.45	0.9	6.67	0.38
tdp43_light	NP_861447.3	NCOA7	0|2|0	2	0.67	3	0|0|0	0.45	0.9	6.67	0.38
asyn_Light	NP_940862.2	GBP6	2|0|0	2	0.67	3	0|0|0	0.45	0.9	6.67	0.38
asyn_Light	NP_976033.1	RP9	0|2|0	2	0.67	3	0|0|0	0.45	0.9	6.67	0.38
asyn_Light	NP_001171134.1	RIF1	9|17|0	26	8.67	3	0|0|10	0.45	0.74	2.6	0.42
asyn_Light	NP_001104547.1	EZR	4|10|0	14	4.67	3	0|0|5	0.45	0.74	2.8	0.42
asyn_Light	NP_001143.2	SLC25A5	4|10|0	14	4.67	3	0|0|5	0.45	0.74	2.8	0.42
tdp43_light	NP_005546.2	KRT6B	33|64|0	97	32.33	3	40|0|0	0.42	0.84	2.43	0.43
asyn_Light	NP_055144.3	EDC4	30|47|3	80	26.67	3	4|0|27	0.41	0.79	2.58	0.43
tdp43_light	NP_001138880.1	NONO	5|37|3	45	15	3	0|0|21	0.41	0.83	2.14	0.43
asyn_Light	NP_036565.2	SF3B1	8|24|0	32	10.67	3	0|0|14	0.39	0.78	2.29	0.43
asyn_Light	NP_055160.2	ZNF318	10|22|0	32	10.67	3	0|0|12	0.43	0.79	2.67	0.43
asyn_Light	NP_077297.2	RBM42	13|15|0	28	9.33	3	0|0|12	0.42	0.51	2.33	0.43
asyn_Light	NP_003153.2	STRN	12|14|0	26	8.67	3	0|0|11	0.44	0.53	2.36	0.43
asyn_Light	NP_056018.2	RPRD2	8|17|0	25	8.33	3	3|0|8	0.4	0.78	2.27	0.43
asyn_Light	NP_056474.2	RSL1D1	7|12|0	19	6.33	3	0|0|8	0.4	0.65	2.38	0.43
asyn_Light	NP_055572.1	MAML1	6|8|0	14	4.67	3	0|0|6	0.41	0.53	2.33	0.43
asyn_Light	NP_004238.3	EFTUD2	7|5|0	12	4	3	0|0|5	0.41	0.54	2.4	0.43
asyn_Light	NP_037397.2	VPS51	3|8|0	11	3.67	3	0|0|4	0.43	0.72	2.75	0.43
asyn_Light	NP_055529.2	IFT140	3|8|0	11	3.67	3	0|0|4	0.43	0.72	2.75	0.43
asyn_Light	NP_001158886.1	LDHA	4|4|2	10	3.33	3	0|0|3	0.43	0.43	3.33	0.43
asyn_Light	NP_004550.2	YBX1	5|5|0	10	3.33	3	0|0|4	0.43	0.43	2.5	0.43
asyn_Light	NP_057510.4	GTSE1	5|5|0	10	3.33	3	0|0|4	0.43	0.43	2.5	0.43
tdp43_light	NP_001091974.1	DDX17	0|9|0	9	3	3	3|0|0	0.44	0.89	3	0.43
tdp43_light	NP_000972.1	RPL19	3|5|0	8	2.67	3	0|0|3	0.41	0.55	2.67	0.43
asyn_Light	NP_000983.1	RPL29	3|5|0	8	2.67	3	0|0|3	0.41	0.55	2.67	0.43
asyn_Light	NP_001230368.1	SPECC1	6|2|0	8	2.67	3	0|0|3	0.39	0.67	2.67	0.43
asyn_Light	NP_001814.2	CKB	3|5|0	8	2.67	3	0|0|3	0.41	0.55	2.67	0.43
tdp43_light	NP_291027.3	TRIM41	0|4|4	8	2.67	3	0|0|3	0.43	0.43	2.67	0.43
asyn_Light	NP_001172110.1	PFDN6	3|3|0	6	2	3	0|0|2	0.42	0.42	3	0.43
asyn_Dark	NP_003572.2	NCK2	4|2|0	6	2	3	0|2|0	0.42	0.61	3	0.43
asyn_Light	NP_004512.1	KIF5B	4|2|0	6	2	3	0|0|2	0.42	0.61	3	0.43
asyn_Light	NP_055863.1	SETD1B	2|4|0	6	2	3	0|0|2	0.42	0.61	3	0.43
asyn_Light	NP_056107.1	ESYT1	3|3|0	6	2	3	0|0|2	0.42	0.42	3	0.43
tdp43_light	NP_065147.1	DDX24	0|6|0	6	2	3	0|0|2	0.44	0.87	3	0.43
asyn_Light	NP_005310.1	H1-2	20|25|19	64	21.33	3	0|0|19	0.39	0.59	3.37	0.44
asyn_Light	NP_000166.2	GPI	18|17|0	35	11.67	3	2|0|13	0.39	0.43	2.33	0.44
asyn_Light	NP_004492.2	HNRNPU	10|17|0	27	9	3	0|2|10	0.36	0.66	2.25	0.44
tdp43_light	NP_004229.1	TRIP12	0|22|2	24	8	3	3|0|12	0.36	0.72	1.6	0.44
asyn_Light	NP_001167568.1	LDHB	9|9|0	18	6	3	0|0|8	0.39	0.39	2.25	0.44
asyn_Light	NP_055634.3	PJA2	9|9|0	18	6	3	0|0|8	0.39	0.39	2.25	0.44
tdp43_light	NP_001243839.1	DDX21	0|15|0	15	5	3	0|0|9	0.36	0.72	1.67	0.44
asyn_Light	NP_065134.1	NUP107	6|5|0	11	3.67	3	0|0|5	0.36	0.43	2.2	0.44
asyn_Light	NP_001013870.1	EXOC6	7|3|0	10	3.33	3	0|0|4	0.39	0.64	2.5	0.44
asyn_Light	NP_001124495.1	PEX5	3|7|0	10	3.33	3	0|0|4	0.39	0.64	2.5	0.44
asyn_Light	NP_001184033.1	KMT2A	2|8|0	10	3.33	3	0|0|4	0.38	0.72	2.5	0.44
asyn_Light	NP_006297.2	SMC1A	3|7|0	10	3.33	3	0|0|4	0.39	0.64	2.5	0.44
tdp43_light	NP_060362.3	PRPF40A	0|10|0	10	3.33	3	0|0|5	0.37	0.74	2	0.44
asyn_Light	NP_079390.3	CEP290	10|0|0	10	3.33	3	0|0|5	0.37	0.74	2	0.44
asyn_Light	NP_000108.1	EMD	4|5|0	9	3	3	0|0|4	0.36	0.43	2.25	0.44
asyn_Light	NP_000996.2	RPS3	4|5|0	9	3	3	0|0|4	0.36	0.43	2.25	0.44
asyn_Light	NP_002489.1	NEK3	5|4|0	9	3	3	0|0|4	0.36	0.43	2.25	0.44
asyn_Dark	NP_004550.2	YBX1	9|0|0	9	3	3	0|0|4	0.39	0.78	2.25	0.44
asyn_Light	NP_005498.1	CFL1	4|5|0	9	3	3	0|0|4	0.36	0.43	2.25	0.44
asyn_Light	NP_056067.2	EHBP1	5|4|0	9	3	3	0|0|4	0.36	0.43	2.25	0.44
asyn_Light	NP_061130.1	ZNF395	4|5|0	9	3	3	0|0|4	0.36	0.43	2.25	0.44
asyn_Light	NP_001264.2	CHD4	0|7|0	7	2.33	3	0|0|3	0.38	0.76	2.33	0.44
tdp43_light	NP_055998.1	MAST4	0|5|0	5	1.67	3	0|0|2	0.39	0.77	2.5	0.44
tdp43_light	NP_056386.2	SENP6	0|5|0	5	1.67	3	0|0|2	0.39	0.77	2.5	0.44
tdp43_light	NP_001171671.1	ZBTB33	18|37|6	61	20.33	3	6|6|18	0.34	0.67	2.03	0.45
asyn_Light	NP_001180384.1	NSUN2	8|14|0	22	7.33	3	0|0|10	0.35	0.62	2.2	0.45
asyn_Light	NP_001243839.1	DDX21	6|13|0	19	6.33	3	0|0|9	0.34	0.64	2.11	0.45
asyn_Light	NP_001793.1	CDR2	6|13|0	19	6.33	3	0|0|9	0.34	0.64	2.11	0.45
asyn_Light	NP_055335.2	MYBBP1A	5|10|0	15	5	3	0|0|7	0.34	0.6	2.14	0.45
asyn_Light	NP_060700.2	NUP133	8|5|0	13	4.33	3	0|0|6	0.34	0.53	2.17	0.45
tdp43_light	NP_112604.2	HNRNPC	0|13|0	13	4.33	3	0|0|8	0.35	0.69	1.62	0.45
tdp43_light	NP_055335.2	MYBBP1A	0|12|0	12	4	3	0|0|7	0.35	0.7	1.71	0.45
asyn_Light	NP_004450.3	BPTF	4|7|0	11	3.67	3	0|0|5	0.35	0.54	2.2	0.45
asyn_Light	NP_055096.2	PUF60	3|6|0	9	3	3	0|0|4	0.34	0.55	2.25	0.45
asyn_Light	NP_071349.3	UBE2O	3|6|0	9	3	3	0|0|4	0.34	0.55	2.25	0.45
asyn_Light	NP_000977.1	RPL24	4|3|0	7	2.33	3	0|0|3	0.35	0.43	2.33	0.45
asyn_Light	NP_036243.1	AHSA1	4|3|0	7	2.33	3	0|0|3	0.35	0.43	2.33	0.45
asyn_Light	NP_055731.2	LMTK2	3|4|0	7	2.33	3	0|0|3	0.35	0.43	2.33	0.45
asyn_Light	NP_073739.3	YTHDC2	3|4|0	7	2.33	3	0|0|3	0.35	0.43	2.33	0.45
asyn_Light	NP_444280.2	SNAP47	3|4|0	7	2.33	3	0|0|3	0.35	0.43	2.33	0.45
asyn_Light	NP_000405.1	HSD17B4	0|6|0	6	2	3	0|0|3	0.33	0.67	2	0.45
asyn_Light	NP_000972.1	RPL19	0|6|0	6	2	3	0|0|3	0.33	0.67	2	0.45
asyn_Light	NP_001120836.1	FAM221A	0|6|0	6	2	3	0|0|3	0.33	0.67	2	0.45
tdp43_light	NP_002676.1	EXOSC10	0|6|0	6	2	3	0|0|3	0.33	0.67	2	0.45
tdp43_light	NP_002678.2	PNN	0|6|0	6	2	3	0|0|3	0.33	0.67	2	0.45
asyn_Light	NP_006176.2	NUMA1	0|6|0	6	2	3	0|0|3	0.33	0.67	2	0.45
tdp43_light	NP_005959.2	HNRNPM	19|43|4	66	22	3	7|0|25	0.31	0.61	2.06	0.46
asyn_Light	NP_904325.2	KIF1B	24|27|0	51	17	3	0|0|22	0.33	0.45	2.32	0.46
asyn_Light	NP_004514.2	KIF11	26|20|0	46	15.33	3	2|0|18	0.33	0.56	2.3	0.46
tdp43_light	NP_001035492.1	DCUN1D4	5|33|2	40	13.33	3	0|0|24	0.33	0.65	1.67	0.46
asyn_Light	NP_060658.3	ATAD3A	14|19|0	33	11	3	0|0|15	0.32	0.53	2.2	0.46
asyn_Light	NP_004312.2	KIF1A	11|15|0	26	8.67	3	0|0|12	0.33	0.51	2.17	0.46
asyn_Light	NP_006074.2	IK	2|18|0	20	6.67	3	0|0|13	0.32	0.64	1.54	0.46
asyn_Light	NP_001073884.1	U2SURP	3|16|0	19	6.33	3	0|0|11	0.33	0.66	1.73	0.46
asyn_Light	NP_057308.1	SNX9	10|7|0	17	5.67	3	0|0|8	0.33	0.5	2.13	0.46
asyn_Light	NP_150254.1	RPL13	10|6|0	16	5.33	3	3|0|5	0.32	0.58	2	0.46
tdp43_light	NP_005372.2	NCL	0|11|0	11	3.67	3	0|0|7	0.33	0.66	1.57	0.46
tdp43_light	NP_001243728.1	GAPDH	10|0|0	10	3.33	3	0|0|6	0.33	0.66	1.67	0.46
asyn_Light	NP_001129671.1	GRAMD1A	8|0|0	8	2.67	3	0|0|5	0.31	0.62	1.6	0.46
asyn_Light	NP_001191354.1	BIVM-ERCC5	0|8|0	8	2.67	3	0|0|5	0.31	0.62	1.6	0.46
asyn_Light	NP_055968.1	PHF3	0|8|0	8	2.67	3	0|0|5	0.31	0.62	1.6	0.46
tdp43_light	NP_006017.1	H1-10	0|7|0	7	2.33	3	0|0|4	0.32	0.64	1.75	0.46
asyn_Light	NP_644810.1	WDR36	2|5|0	7	2.33	3	0|0|3	0.33	0.55	2.33	0.46
asyn_Light	NP_940916.2	NHLRC2	2|5|0	7	2.33	3	0|0|3	0.33	0.55	2.33	0.46
asyn_Light	NP_001138926.1	STMN1	2|3|0	5	1.67	3	0|0|2	0.32	0.42	2.5	0.46
asyn_Light	NP_066952.1	PPA1	3|2|0	5	1.67	3	0|0|2	0.32	0.42	2.5	0.46
asyn_Light	NP_079010.2	CLMN	2|3|0	5	1.67	3	0|0|2	0.32	0.42	2.5	0.46
tdp43_light	NP_001129676.1	RCC2	0|4|0	4	1.33	3	0|0|2	0.31	0.61	2	0.46
asyn_Light	NP_001180424.1	ADAR	0|4|0	4	1.33	3	0|0|2	0.31	0.61	2	0.46
tdp43_light	NP_001245237.1	NOP2	0|4|0	4	1.33	3	0|0|2	0.31	0.61	2	0.46
asyn_Light	NP_036329.3	RABGAP1	0|4|0	4	1.33	3	0|0|2	0.31	0.61	2	0.46
asyn_Light	NP_065073.3	ARFGEF3	4|0|0	4	1.33	3	0|0|2	0.31	0.61	2	0.46
asyn_Light	NP_001137307.1	NFRKB	15|21|0	36	12	3	5|0|12	0.28	0.51	2.12	0.47
asyn_Light	NP_001008657.1	TCOF1	10|15|0	25	8.33	3	4|3|8	0.3	0.6	1.67	0.47
asyn_Light	NP_001091995.1	CKAP2	8|14|0	22	7.33	3	3|0|8	0.29	0.56	2	0.47
asyn_Light	NP_001070908.1	BCLAF1	2|16|0	18	6	3	0|0|12	0.3	0.59	1.5	0.47
tdp43_light	NP_005800.3	PRDX2	7|7|0	14	4.67	3	0|0|7	0.28	0.28	2	0.47
tdp43_light	NP_001180384.1	NSUN2	0|13|0	13	4.33	3	0|0|10	0.28	0.55	1.3	0.47
asyn_Light	NP_006452.3	SPAG5	7|5|0	12	4	3	0|0|6	0.29	0.42	2	0.47
tdp43_light	NP_006833.2	SF3B2	0|12|0	12	4	3	0|0|9	0.28	0.57	1.33	0.47
asyn_Light	NP_001307.2	CSE1L	4|6|0	10	3.33	3	0|0|5	0.29	0.43	2	0.47
asyn_Light	NP_003745.1	EIF3F	6|4|0	10	3.33	3	0|0|5	0.29	0.43	2	0.47
asyn_Light	NP_665739.3	POGZ	0|9|0	9	3	3	0|0|6	0.3	0.61	1.5	0.47
tdp43_light	NP_000996.2	RPS3	4|4|0	8	2.67	3	0|0|4	0.28	0.28	2	0.47
asyn_Light	NP_001155032.1	TNIK	4|4|0	8	2.67	3	0|0|4	0.28	0.28	2	0.47
asyn_Light	NP_001186910.1	NDUFS1	3|5|0	8	2.67	3	0|0|4	0.29	0.43	2	0.47
asyn_Light	NP_065785.2	RIMKLB	4|4|0	8	2.67	3	0|0|4	0.28	0.28	2	0.47
asyn_Light	NP_115721.1	PYM1	3|5|0	8	2.67	3	0|0|4	0.29	0.43	2	0.47
tdp43_light	NP_001152759.1	TPI1	0|5|0	5	1.67	3	0|0|3	0.28	0.55	1.67	0.47
tdp43_light	NP_001158886.1	LDHA	0|5|0	5	1.67	3	0|0|3	0.28	0.55	1.67	0.47
asyn_Light	NP_115814.1	L3MBTL3	0|5|0	5	1.67	3	0|0|3	0.28	0.55	1.67	0.47
asyn_Light	NP_005115.2	NUP153	7|19|0	26	8.67	3	4|0|11	0.27	0.55	1.73	0.48
asyn_Light	NP_036244.2	TPX2	3|15|0	18	6	3	0|0|12	0.26	0.51	1.5	0.48
asyn_Light	NP_127492.1	GTF2I	5|11|0	16	5.33	3	0|0|9	0.25	0.48	1.78	0.48
asyn_Light	NP_001008697.1	TFIP11	4|7|0	11	3.67	3	0|0|6	0.24	0.42	1.83	0.48
asyn_Light	NP_001108628.1	GDI2	4|7|0	11	3.67	3	0|0|6	0.24	0.42	1.83	0.48
asyn_Light	NP_004138.1	DRG1	7|4|0	11	3.67	3	0|0|6	0.24	0.42	1.83	0.48
asyn_Light	NP_006004.2	RPL10	7|4|0	11	3.67	3	0|0|6	0.24	0.42	1.83	0.48
asyn_Light	NP_031401.1	TARDBP	0|9|0	9	3	3	0|0|7	0.26	0.51	1.29	0.48
tdp43_light	NP_001123999.1	SPAG9	0|7|0	7	2.33	3	0|0|5	0.27	0.54	1.4	0.48
tdp43_light	NP_001191354.1	BIVM-ERCC5	0|7|0	7	2.33	3	0|0|5	0.27	0.54	1.4	0.48
asyn_Light	NP_689775.2	CDCA2	0|7|0	7	2.33	3	0|0|5	0.27	0.54	1.4	0.48
tdp43_light	NP_001107018.1	LIMA1	0|6|0	6	2	3	0|0|4	0.27	0.55	1.5	0.48
tdp43_light	NP_001155032.1	TNIK	0|6|0	6	2	3	0|0|4	0.27	0.55	1.5	0.48
asyn_Light	NP_001161143.1	LPP	3|3|0	6	2	3	0|0|3	0.27	0.27	2	0.48
tdp43_light	NP_001184033.1	KMT2A	0|6|0	6	2	3	0|0|4	0.27	0.55	1.5	0.48
tdp43_light	NP_001609.2	PARP1	0|6|0	6	2	3	0|0|4	0.27	0.55	1.5	0.48
asyn_Light	NP_001896.2	CTPS1	3|3|0	6	2	3	0|0|3	0.27	0.27	2	0.48
asyn_Light	NP_004642.2	USP11	2|4|0	6	2	3	0|0|3	0.27	0.43	2	0.48
asyn_Light	NP_005380.2	PCMT1	3|3|0	6	2	3	0|0|3	0.27	0.27	2	0.48
asyn_Light	NP_006017.1	H1-10	0|6|0	6	2	3	0|0|4	0.27	0.55	1.5	0.48
asyn_Light	NP_006448.4	PDLIM5	4|2|0	6	2	3	0|0|3	0.27	0.43	2	0.48
asyn_Light	NP_055426.1	MDN1	3|3|0	6	2	3	0|0|3	0.27	0.27	2	0.48
asyn_Light	NP_055995.4	SYNE2	3|3|0	6	2	3	0|0|3	0.27	0.27	2	0.48
asyn_Dark	NP_291027.3	TRIM41	3|0|3	6	2	3	0|0|3	0.27	0.27	2	0.48
asyn_Light	NP_060498.2	SAMD4B	17|14|0	31	10.33	3	0|0|15	0.23	0.36	2.07	0.49
asyn_Light	NP_005581.2	MRE11	8|17|0	25	8.33	3	0|0|14	0.24	0.47	1.79	0.49
asyn_Light	NP_005325.2	HCFC1	6|12|0	18	6	3	3|0|7	0.24	0.48	1.8	0.49
asyn_Light	NP_112420.1	HNRNPA1	6|12|0	18	6	3	0|0|10	0.24	0.46	1.8	0.49
asyn_Light	NP_002931.2	ABCE1	6|9|0	15	5	3	0|0|8	0.23	0.39	1.88	0.49
asyn_Light	NP_004790.2	ZFYVE9	9|6|0	15	5	3	0|0|8	0.23	0.39	1.88	0.49
asyn_Light	NP_115544.1	WDR75	6|9|0	15	5	3	0|0|8	0.23	0.39	1.88	0.49
asyn_Light	NP_001129497.1	PLS3	8|5|0	13	4.33	3	0|0|7	0.24	0.4	1.86	0.49
asyn_Light	NP_001777.1	CDK1	5|8|0	13	4.33	3	0|0|7	0.24	0.4	1.86	0.49
asyn_Light	NP_005372.2	NCL	5|8|0	13	4.33	3	0|0|7	0.24	0.4	1.86	0.49
tdp43_light	NP_001244222.1	HNRNPH1	0|11|0	11	3.67	3	0|0|9	0.24	0.48	1.22	0.49
asyn_Light	NP_003889.1	SYNJ2	5|6|0	11	3.67	3	0|0|6	0.22	0.29	1.83	0.49
asyn_Light	NP_057190.2	SCFD1	5|6|0	11	3.67	3	0|0|6	0.22	0.29	1.83	0.49
asyn_Light	NP_361013.3	LUZP1	5|6|0	11	3.67	3	0|0|6	0.22	0.29	1.83	0.49
asyn_Light	NP_001006.1	RPS11	5|2|0	7	2.33	3	0|0|4	0.24	0.43	1.75	0.49
asyn_Light	NP_000966.2	RPL11	2|2|0	4	1.33	3	0|0|2	0.23	0.23	2	0.49
asyn_Light	NP_001138887.1	SETDB1	2|2|0	4	1.33	3	0|0|2	0.23	0.23	2	0.49
asyn_Light	NP_003359.3	USP1	2|2|0	4	1.33	3	0|0|2	0.23	0.23	2	0.49
asyn_Light	NP_001171914.1	WNK1	14|6|0	20	6.67	3	0|0|12	0.21	0.42	1.67	0.5
asyn_Light	NP_002628.2	PHKA1	6|7|0	13	4.33	3	0|0|7	0.22	0.28	1.86	0.5
asyn_Light	NP_002709.2	PPP2R3A	6|7|0	13	4.33	3	0|0|7	0.22	0.28	1.86	0.5
asyn_Light	NP_006537.3	IGF2BP1	7|6|0	13	4.33	3	0|0|7	0.22	0.28	1.86	0.5
asyn_Light	NP_001172006.1	ARHGDIA	4|5|0	9	3	3	0|0|5	0.22	0.29	1.8	0.5
asyn_Light	NP_055491.1	PUM1	4|5|0	9	3	3	0|0|5	0.22	0.29	1.8	0.5
asyn_Light	NP_689558.4	ANKRD13B	4|5|0	9	3	3	0|0|5	0.22	0.29	1.8	0.5
asyn_Light	NP_060362.3	PRPF40A	2|6|0	8	2.67	3	0|0|5	0.22	0.43	1.6	0.5
tdp43_light	NP_001070152.1	UBTF	0|6|0	6	2	3	0|0|5	0.21	0.43	1.2	0.5
tdp43_light	NP_002806.2	PSMD11	0|6|0	6	2	3	0|0|5	0.21	0.43	1.2	0.5
asyn_Light	NP_005349.3	LMO7	6|0|0	6	2	3	0|0|5	0.21	0.43	1.2	0.5
tdp43_light	NP_006704.3	SUB1	0|6|0	6	2	3	0|0|5	0.21	0.43	1.2	0.5
asyn_Light	NP_115729.1	VPS25	0|6|0	6	2	3	0|0|5	0.21	0.43	1.2	0.5
asyn_Light	NP_000652.2	RPL9	5|0|0	5	1.67	3	0|0|4	0.22	0.43	1.25	0.5
asyn_Light	NP_001379.1	DRG2	5|0|0	5	1.67	3	0|0|4	0.22	0.43	1.25	0.5
asyn_Light	NP_001135770.1	SQSTM1	0|4|0	4	1.33	3	0|0|3	0.21	0.43	1.33	0.5
asyn_Light	NP_006049.3	TNIP1	4|0|0	4	1.33	3	0|0|3	0.21	0.43	1.33	0.5
asyn_Light	NP_056229.2	RPL36	4|0|0	4	1.33	3	0|0|3	0.21	0.43	1.33	0.5
asyn_Light	NP_660095.1	PJA1	0|4|0	4	1.33	3	0|0|3	0.21	0.43	1.33	0.5
asyn_Light	NP_663304.1	MAP3K7	0|4|0	4	1.33	3	0|0|3	0.21	0.43	1.33	0.5
tdp43_light	NP_077297.2	RBM42	0|14|0	14	4.67	3	0|0|12	0.21	0.42	1.17	0.51
asyn_Light	NP_001646.2	ARCN1	4|3|0	7	2.33	3	0|0|4	0.21	0.28	1.75	0.51
asyn_Light	NP_003026.2	STIL	3|4|0	7	2.33	3	0|0|4	0.21	0.28	1.75	0.51
asyn_Light	NP_005608.1	RPS14	3|4|0	7	2.33	3	0|0|4	0.21	0.28	1.75	0.51
asyn_Light	NP_009090.2	SLMAP	4|3|0	7	2.33	3	0|0|4	0.21	0.28	1.75	0.51
asyn_Light	NP_056450.2	GAPVD1	3|4|0	7	2.33	3	0|0|4	0.21	0.28	1.75	0.51
asyn_Light	NP_783202.1	ARFGAP1	4|3|0	7	2.33	3	0|0|4	0.21	0.28	1.75	0.51
asyn_Light	NP_001006635.1	ARHGAP17	3|0|0	3	1	3	0|0|2	0.21	0.42	1.5	0.51
asyn_Light	NP_001123537.1	MYO9B	3|0|0	3	1	3	0|0|2	0.21	0.42	1.5	0.51
asyn_Light	NP_001138303.1	PHB2	3|0|0	3	1	3	0|0|2	0.21	0.42	1.5	0.51
tdp43_light	NP_001138303.1	PHB2	0|3|0	3	1	3	0|0|2	0.21	0.42	1.5	0.51
asyn_Light	NP_001245237.1	NOP2	0|3|0	3	1	3	0|0|2	0.21	0.42	1.5	0.51
asyn_Light	NP_001246.2	CDC20	3|0|0	3	1	3	0|0|2	0.21	0.42	1.5	0.51
asyn_Light	NP_002626.1	SLC25A3	0|3|0	3	1	3	0|0|2	0.21	0.42	1.5	0.51
asyn_Light	NP_005379.3	PDCL	0|3|0	3	1	3	0|0|2	0.21	0.42	1.5	0.51
asyn_Light	NP_005917.2	MFAP1	0|3|0	3	1	3	0|0|2	0.21	0.42	1.5	0.51
asyn_Light	NP_055998.1	MAST4	0|3|0	3	1	3	0|0|2	0.21	0.42	1.5	0.51
asyn_Light	NP_056078.2	DMXL2	3|0|0	3	1	3	0|0|2	0.21	0.42	1.5	0.51
tdp43_light	NP_057103.2	LUC7L2	0|3|0	3	1	3	2|0|0	0.21	0.42	1.5	0.51
asyn_Light	NP_060285.2	HAUS4	0|3|0	3	1	3	0|0|2	0.21	0.42	1.5	0.51
asyn_Light	NP_060387.2	PPP2R3C	0|3|0	3	1	3	0|0|2	0.21	0.42	1.5	0.51
tdp43_light	NP_065090.1	PCNP	0|3|0	3	1	3	0|0|2	0.21	0.42	1.5	0.51
tdp43_light	NP_065892.1	OSBPL8	0|3|0	3	1	3	0|0|2	0.21	0.42	1.5	0.51
asyn_Light	NP_203754.2	TNKS1BP1	0|3|0	3	1	3	0|0|2	0.21	0.42	1.5	0.51
asyn_Light	NP_003141.2	STAT3	19|19|0	38	12.67	3	0|4|14	0.19	0.19	2.11	0.52
asyn_Light	NP_001138880.1	NONO	12|25|0	37	12.33	3	0|0|21	0.2	0.39	1.76	0.52
asyn_Light	NP_387467.2	HELB	21|14|0	35	11.67	3	5|0|13	0.19	0.38	1.94	0.52
tdp43_light	NP_112552.1	HNRNPK	9|13|6	28	9.33	3	0|5|7	0.18	0.34	2.33	0.52
asyn_Light	NP_877423.1	MCM4	7|12|0	19	6.33	3	0|0|11	0.18	0.34	1.73	0.52
asyn_Light	NP_001008895.1	CUL4A	6|8|0	14	4.67	3	0|0|8	0.18	0.27	1.75	0.52
asyn_Light	NP_001272.2	TBCB	6|8|0	14	4.67	3	0|0|8	0.18	0.27	1.75	0.52
asyn_Light	NP_001013009.2	KNOP1	5|7|0	12	4	3	0|0|7	0.18	0.28	1.71	0.52
asyn_Light	NP_005800.3	PRDX2	5|7|0	12	4	3	0|0|7	0.18	0.28	1.71	0.52
asyn_Light	NP_001139686.1	TBC1D15	3|8|0	11	3.67	3	0|0|7	0.21	0.4	1.57	0.52
asyn_Light	NP_038203.2	IARS1	6|4|0	10	3.33	3	0|0|6	0.18	0.29	1.67	0.52
asyn_Light	NP_001121700.2	TPRN	5|3|0	8	2.67	3	0|0|5	0.17	0.29	1.6	0.52
asyn_Light	NP_001933.2	DSG1	8|0|0	8	2.67	3	0|0|7	0.2	0.4	1.14	0.52
asyn_Light	NP_114429.2	CCDC8	3|5|0	8	2.67	3	0|0|5	0.17	0.29	1.6	0.52
asyn_Light	NP_150644.1	RPL8	5|3|0	8	2.67	3	0|0|5	0.17	0.29	1.6	0.52
asyn_Light	NP_689929.2	PATL1	3|5|0	8	2.67	3	0|0|5	0.17	0.29	1.6	0.52
asyn_Light	NP_001185702.1	PI4KB	3|2|0	5	1.67	3	0|0|3	0.19	0.27	1.67	0.52
asyn_Light	NP_001257904.1	IST1	3|2|0	5	1.67	3	0|0|3	0.19	0.27	1.67	0.52
asyn_Light	NP_006752.1	YWHAE	2|3|0	5	1.67	3	0|0|3	0.19	0.27	1.67	0.52
asyn_Light	NP_065916.2	DHX36	2|3|0	5	1.67	3	0|0|3	0.19	0.27	1.67	0.52
asyn_Light	NP_073720.1	CDC25C	2|3|0	5	1.67	3	0|0|3	0.19	0.27	1.67	0.52
asyn_Light	NP_536722.1	SERPINB12	2|3|0	5	1.67	3	0|0|3	0.19	0.27	1.67	0.52
asyn_Light	NP_001511.2	GTF3C1	22|53|0	75	25	3	0|0|43	0.15	0.29	1.74	0.53
asyn_Light	NP_001032895.2	NCKAP5L	10|8|0	18	6	3	0|0|10	0.16	0.25	1.8	0.53
asyn_Light	NP_001542.1	IGBP1	6|12|0	18	6	3	0|0|11	0.17	0.34	1.64	0.53
asyn_Light	NP_001229712.1	TRIM26	8|8|0	16	5.33	3	0|0|9	0.16	0.16	1.78	0.53
asyn_Light	NP_002873.1	RANBP1	7|9|0	16	5.33	3	0|0|9	0.17	0.26	1.78	0.53
asyn_Light	NP_003960.1	UBE2M	7|9|0	16	5.33	3	0|0|9	0.17	0.26	1.78	0.53
asyn_Light	NP_003312.3	TUFM	7|7|0	14	4.67	3	0|0|8	0.16	0.16	1.75	0.53
asyn_Light	NP_064709.2	CIAPIN1	8|6|0	14	4.67	3	2|0|6	0.15	0.24	1.75	0.53
asyn_Light	NP_001127852.1	TBC1D5	6|6|0	12	4	3	0|0|7	0.16	0.16	1.71	0.53
asyn_Light	NP_002289.2	LCP1	6|6|0	12	4	3	0|0|7	0.16	0.16	1.71	0.53
tdp43_light	NP_056018.2	RPRD2	0|12|0	12	4	3	3|0|8	0.16	0.32	1.09	0.53
asyn_Light	NP_065750.1	GATAD2B	6|6|0	12	4	3	0|0|7	0.16	0.16	1.71	0.53
asyn_Light	NP_996925.1	ENSA	3|6|0	9	3	3	0|0|6	0.15	0.29	1.5	0.53
asyn_Light	NP_001096137.1	PSMA4	4|4|0	8	2.67	3	0|0|5	0.15	0.15	1.6	0.53
asyn_Light	NP_067058.1	EPS15L1	4|4|0	8	2.67	3	0|0|5	0.15	0.15	1.6	0.53
asyn_Light	NP_003633.1	HAT1	2|4|0	6	2	3	0|0|4	0.16	0.28	1.5	0.53
asyn_Light	NP_006127.1	CAPZA2	4|2|0	6	2	3	0|0|4	0.16	0.28	1.5	0.53
asyn_Light	NP_006614.2	PHGDH	2|4|0	6	2	3	0|0|4	0.16	0.28	1.5	0.53
asyn_Light	NP_057018.1	NOP58	2|4|0	6	2	3	0|0|4	0.16	0.28	1.5	0.53
asyn_Light	NP_060647.2	N4BP2	50|68|7	125	41.67	3	9|2|43	0.14	0.28	2.31	0.54
asyn_Light	NP_000929.1	POLR2B	16|11|0	27	9	3	0|0|15	0.14	0.26	1.8	0.54
asyn_Light	NP_001677.2	ATP5F1B	4|8|0	12	4	3	0|0|8	0.14	0.27	1.5	0.54
asyn_Light	NP_061161.2	FAM114A2	2|6|0	8	2.67	3	0|0|6	0.14	0.29	1.33	0.54
asyn_Light	NP_002130.2	RBMX	0|7|0	7	2.33	3	0|0|7	0.14	0.28	1	0.54
asyn_Dark	NP_031401.1	TARDBP	7|0|0	7	2.33	3	0|0|7	0.14	0.28	1	0.54
asyn_Light	NP_001138467.1	CCDC85C	3|3|0	6	2	3	0|0|4	0.14	0.14	1.5	0.54
asyn_Light	NP_056039.2	TASOR	0|6|0	6	2	3	0|0|6	0.14	0.29	1	0.54
tdp43_light	NP_361013.3	LUZP1	0|6|0	6	2	3	0|0|6	0.14	0.29	1	0.54
tdp43_light	NP_597680.2	ASNS	0|6|0	6	2	3	0|0|6	0.14	0.29	1	0.54
tdp43_light	NP_597709.2	RAVER1	0|6|0	6	2	3	0|0|6	0.14	0.29	1	0.54
asyn_Light	NP_705902.2	PANK2	3|3|0	6	2	3	0|0|4	0.14	0.14	1.5	0.54
tdp43_light	NP_072045.1	RPS18	0|5|0	5	1.67	3	0|0|5	0.14	0.29	1	0.54
tdp43_light	NP_150644.1	RPL8	0|5|0	5	1.67	3	0|0|5	0.14	0.29	1	0.54
tdp43_light	NP_542161.1	RNPS1	0|5|0	5	1.67	3	0|0|5	0.14	0.29	1	0.54
asyn_Light	NP_000979.1	RPL27	4|0|0	4	1.33	3	0|0|4	0.14	0.28	1	0.54
tdp43_light	NP_002801.1	PSMD4	0|4|0	4	1.33	3	0|0|4	0.14	0.28	1	0.54
asyn_Light	NP_005691.2	DPP3	4|0|0	4	1.33	3	0|0|4	0.14	0.28	1	0.54
tdp43_light	NP_006127.1	CAPZA2	0|4|0	4	1.33	3	0|0|4	0.14	0.28	1	0.54
tdp43_light	NP_055096.2	PUF60	0|4|0	4	1.33	3	0|0|4	0.14	0.28	1	0.54
tdp43_light	NP_056054.2	AGTPBP1	0|4|0	4	1.33	3	0|0|4	0.14	0.28	1	0.54
asyn_Light	NP_919223.1	HNRNPA3	4|0|0	4	1.33	3	0|0|4	0.14	0.28	1	0.54
asyn_Light	NP_001035917.1	STK26	30|23|0	53	17.67	3	6|0|20	0.14	0.27	2.04	0.55
asyn_Light	NP_001244222.1	HNRNPH1	5|9|0	14	4.67	3	0|0|9	0.14	0.26	1.56	0.55
asyn_Light	NP_073619.2	MPHOSPH9	8|3|0	11	3.67	3	0|0|8	0.14	0.27	1.38	0.55
tdp43_light	NP_009210.1	U2AF2	0|8|0	8	2.67	3	0|0|8	0.14	0.27	1	0.55
tdp43_light	NP_056474.2	RSL1D1	0|8|0	8	2.67	3	0|0|8	0.14	0.27	1	0.55
asyn_Light	NP_000126.2	FANCA	3|0|0	3	1	3	0|0|3	0.13	0.27	1	0.55
asyn_Light	NP_000978.1	RPL26	3|0|0	3	1	3	0|0|3	0.13	0.27	1	0.55
tdp43_light	NP_000978.1	RPL26	0|3|0	3	1	3	0|0|3	0.13	0.27	1	0.55
asyn_Light	NP_000981.1	RPL27A	3|0|0	3	1	3	0|0|3	0.13	0.27	1	0.55
asyn_Light	NP_001016.1	RPS23	3|0|0	3	1	3	0|0|3	0.13	0.27	1	0.55
asyn_Light	NP_001152759.1	TPI1	3|0|0	3	1	3	0|0|3	0.13	0.27	1	0.55
asyn_Light	NP_001186089.1	USP19	0|3|0	3	1	3	0|0|3	0.13	0.27	1	0.55
asyn_Light	NP_001257419.1	RPL18	0|3|0	3	1	3	0|0|3	0.13	0.27	1	0.55
tdp43_light	NP_001814.2	CKB	0|3|0	3	1	3	0|0|3	0.13	0.27	1	0.55
tdp43_light	NP_002638.2	PIK3C3	0|3|0	3	1	3	0|0|3	0.13	0.27	1	0.55
asyn_Light	NP_002676.1	EXOSC10	0|3|0	3	1	3	0|0|3	0.13	0.27	1	0.55
asyn_Light	NP_006819.2	ASCC3	3|0|0	3	1	3	0|0|3	0.13	0.27	1	0.55
tdp43_light	NP_009057.1	VCP	0|3|0	3	1	3	0|0|3	0.13	0.27	1	0.55
asyn_Light	NP_009109.3	STRAP	3|0|0	3	1	3	0|0|3	0.13	0.27	1	0.55
asyn_Light	NP_036423.4	ESPL1	3|0|0	3	1	3	0|0|3	0.13	0.27	1	0.55
asyn_Light	NP_055564.3	KIAA0586	3|0|0	3	1	3	0|0|3	0.13	0.27	1	0.55
asyn_Light	NP_056006.1	SIK2	3|0|0	3	1	3	0|0|3	0.13	0.27	1	0.55
asyn_Light	NP_056969.2	PCF11	0|3|0	3	1	3	0|0|3	0.13	0.27	1	0.55
asyn_Light	NP_064620.2	BBX	0|3|0	3	1	3	0|0|3	0.13	0.27	1	0.55
asyn_Light	NP_078942.3	AAGAB	3|0|0	3	1	3	0|0|3	0.13	0.27	1	0.55
tdp43_light	NP_078942.3	AAGAB	0|3|0	3	1	3	0|0|3	0.13	0.27	1	0.55
asyn_Light	NP_079110.1	MCMBP	0|3|0	3	1	3	0|0|3	0.13	0.27	1	0.55
asyn_Light	NP_079120.1	NUP85	0|3|0	3	1	3	0|0|3	0.13	0.27	1	0.55
asyn_Light	NP_115517.1	NSRP1	0|3|0	3	1	3	0|0|3	0.13	0.27	1	0.55
asyn_Light	NP_872620.1	GPATCH4	0|3|0	3	1	3	0|0|3	0.13	0.27	1	0.55
asyn_Light	NP_004851.2	FXR2	24|36|0	60	20	3	0|0|31	0.12	0.24	1.94	0.56
asyn_Light	NP_149417.1	GPANK1	11|16|0	27	9	3	4|0|11	0.13	0.24	1.8	0.56
asyn_Light	NP_001091678.1	HNRNPF	8|12|0	20	6.67	3	0|0|12	0.12	0.22	1.67	0.56
asyn_Light	NP_001184223.1	DPYSL3	7|11|0	18	6	3	0|0|11	0.12	0.23	1.64	0.56
tdp43_light	NP_071801.1	XRCC4	9|5|0	14	4.67	3	6|0|3	0.12	0.23	1.56	0.56
asyn_Light	NP_005246.2	GAK	6|7|0	13	4.33	3	0|0|8	0.12	0.16	1.62	0.56
asyn_Light	NP_060918.2	CAND1	5|6|0	11	3.67	3	0|0|7	0.12	0.16	1.57	0.56
asyn_Light	NP_065823.1	NUFIP2	5|6|0	11	3.67	3	0|0|7	0.12	0.16	1.57	0.56
tdp43_light	NP_001171134.1	RIF1	0|10|0	10	3.33	3	0|0|10	0.12	0.25	1	0.56
asyn_Light	NP_001651.1	ARF4	0|10|0	10	3.33	3	0|0|10	0.12	0.25	1	0.56
asyn_Light	NP_065941.2	CIP2A	5|5|0	10	3.33	3	2|0|4	0.12	0.12	1.67	0.56
tdp43_light	NP_061173.1	RBBP6	0|9|0	9	3	3	0|0|9	0.13	0.26	1	0.56
asyn_Light	NP_001129676.1	RCC2	2|0|0	2	0.67	3	0|0|2	0.12	0.23	1	0.56
asyn_Light	NP_001190174.1	RPS10	0|2|0	2	0.67	3	0|0|2	0.12	0.23	1	0.56
asyn_Light	NP_001193469.1	CAPZB	0|2|0	2	0.67	3	0|0|2	0.12	0.23	1	0.56
asyn_Light	NP_001395.1	EEF1G	2|0|0	2	0.67	3	0|0|2	0.12	0.23	1	0.56
tdp43_light	NP_005917.2	MFAP1	0|2|0	2	0.67	3	0|0|2	0.12	0.23	1	0.56
asyn_Light	NP_006764.3	DDX18	0|2|0	2	0.67	3	0|0|2	0.12	0.23	1	0.56
asyn_Light	NP_036558.3	SF3B3	2|0|0	2	0.67	3	0|0|2	0.12	0.23	1	0.56
asyn_Light	NP_037460.2	PYCR2	0|2|0	2	0.67	3	0|0|2	0.12	0.23	1	0.56
asyn_Light	NP_056093.3	SASH1	2|0|0	2	0.67	3	0|0|2	0.12	0.23	1	0.56
asyn_Light	NP_056342.3	TBC1D10B	2|0|0	2	0.67	3	0|0|2	0.12	0.23	1	0.56
asyn_Light	NP_057103.2	LUC7L2	0|2|0	2	0.67	3	2|0|0	0.12	0.23	1	0.56
asyn_Light	NP_065147.1	DDX24	2|0|0	2	0.67	3	0|0|2	0.12	0.23	1	0.56
asyn_Light	NP_071735.2	RBSN	0|2|0	2	0.67	3	0|0|2	0.12	0.23	1	0.56
asyn_Light	NP_079517.1	UBXN6	2|0|0	2	0.67	3	0|0|2	0.12	0.23	1	0.56
tdp43_light	NP_001393.1	EEF1A1	7|32|4	43	14.33	3	7|0|21	0.11	0.23	1.54	0.57
asyn_Light	NP_061903.2	DHX29	13|18|0	31	10.33	3	0|5|12	0.11	0.21	1.82	0.57
tdp43_light	NP_001091678.1	HNRNPF	0|12|0	12	4	3	0|0|12	0.11	0.22	1	0.57
asyn_Light	NP_000995.1	RPLP2	5|4|0	9	3	3	0|0|6	0.12	0.16	1.5	0.57
asyn_Light	NP_000963.1	RPL7A	4|3|0	7	2.33	3	0|0|5	0.11	0.15	1.4	0.57
asyn_Light	NP_001025055.1	PLEKHG1	3|4|0	7	2.33	3	0|0|5	0.11	0.15	1.4	0.57
asyn_Light	NP_003698.1	RUVBL1	3|4|0	7	2.33	3	0|0|5	0.11	0.15	1.4	0.57
asyn_Light	NP_004148.1	PRKAR2A	4|3|0	7	2.33	3	0|0|5	0.11	0.15	1.4	0.57
asyn_Light	NP_004324.2	BRAF	2|2|0	4	1.33	3	0|0|3	0.11	0.11	1.33	0.57
asyn_Light	NP_056240.2	POLR1A	2|2|0	4	1.33	3	0|0|3	0.11	0.11	1.33	0.57
asyn_Light	NP_078789.2	FYCO1	2|2|0	4	1.33	3	0|0|3	0.11	0.11	1.33	0.57
asyn_Light	NP_775956.1	NSMCE2	11|12|0	23	7.67	3	0|0|13	0.1	0.13	1.77	0.58
asyn_Light	NP_003267.1	TMPO	13|7|0	20	6.67	3	4|0|9	0.09	0.18	1.54	0.58
asyn_Light	NP_001035088.2	FAM83G	8|9|0	17	5.67	3	2|0|8	0.09	0.13	1.7	0.58
tdp43_light	NP_061862.1	RBM27	0|15|2	17	5.67	3	3|0|12	0.08	0.16	1.13	0.58
asyn_Light	NP_005013.1	PFN1	5|8|0	13	4.33	3	0|0|9	0.08	0.16	1.44	0.58
asyn_Light	NP_057589.2	ZCCHC17	6|6|0	12	4	3	0|0|8	0.08	0.08	1.5	0.58
asyn_Light	NP_653171.1	JPT2	7|5|0	12	4	3	0|0|8	0.1	0.16	1.5	0.58
asyn_Light	NP_056117.1	HAUS5	4|7|0	11	3.67	3	0|0|8	0.09	0.16	1.38	0.58
asyn_Light	NP_056140.1	ICE1	4|6|0	10	3.33	3	0|0|7	0.1	0.16	1.43	0.58
asyn_Light	NP_001348.2	DHX9	2|7|0	9	3	3	0|0|8	0.08	0.16	1.12	0.58
asyn_Light	NP_001530.1	DNAJA1	0|8|0	8	2.67	3	0|0|9	0.08	0.16	0.89	0.58
asyn_Light	NP_036546.2	RAB3GAP2	5|3|0	8	2.67	3	0|0|6	0.09	0.16	1.33	0.58
asyn_Light	NP_065770.1	PRR12	0|8|0	8	2.67	3	0|0|9	0.08	0.16	0.89	0.58
asyn_Light	NP_079104.3	CAAP1	5|3|0	8	2.67	3	0|0|6	0.09	0.16	1.33	0.58
asyn_Light	NP_597680.2	ASNS	3|5|0	8	2.67	3	0|0|6	0.09	0.16	1.33	0.58
asyn_Light	NP_000973.2	RPL21	2|4|0	6	2	3	0|0|5	0.08	0.15	1.2	0.58
tdp43_light	NP_002130.2	RBMX	0|6|0	6	2	3	0|0|7	0.08	0.16	0.86	0.58
asyn_Light	NP_003473.3	KMT2D	2|3|0	5	1.67	3	0|0|4	0.09	0.14	1.25	0.58
tdp43_light	NP_055644.2	DDX46	0|5|0	5	1.67	3	0|0|6	0.08	0.16	0.83	0.58
asyn_Light	NP_055861.3	SETX	2|3|0	5	1.67	3	0|0|4	0.09	0.14	1.25	0.58
asyn_Light	NP_149107.4	NEK9	2|3|0	5	1.67	3	0|0|4	0.09	0.14	1.25	0.58
asyn_Light	NP_597709.2	RAVER1	0|5|0	5	1.67	3	0|0|6	0.08	0.16	0.83	0.58
tdp43_light	NP_001143.2	SLC25A5	0|4|0	4	1.33	3	0|0|5	0.08	0.15	0.8	0.58
tdp43_light	NP_002457.1	MYBL2	0|4|0	4	1.33	3	0|0|5	0.08	0.15	0.8	0.58
asyn_Light	NP_002806.2	PSMD11	4|0|0	4	1.33	3	0|0|5	0.08	0.15	0.8	0.58
tdp43_light	NP_003698.1	RUVBL1	0|4|0	4	1.33	3	0|0|5	0.08	0.15	0.8	0.58
asyn_Light	NP_005742.4	AKAP9	4|0|0	4	1.33	3	0|0|5	0.08	0.15	0.8	0.58
asyn_Light	NP_006704.3	SUB1	4|0|0	4	1.33	3	0|0|5	0.08	0.15	0.8	0.58
tdp43_light	NP_055491.1	PUM1	0|4|0	4	1.33	3	0|0|5	0.08	0.15	0.8	0.58
asyn_Light	NP_055841.2	MON2	0|4|0	4	1.33	3	0|0|5	0.08	0.15	0.8	0.58
tdp43_light	NP_055968.1	PHF3	0|4|0	4	1.33	3	0|0|5	0.08	0.15	0.8	0.58
asyn_Light	NP_149062.1	SYNE1	4|0|0	4	1.33	3	0|0|5	0.08	0.15	0.8	0.58
asyn_Light	NP_542161.1	RNPS1	0|4|0	4	1.33	3	0|0|5	0.08	0.15	0.8	0.58
asyn_Light	NP_612434.1	C12orf57	0|4|0	4	1.33	3	0|0|5	0.08	0.15	0.8	0.58
asyn_Light	NP_001035492.1	DCUN1D4	21|25|0	46	15.33	3	0|0|24	0.07	0.12	1.92	0.59
asyn_Light	NP_001180473.1	ANXA6	11|11|0	22	7.33	3	0|0|13	0.07	0.07	1.69	0.59
asyn_Light	NP_001001.2	RPS6	6|4|0	10	3.33	3	3|0|4	0.07	0.13	1.43	0.59
asyn_Light	NP_001166958.1	NKRF	4|6|0	10	3.33	3	3|0|4	0.07	0.13	1.43	0.59
asyn_Light	NP_001244263.1	ATP5F1A	5|5|0	10	3.33	3	0|0|7	0.08	0.08	1.43	0.59
asyn_Light	NP_079052.2	PEAK1	5|5|0	10	3.33	3	0|0|7	0.08	0.08	1.43	0.59
tdp43_light	NP_112420.1	HNRNPA1	0|9|0	9	3	3	0|0|10	0.08	0.15	0.9	0.59
asyn_Dark	NP_000996.2	RPS3	0|0|3	3	1	3	0|0|4	0.07	0.14	0.75	0.59
tdp43_light	NP_001006.1	RPS11	0|3|0	3	1	3	0|0|4	0.07	0.14	0.75	0.59
tdp43_light	NP_001167532.1	SMG7	0|3|0	3	1	3	0|0|4	0.07	0.14	0.75	0.59
asyn_Light	NP_001182356.1	SRSF2	0|3|0	3	1	3	0|0|4	0.07	0.14	0.75	0.59
tdp43_light	NP_001182356.1	SRSF2	0|3|0	3	1	3	0|0|4	0.07	0.14	0.75	0.59
tdp43_light	NP_001185986.1	RPS17L	0|3|0	3	1	3	0|0|4	0.07	0.14	0.75	0.59
asyn_Light	NP_001186231.1	CNOT2	0|3|0	3	1	3	0|0|4	0.07	0.14	0.75	0.59
asyn_Light	NP_001193876.1	PICALM	3|0|0	3	1	3	0|0|4	0.07	0.14	0.75	0.59
asyn_Light	NP_001243546.1	TUBGCP2	3|0|0	3	1	3	0|0|4	0.07	0.14	0.75	0.59
tdp43_light	NP_002799.3	PSMD2	0|3|0	3	1	3	0|0|4	0.07	0.14	0.75	0.59
asyn_Light	NP_002801.1	PSMD4	0|3|0	3	1	3	0|0|4	0.07	0.14	0.75	0.59
asyn_Light	NP_005086.2	ZMYM4	0|3|0	3	1	3	0|0|4	0.07	0.14	0.75	0.59
tdp43_light	NP_055529.2	IFT140	0|3|0	3	1	3	0|0|4	0.07	0.14	0.75	0.59
asyn_Light	NP_055859.1	GGA2	3|0|0	3	1	3	0|0|4	0.07	0.14	0.75	0.59
asyn_Light	NP_443102.2	SNX18	3|0|0	3	1	3	0|0|4	0.07	0.14	0.75	0.59
tdp43_light	NP_004777.1	TXNL1	21|29|2	52	17.33	3	8|0|19	0.06	0.13	1.93	0.6
asyn_Light	NP_002366.2	MAP4	19|28|2	49	16.33	3	8|3|16	0.06	0.13	1.81	0.6
tdp43_light	NP_003676.2	KHSRP	13|11|7	31	10.33	3	4|0|10	0.06	0.1	2.21	0.6
asyn_Light	NP_001153575.1	ZC3H14	8|13|0	21	7	3	0|0|14	0.06	0.12	1.5	0.6
asyn_Light	NP_001407.1	EIF4A1	7|12|0	19	6.33	3	0|0|13	0.07	0.13	1.46	0.6
asyn_Light	NP_060639.3	RESF1	4|11|0	15	5	3	0|0|12	0.07	0.14	1.25	0.6
asyn_Light	NP_000961.2	RPL6	8|3|0	11	3.67	3	4|0|5	0.06	0.13	1.22	0.6
tdp43_light	NP_000959.2	RPL4	0|10|0	10	3.33	3	4|0|7	0.06	0.12	0.91	0.6
tdp43_light	NP_003555.1	TAGLN2	0|10|0	10	3.33	3	3|0|8	0.06	0.12	0.91	0.6
asyn_Light	NP_001018077.1	SERBP1	5|3|0	8	2.67	3	4|0|2	0.07	0.12	1.33	0.6
asyn_Light	NP_001988.1	FAU	3|3|0	6	2	3	0|0|5	0.06	0.06	1.2	0.6
asyn_Light	NP_002457.1	MYBL2	3|3|0	6	2	3	0|0|5	0.06	0.06	1.2	0.6
asyn_Light	NP_006286.1	VARS1	3|3|0	6	2	3	0|0|5	0.06	0.06	1.2	0.6
asyn_Light	NP_001153218.1	ABR	8|9|0	17	5.67	3	0|0|11	0.06	0.08	1.55	0.61
asyn_Light	NP_003585.3	TTF2	6|7|0	13	4.33	3	0|0|9	0.06	0.08	1.44	0.61
asyn_Light	NP_004699.1	PDCD5	7|6|0	13	4.33	3	0|0|9	0.06	0.08	1.44	0.61
tdp43_light	NP_065823.1	NUFIP2	4|5|2	11	3.67	3	0|0|7	0.05	0.08	1.57	0.61
asyn_Light	NP_001121631.1	VPS53	5|4|0	9	3	3	0|0|7	0.05	0.08	1.29	0.61
asyn_Light	NP_001036227.1	FIGNL1	2|0|0	2	0.67	3	0|0|3	0.06	0.11	0.67	0.61
asyn_Light	NP_001177645.1	DNM2	0|2|0	2	0.67	3	0|0|3	0.06	0.11	0.67	0.61
tdp43_light	NP_001230368.1	SPECC1	0|2|0	2	0.67	3	0|0|3	0.06	0.11	0.67	0.61
asyn_Light	NP_001243461.1	MSTO1	0|2|0	2	0.67	3	0|0|3	0.06	0.11	0.67	0.61
asyn_Light	NP_001349.2	DHX15	0|2|0	2	0.67	3	0|0|3	0.06	0.11	0.67	0.61
asyn_Dark	NP_009109.3	STRAP	2|0|0	2	0.67	3	0|0|3	0.06	0.11	0.67	0.61
asyn_Light	NP_037506.2	PDCD6IP	2|0|0	2	0.67	3	0|0|3	0.06	0.11	0.67	0.61
asyn_Light	NP_055842.2	PDXDC1	0|2|0	2	0.67	3	0|0|3	0.06	0.11	0.67	0.61
tdp43_light	NP_055842.2	PDXDC1	2|0|0	2	0.67	3	0|0|3	0.06	0.11	0.67	0.61
asyn_Light	NP_056065.1	BICD2	0|2|0	2	0.67	3	0|0|3	0.06	0.11	0.67	0.61
tdp43_light	NP_056348.2	TKFC	0|2|0	2	0.67	3	0|0|3	0.06	0.11	0.67	0.61
tdp43_light	NP_056969.2	PCF11	0|2|0	2	0.67	3	0|0|3	0.06	0.11	0.67	0.61
asyn_Light	NP_057494.3	CHMP5	2|0|0	2	0.67	3	0|0|3	0.06	0.11	0.67	0.61
tdp43_light	NP_057657.2	GMIP	0|2|0	2	0.67	3	0|0|3	0.06	0.11	0.67	0.61
tdp43_light	NP_061188.1	CEP41	0|2|0	2	0.67	3	0|0|3	0.06	0.11	0.67	0.61
asyn_Light	NP_062535.2	YLPM1	0|2|0	2	0.67	3	0|0|3	0.06	0.11	0.67	0.61
asyn_Light	NP_075561.3	CPLANE1	2|0|0	2	0.67	3	0|0|3	0.06	0.11	0.67	0.61
asyn_Light	NP_077005.2	WDR18	0|2|0	2	0.67	3	0|0|3	0.06	0.11	0.67	0.61
asyn_Light	NP_689853.3	DCP1B	2|0|0	2	0.67	3	0|0|3	0.06	0.11	0.67	0.61
asyn_Light	NP_659499.2	ZUP1	29|29|3	61	20.33	3	2|0|27	0.05	0.05	2.1	0.62
asyn_Light	NP_006280.3	TLN1	19|24|0	43	14.33	3	0|0|24	0.04	0.08	1.79	0.62
asyn_Light	NP_005753.1	TRIM28	15|23|0	38	12.67	3	4|0|19	0.04	0.08	1.65	0.62
asyn_Light	NP_055389.3	STRN3	9|21|0	30	10	3	2|0|19	0.05	0.1	1.43	0.62
asyn_Light	NP_076413.3	BRD9	7|18|0	25	8.33	3	0|0|19	0.04	0.08	1.32	0.62
asyn_Light	NP_976221.1	HDLBP	8|16|0	24	8	3	0|0|17	0.05	0.1	1.41	0.62
asyn_Light	NP_127490.1	ZWINT	9|8|0	17	5.67	3	4|0|7	0.04	0.06	1.55	0.62
asyn_Light	NP_060719.4	CDK5RAP2	9|7|0	16	5.33	3	0|0|11	0.05	0.08	1.45	0.62
asyn_Light	NP_061173.1	RBBP6	5|7|0	12	4	3	0|0|9	0.05	0.08	1.33	0.62
asyn_Light	NP_055140.1	CORO1C	3|8|0	11	3.67	3	0|0|10	0.04	0.08	1.1	0.62
asyn_Light	NP_001093131.1	EIF3CL	3|6|0	9	3	3	0|0|8	0.04	0.08	1.12	0.62
asyn_Light	NP_066953.1	PPIA	3|6|0	9	3	3	0|0|8	0.04	0.08	1.12	0.62
asyn_Light	NP_002625.1	PHB1	3|5|0	8	2.67	3	0|0|7	0.04	0.08	1.14	0.62
asyn_Light	NP_076945.2	CUEDC2	5|3|0	8	2.67	3	0|0|7	0.04	0.08	1.14	0.62
asyn_Dark	NP_000997.1	RPS3A	0|0|7	7	2.33	3	0|0|9	0.04	0.08	0.78	0.62
tdp43_light	NP_002798.2	PSMD1	0|7|0	7	2.33	3	0|0|9	0.04	0.08	0.78	0.62
asyn_Light	NP_002887.2	RBM4	3|4|0	7	2.33	3	0|0|6	0.05	0.07	1.17	0.62
asyn_Light	NP_003744.1	EIF3D	3|4|0	7	2.33	3	0|0|6	0.05	0.07	1.17	0.62
asyn_Light	NP_036526.2	PFDN2	0|7|0	7	2.33	3	0|0|9	0.04	0.08	0.78	0.62
asyn_Light	NP_055205.2	SND1	3|4|0	7	2.33	3	0|0|6	0.05	0.07	1.17	0.62
asyn_Light	NP_055644.2	DDX46	3|4|0	7	2.33	3	0|0|6	0.05	0.07	1.17	0.62
asyn_Light	NP_001184222.1	DPYSL2	0|6|0	6	2	3	0|0|8	0.04	0.08	0.75	0.62
tdp43_light	NP_003312.3	TUFM	0|6|0	6	2	3	0|0|8	0.04	0.08	0.75	0.62
asyn_Light	NP_003787.2	URI1	6|0|0	6	2	3	0|0|8	0.04	0.08	0.75	0.62
asyn_Light	NP_112604.2	HNRNPC	0|6|0	6	2	3	0|0|8	0.04	0.08	0.75	0.62
tdp43_light	NP_115544.1	WDR75	0|6|0	6	2	3	0|0|8	0.04	0.08	0.75	0.62
asyn_Light	NP_001036069.1	XRN1	11|24|0	35	11.67	3	5|0|19	0.04	0.07	1.46	0.63
asyn_Light	NP_001129477.1	GART	14|18|0	32	10.67	3	2|0|17	0.04	0.07	1.68	0.63
asyn_Light	NP_076424.1	DDRGK1	11|14|0	25	8.33	3	0|0|16	0.03	0.06	1.56	0.63
asyn_Light	NP_113584.3	HUWE1	9|12|0	21	7	3	2|0|12	0.03	0.06	1.5	0.63
asyn_Light	NP_542117.3	SYNRG	11|8|0	19	6.33	3	0|0|13	0.04	0.07	1.46	0.63
asyn_Light	NP_057651.1	BCCIP	10|5|0	15	5	3	0|0|12	0.04	0.07	1.25	0.63
asyn_Light	NP_005198.1	CRKL	7|7|0	14	4.67	3	0|0|10	0.04	0.04	1.4	0.63
tdp43_light	NP_001186226.1	UIMC1	0|12|0	12	4	3	0|0|14	0.03	0.07	0.86	0.63
asyn_Light	NP_004387.1	DDX5	0|12|0	12	4	3	0|0|14	0.03	0.07	0.86	0.63
tdp43_light	NP_036565.2	SF3B1	0|12|0	12	4	3	0|0|14	0.03	0.07	0.86	0.63
tdp43_light	NP_653311.1	SEPTIN10	0|12|0	12	4	3	0|0|14	0.03	0.07	0.86	0.63
asyn_Light	NP_055208.2	STAU2	5|5|0	10	3.33	3	0|0|8	0.03	0.03	1.25	0.63
asyn_Light	NP_001123617.1	YAP1	5|2|0	7	2.33	3	0|0|7	0.04	0.08	1	0.63
asyn_Light	NP_001596.2	AARS1	2|5|0	7	2.33	3	0|0|7	0.04	0.08	1	0.63
asyn_Light	NP_056262.3	CAMSAP1	5|2|0	7	2.33	3	0|0|7	0.04	0.08	1	0.63
asyn_Light	NP_613075.1	MACROH2A1	4|2|0	6	2	3	0|0|6	0.03	0.07	1	0.63
asyn_Light	NP_036347.1	OGA	3|2|0	5	1.67	3	0|0|5	0.04	0.06	1	0.63
tdp43_light	NP_004138.1	DRG1	0|4|0	4	1.33	3	0|0|6	0.03	0.07	0.67	0.63
tdp43_light	NP_056377.1	UBXN7	0|4|0	4	1.33	3	0|0|6	0.03	0.07	0.67	0.63
asyn_Light	NP_065878.1	CFAP97	4|0|0	4	1.33	3	0|0|6	0.03	0.07	0.67	0.63
asyn_Light	NP_955400.1	TRPC4AP	4|0|0	4	1.33	3	0|0|6	0.03	0.07	0.67	0.63
tdp43_light	NP_000963.1	RPL7A	0|3|0	3	1	3	0|0|5	0.03	0.06	0.6	0.63
asyn_Light	NP_001034792.3	NBPF10	0|3|0	3	1	3	0|0|5	0.03	0.06	0.6	0.63
asyn_Light	NP_054808.1	NUP58	0|3|0	3	1	3	0|0|5	0.03	0.06	0.6	0.63
tdp43_light	NP_055456.2	MDC1	0|3|0	3	1	3	0|0|5	0.03	0.06	0.6	0.63
asyn_Light	NP_057321.2	ANAPC5	3|0|0	3	1	3	0|0|5	0.03	0.06	0.6	0.63
tdp43_light	NP_060139.2	ERCC6L	0|3|0	3	1	3	0|0|5	0.03	0.06	0.6	0.63
asyn_Light	NP_072045.1	RPS18	0|3|0	3	1	3	0|0|5	0.03	0.06	0.6	0.63
tdp43_light	NP_076943.1	TRIR	0|3|0	3	1	3	0|0|5	0.03	0.06	0.6	0.63
tdp43_light	NP_114429.2	CCDC8	0|3|0	3	1	3	0|0|5	0.03	0.06	0.6	0.63
tdp43_light	NP_115729.1	VPS25	0|3|0	3	1	3	0|0|5	0.03	0.06	0.6	0.63
asyn_Light	NP_001409.3	EIF4G2	12|20|0	32	10.67	3	3|0|18	0.03	0.06	1.52	0.64
asyn_Light	NP_149079.2	STRIP1	15|12|0	27	9	3	3|0|14	0.03	0.05	1.59	0.64
tdp43_light	NP_057227.2	NSFL1C	13|9|0	22	7.33	3	5|0|10	0.03	0.05	1.47	0.64
asyn_Light	NP_056280.2	GEMIN5	11|8|0	19	6.33	3	4|0|9	0.03	0.05	1.46	0.64
asyn_Light	NP_000997.1	RPS3A	5|6|5	16	5.33	3	0|0|9	0.02	0.03	1.78	0.64
asyn_Light	NP_060338.3	TTC12	8|7|0	15	5	3	0|0|11	0.03	0.04	1.36	0.64
tdp43_light	NP_596869.4	TTN	9|0|5	14	4.67	3	3|0|8	0.03	0.06	1.27	0.64
asyn_Light	NP_001159756.1	CCT7	5|6|0	11	3.67	3	0|0|9	0.02	0.03	1.22	0.64
tdp43_light	NP_150254.1	RPL13	3|6|0	9	3	3	3|0|5	0.03	0.05	1.12	0.64
asyn_Dark	NP_596869.4	TTN	9|0|0	9	3	3	3|0|8	0.03	0.06	0.82	0.64
asyn_Light	NP_006416.3	SLU7	2|5|0	7	2.33	3	2|0|5	0.03	0.05	1	0.64
asyn_Light	NP_789782.1	CHMP4B	3|4|0	7	2.33	3	4|0|2	0.03	0.04	1.17	0.64
asyn_Light	NP_000692.2	ATP1A1	2|0|0	2	0.67	3	0|0|4	0.02	0.05	0.5	0.64
asyn_Light	NP_001093392.1	ALG13	0|2|0	2	0.67	3	0|0|4	0.02	0.05	0.5	0.64
tdp43_light	NP_001186910.1	NDUFS1	0|2|0	2	0.67	3	0|0|4	0.02	0.05	0.5	0.64
tdp43_light	NP_001646.2	ARCN1	0|2|0	2	0.67	3	0|0|4	0.02	0.05	0.5	0.64
asyn_Light	NP_004327.1	BUB1	2|0|0	2	0.67	3	0|0|4	0.02	0.05	0.5	0.64
asyn_Dark	NP_005498.1	CFL1	0|0|2	2	0.67	3	0|0|4	0.02	0.05	0.5	0.64
tdp43_light	NP_006297.2	SMC1A	0|2|0	2	0.67	3	0|0|4	0.02	0.05	0.5	0.64
asyn_Light	NP_036219.2	GTF3C5	0|2|0	2	0.67	3	0|0|4	0.02	0.05	0.5	0.64
asyn_Light	NP_055454.1	SKIC3	0|2|0	2	0.67	3	0|0|4	0.02	0.05	0.5	0.64
asyn_Light	NP_055781.2	DHX30	0|2|0	2	0.67	3	0|0|4	0.02	0.05	0.5	0.64
tdp43_light	NP_057018.1	NOP58	0|2|0	2	0.67	3	0|0|4	0.02	0.05	0.5	0.64
asyn_Light	NP_065922.3	LRCH2	2|0|0	2	0.67	3	0|0|4	0.02	0.05	0.5	0.64
asyn_Light	NP_036256.2	CHORDC1	16|17|0	33	11	3	0|0|20	0.02	0.02	1.65	0.65
asyn_Light	NP_006504.2	SARS1	8|20|0	28	9.33	3	0|0|22	0.02	0.04	1.27	0.65
tdp43_light	NP_996896.1	ELOB	0|25|0	25	8.33	3	5|0|21	0.02	0.04	0.96	0.65
asyn_Light	NP_932765.1	CCZ1B	11|9|0	20	6.67	3	0|0|14	0.02	0.03	1.43	0.65
asyn_Light	NP_003325.2	UBA1	9|10|0	19	6.33	3	3|0|10	0.02	0.03	1.46	0.65
asyn_Light	NP_060542.4	HEATR1	8|10|0	18	6	3	0|0|13	0.02	0.04	1.38	0.65
asyn_Light	NP_000958.1	RPL3	8|6|0	14	4.67	3	0|0|11	0.02	0.04	1.27	0.65
asyn_Light	NP_068572.1	DNAJC12	5|8|0	13	4.33	3	0|0|11	0.02	0.04	1.18	0.65
tdp43_light	NP_060658.3	ATAD3A	0|12|0	12	4	3	0|0|15	0.02	0.03	0.8	0.65
tdp43_light	NP_001153575.1	ZC3H14	0|11|0	11	3.67	3	0|0|14	0.02	0.03	0.79	0.65
asyn_Light	NP_009210.1	U2AF2	4|5|0	9	3	3	0|0|8	0.02	0.03	1.12	0.65
tdp43_light	NP_055160.2	ZNF318	0|9|0	9	3	3	0|0|12	0.02	0.04	0.75	0.65
tdp43_light	NP_060639.3	RESF1	0|9|0	9	3	3	0|0|12	0.02	0.04	0.75	0.65
asyn_Light	NP_001011.1	RPS16	3|5|0	8	2.67	3	0|0|8	0.02	0.03	1	0.65
asyn_Light	NP_002262.3	IPO5	3|4|0	7	2.33	3	0|0|7	0.02	0.03	1	0.65
asyn_Light	NP_001243728.1	GAPDH	3|3|0	6	2	3	0|0|6	0.02	0.02	1	0.65
tdp43_light	NP_003960.1	UBE2M	0|6|0	6	2	3	0|0|9	0.02	0.03	0.67	0.65
asyn_Light	NP_004806.3	ARHGAP29	6|0|0	6	2	3	0|0|9	0.02	0.03	0.67	0.65
asyn_Light	NP_005796.1	PSMD14	3|3|0	6	2	3	0|0|6	0.02	0.02	1	0.65
asyn_Light	NP_071900.2	NSD1	0|6|0	6	2	3	0|0|9	0.02	0.03	0.67	0.65
asyn_Light	NP_055523.1	KNTC1	5|0|0	5	1.67	3	0|0|8	0.02	0.03	0.63	0.65
tdp43_light	NP_055634.3	PJA2	0|5|0	5	1.67	3	0|0|8	0.02	0.03	0.63	0.65
asyn_Light	NP_065859.3	SIPA1L2	0|4|0	4	1.33	3	3|0|3	0.02	0.04	0.67	0.65
asyn_Light	NP_060154.3	VPS13C	75|108|6	189	63	3	8|4|78	0.01	0.02	2.1	0.66
asyn_Light	NP_006657.1	RUVBL2	16|23|0	39	13	3	0|0|25	0.01	0.03	1.56	0.66
asyn_Light	NP_006073.2	TUBA1B	32|0|0	32	10.67	3	0|0|33	0.01	0.02	0.97	0.66
asyn_Light	NP_663760.1	ATXN2L	8|19|0	27	9	3	3|0|19	0.01	0.02	1.23	0.66
asyn_Light	NP_006436.3	PRPF8	11|13|0	24	8	3	0|0|17	0.01	0.01	1.41	0.66
asyn_Light	NP_055362.1	TMOD3	11|11|0	22	7.33	3	0|0|15	0.02	0.02	1.47	0.66
asyn_Light	NP_001202.4	BUB1B	7|13|0	20	6.67	3	0|0|16	0.02	0.03	1.25	0.66
asyn_Light	NP_003676.2	KHSRP	7|11|0	18	6	3	4|0|10	0.01	0.02	1.29	0.66
asyn_Light	NP_112552.1	HNRNPK	6|9|3	18	6	3	0|5|7	0.01	0.02	1.5	0.66
asyn_Light	NP_058431.2	CRK	9|5|0	14	4.67	3	7|0|5	0.01	0.02	1.17	0.66
asyn_Light	NP_115597.3	CHD6	7|7|0	14	4.67	3	0|0|11	0.01	0.01	1.27	0.66
asyn_Light	NP_066272.1	PDLIM1	5|7|0	12	4	3	4|0|6	0.01	0.02	1.2	0.66
tdp43_light	NP_000984.1	RPL31	3|8|0	11	3.67	3	0|7|4	0.01	0.02	1	0.66
asyn_Light	NP_006383.2	NOP56	4|4|0	8	2.67	3	0|0|8	0.01	0.01	1	0.66
asyn_Light	NP_001034679.2	USP9X	4|3|0	7	2.33	3	3|0|4	0.01	0.01	1	0.66
tdp43_light	NP_002943.2	RPS2	0|7|0	7	2.33	3	2|0|8	0.01	0.03	0.7	0.66
asyn_Light	NP_003165.2	SVIL	2|4|0	6	2	3	0|0|7	0.01	0.03	0.86	0.66
asyn_Light	NP_055121.1	RTCB	2|4|0	6	2	3	0|0|7	0.01	0.03	0.86	0.66
asyn_Light	NP_000960.2	RPL5	2|3|0	5	1.67	3	0|0|6	0.01	0.02	0.83	0.66
asyn_Light	NP_056046.1	NUP160	3|2|0	5	1.67	3	0|0|6	0.01	0.02	0.83	0.66
asyn_Light	NP_996769.3	CCDC18	3|2|0	5	1.67	3	0|0|6	0.01	0.02	0.83	0.66
asyn_Light	NP_055730.2	ANKRD26	4|0|0	4	1.33	3	0|0|7	0.01	0.03	0.57	0.66
asyn_Light	NP_055912.2	CLASP2	0|4|0	4	1.33	3	2|0|5	0.01	0.02	0.57	0.66
tdp43_light	NP_000995.1	RPLP2	0|3|0	3	1	3	0|0|6	0.01	0.02	0.5	0.66
asyn_Light	NP_001010.2	RPS15A	3|0|0	3	1	3	0|0|6	0.01	0.02	0.5	0.66
asyn_Dark	NP_001128647.1	NEDD1	0|0|3	3	1	3	2|0|3	0.02	0.03	0.6	0.66
tdp43_light	NP_003889.1	SYNJ2	0|3|0	3	1	3	0|0|6	0.01	0.02	0.5	0.66
tdp43_light	NP_079104.3	CAAP1	0|3|0	3	1	3	0|0|6	0.01	0.02	0.5	0.66
asyn_Light	NP_569831.1	MADD	3|0|0	3	1	3	0|0|6	0.01	0.02	0.5	0.66
asyn_Light	NP_663722.1	APBB1	39|41|0	80	26.67	3	11|0|30	0.01	0.01	1.95	0.67
asyn_Light	NP_066406.1	H2BC3	27|41|0	68	22.67	3	0|0|41	0.01	0.01	1.66	0.67
asyn_Light	NP_005839.3	DENND4A	33|28|0	61	20.33	3	7|3|24	0.01	0.02	1.79	0.67
asyn_Light	NP_006079.1	TUBB4B	23|30|0	53	17.67	3	0|0|32	0.01	0.01	1.66	0.67
asyn_Light	NP_001138890.1	TTC28	15|21|3	39	13	3	7|0|17	0.01	0.01	1.62	0.67
asyn_Light	NP_001164.2	ARHGAP5	11|12|0	23	7.67	3	3|0|13	0.01	0.01	1.44	0.67
asyn_Light	NP_036222.3	MACF1	6|12|0	18	6	3	0|0|16	0.01	0.01	1.12	0.67
asyn_Light	NP_001186226.1	UIMC1	5|10|0	15	5	3	0|0|14	0.01	0.02	1.07	0.67
asyn_Light	NP_057332.1	AKAP11	7|5|0	12	4	3	0|0|11	0.01	0.01	1.09	0.67
tdp43_light	NP_001008657.1	TCOF1	0|11|0	11	3.67	3	4|3|8	0.01	0.01	0.73	0.67
asyn_Light	NP_002943.2	RPS2	6|5|0	11	3.67	3	2|0|8	0.01	0.01	1.1	0.67
asyn_Light	NP_076412.3	PHACTR4	5|5|0	10	3.33	3	2|0|7	0.01	0.01	1.11	0.67
tdp43_light	NP_004332.2	CAD	0|9|0	9	3	3	0|0|13	0.01	0.02	0.69	0.67
tdp43_light	NP_005013.1	PFN1	4|5|0	9	3	3	0|0|9	0.01	0.01	1	0.67
tdp43_light	NP_001070908.1	BCLAF1	0|8|0	8	2.67	3	0|0|12	0.01	0.02	0.67	0.67
asyn_Light	NP_005177.2	CAPN1	2|6|0	8	2.67	3	0|0|10	0.01	0.01	0.8	0.67
asyn_Light	NP_036614.1	ZNF281	2|6|0	8	2.67	3	0|0|10	0.01	0.01	0.8	0.67
asyn_Light	NP_055526.3	CCP110	3|4|0	7	2.33	3	0|0|8	0.01	0.01	0.88	0.67
asyn_Light	NP_058633.2	POLA1	4|3|0	7	2.33	3	0|0|8	0.01	0.01	0.88	0.67
asyn_Light	NP_003913.3	HERC1	5|0|0	5	1.67	3	0|0|9	0.01	0.01	0.56	0.67
tdp43_light	NP_001001.2	RPS6	0|4|0	4	1.33	3	3|0|4	0.01	0.01	0.57	0.67
tdp43_light	NP_001034679.2	USP9X	0|4|0	4	1.33	3	3|0|4	0.01	0.01	0.57	0.67
asyn_Light	NP_647476.1	TAF6	0|3|0	3	1	3	2|0|4	0.01	0.01	0.5	0.67
asyn_Light	NP_001248341.1	DCTN2	2|0|0	2	0.67	3	0|0|5	0.01	0.02	0.4	0.67
asyn_Light	NP_005427.2	CCDC6	2|0|0	2	0.67	3	0|0|5	0.01	0.02	0.4	0.67
tdp43_light	NP_036347.1	OGA	0|2|0	2	0.67	3	0|0|5	0.01	0.02	0.4	0.67
asyn_Dark	NP_055456.2	MDC1	2|0|0	2	0.67	3	0|0|5	0.01	0.02	0.4	0.67
asyn_Dark	NP_055491.1	PUM1	2|0|0	2	0.67	3	0|0|5	0.01	0.02	0.4	0.67
asyn_Light	NP_055541.1	TBKBP1	0|2|0	2	0.67	3	0|0|5	0.01	0.02	0.4	0.67
asyn_Light	NP_061981.2	SMG9	0|2|0	2	0.67	3	0|0|5	0.01	0.02	0.4	0.67
tdp43_light	NP_116165.1	JMJD1C	0|2|0	2	0.67	3	0|0|5	0.01	0.02	0.4	0.67
asyn_Light	NP_005078.2	FXR1	20|18|0	38	12.67	3	7|0|17	0	0.01	1.58	0.68
asyn_Light	NP_079426.2	TARS2	12|11|0	23	7.67	3	0|0|17	0	0.01	1.35	0.68
asyn_Light	NP_001123995.1	CSDE1	8|10|0	18	6	3	0|0|15	0	0.01	1.2	0.68
asyn_Light	NP_060493.3	YEATS2	6|9|0	15	5	3	6|2|5	0.01	0.01	1.15	0.68
tdp43_light	NP_149417.1	GPANK1	3|11|0	14	4.67	3	4|0|11	0.01	0.01	0.93	0.68
asyn_Dark	NP_000984.1	RPL31	4|0|7	11	3.67	3	0|7|4	0	0.01	1	0.68
asyn_Light	NP_003968.2	AIP	5|6|0	11	3.67	3	0|0|11	0	0.01	1	0.68
asyn_Light	NP_659498.4	SKA3	6|5|0	11	3.67	3	5|0|5	0	0.01	1.1	0.68
asyn_Light	NP_000245.2	MTR	5|5|0	10	3.33	3	0|0|10	0	0	1	0.68
asyn_Light	NP_002084.2	GSK3B	6|4|0	10	3.33	3	2|0|8	0.01	0.01	1	0.68
asyn_Light	NP_060921.3	CENPJ	6|3|0	9	3	3	2|0|8	0	0.01	0.9	0.68
asyn_Light	NP_001243595.1	FAM193A	4|4|0	8	2.67	3	0|0|9	0	0	0.89	0.68
asyn_Light	NP_071801.1	XRCC4	0|5|3	8	2.67	3	6|0|3	0	0.01	0.89	0.68
asyn_Light	NP_001003.1	RPS8	4|3|0	7	2.33	3	2|0|6	0	0.01	0.88	0.68
asyn_Light	NP_002257.1	KPNA2	3|4|0	7	2.33	3	2|0|6	0	0.01	0.88	0.68
asyn_Light	NP_006333.1	TACC3	3|3|0	6	2	3	3|0|4	0	0	0.86	0.68
asyn_Light	NP_000938.2	PRIM2	3|2|0	5	1.67	3	0|0|7	0	0.01	0.71	0.68
tdp43_light	NP_001011.1	RPS16	0|4|0	4	1.33	3	0|0|8	0.01	0.01	0.5	0.68
tdp43_light	NP_004790.2	ZFYVE9	0|4|0	4	1.33	3	0|0|8	0.01	0.01	0.5	0.68
tdp43_light	NP_006383.2	NOP56	0|4|0	4	1.33	3	0|0|8	0.01	0.01	0.5	0.68
tdp43_light	NP_066953.1	PPIA	0|4|0	4	1.33	3	0|0|8	0.01	0.01	0.5	0.68
tdp43_light	NP_653171.1	JPT2	0|4|0	4	1.33	3	0|0|8	0.01	0.01	0.5	0.68
asyn_Light	NP_852469.1	TCF20	0|4|0	4	1.33	3	0|0|8	0.01	0.01	0.5	0.68
tdp43_light	NP_000938.2	PRIM2	0|3|0	3	1	3	0|0|7	0	0.01	0.43	0.68
tdp43_light	NP_001013009.2	KNOP1	0|3|0	3	1	3	0|0|7	0	0.01	0.43	0.68
asyn_Light	NP_001914.3	DDB1	3|0|0	3	1	3	0|0|7	0	0.01	0.43	0.68
tdp43_light	NP_002289.2	LCP1	0|3|0	3	1	3	0|0|7	0	0.01	0.43	0.68
tdp43_light	NP_002625.1	PHB1	0|3|0	3	1	3	0|0|7	0	0.01	0.43	0.68
tdp43_light	NP_005780.2	PSME3	0|3|0	3	1	3	0|0|7	0	0.01	0.43	0.68
tdp43_light	NP_006126.1	CAPZA1	0|3|0	3	1	3	0|3|3	0.01	0.01	0.5	0.68
asyn_Light	NP_036369.2	SIRT2	3|0|0	3	1	3	0|0|7	0	0.01	0.43	0.68
tdp43_light	NP_001490.1	GLE1	0|2|0	2	0.67	3	0|2|3	0	0.01	0.4	0.68
tdp43_light	NP_061828.1	UBB	55|82|17	154	51.33	3	17|17|43	0	0	2	0.69
asyn_Light	NP_001186307.1	GBF1	35|36|0	71	23.67	3	6|0|33	0	0	1.82	0.69
asyn_Light	NP_001419.1	ENO1	18|22|0	40	13.33	3	2|0|25	0	0	1.48	0.69
asyn_Light	NP_055548.3	ZFYVE16	18|21|0	39	13	3	4|0|22	0	0	1.5	0.69
asyn_Light	NP_005890.2	NBR1	13|21|0	34	11.33	3	7|0|18	0	0.01	1.36	0.69
asyn_Light	NP_055246.2	PALD1	13|16|0	29	9.67	3	0|0|22	0	0	1.32	0.69
asyn_Light	NP_001092282.1	SEPTIN8	14|13|0	27	9	3	0|0|20	0	0	1.35	0.69
asyn_Light	NP_056130.2	LARP1	11|14|0	25	8.33	3	3|0|16	0	0	1.32	0.69
asyn_Light	NP_821133.1	TUBB	25|0|0	25	8.33	3	0|0|29	0	0.01	0.86	0.69
asyn_Light	NP_001138630.1	HBS1L	10|14|0	24	8	3	0|0|19	0	0.01	1.26	0.69
tdp43_light	NP_663760.1	ATXN2L	7|17|0	24	8	3	3|0|19	0	0	1.09	0.69
tdp43_light	NP_005753.1	TRIM28	5|18|0	23	7.67	3	4|0|19	0	0	1	0.69
asyn_Light	NP_066390.1	H2AC8	0|17|2	19	6.33	3	0|4|18	0	0	0.86	0.69
asyn_Light	NP_036525.1	PFAS	12|6|0	18	6	3	0|0|18	0	0	1	0.69
tdp43_light	NP_001135766.1	SPART	3|13|0	16	5.33	3	0|0|18	0	0.01	0.89	0.69
asyn_Light	NP_001136112.1	TNRC6C	8|8|0	16	5.33	3	0|0|14	0	0	1.14	0.69
asyn_Light	NP_653311.1	SEPTIN10	9|5|0	14	4.67	3	0|0|14	0	0.01	1	0.69
asyn_Light	NP_000984.1	RPL31	5|2|6	13	4.33	3	0|7|4	0	0	1.18	0.69
asyn_Light	NP_003555.1	TAGLN2	6|6|0	12	4	3	3|0|8	0	0	1.09	0.69
asyn_Light	NP_000959.2	RPL4	6|5|0	11	3.67	3	4|0|7	0	0	1	0.69
asyn_Light	NP_001073152.1	KIAA1191	6|4|0	10	3.33	3	0|0|11	0	0.01	0.91	0.69
asyn_Light	NP_001681.2	ATP6V1A	5|4|0	9	3	3	0|0|10	0	0	0.9	0.69
tdp43_light	NP_006074.2	IK	0|8|0	8	2.67	3	0|0|13	0	0.01	0.62	0.69
tdp43_light	NP_004492.2	HNRNPU	0|7|0	7	2.33	3	0|2|10	0	0	0.58	0.69
asyn_Light	NP_000998.1	RPS4X	4|2|0	6	2	3	0|0|9	0	0	0.67	0.69
asyn_Light	NP_065176.3	NAV1	0|6|0	6	2	3	0|0|11	0	0.01	0.55	0.69
tdp43_light	NP_000961.2	RPL6	0|5|0	5	1.67	3	4|0|5	0	0.01	0.56	0.69
asyn_Light	NP_001106673.1	NACA	5|0|0	5	1.67	3	4|0|5	0	0.01	0.56	0.69
tdp43_light	NP_056988.3	EIF5B	0|5|0	5	1.67	3	0|0|10	0	0	0.5	0.69
tdp43_light	NP_000997.1	RPS3A	0|4|0	4	1.33	3	0|0|9	0	0	0.44	0.69
tdp43_light	NP_001793.1	CDR2	4|0|0	4	1.33	3	0|0|9	0	0	0.44	0.69
tdp43_light	NP_003585.3	TTF2	0|4|0	4	1.33	3	0|0|9	0	0	0.44	0.69
tdp43_light	NP_004448.2	ACSL3	4|0|0	4	1.33	3	3|0|5	0	0.01	0.5	0.69
asyn_Light	NP_078997.4	ZFHX4	0|4|0	4	1.33	3	0|0|9	0	0	0.44	0.69
asyn_Light	NP_848514.1	ARNT	0|3|0	3	1	3	3|0|4	0	0	0.43	0.69
asyn_Light	NP_002464.1	MYH9	23|28|0	51	17	3	0|2|32	0	0	1.5	0.7
asyn_Light	NP_002874.1	RANGAP1	21|28|0	49	16.33	3	6|0|28	0	0	1.44	0.7
asyn_Light	NP_008996.1	CDC37	26|23|0	49	16.33	3	3|0|29	0	0	1.53	0.7
asyn_Light	NP_112598.2	EPPK1	15|27|0	42	14	3	5|4|23	0	0	1.31	0.7
asyn_Light	NP_001393.1	EEF1A1	15|22|3	40	13.33	3	7|0|21	0	0	1.43	0.7
asyn_Light	NP_006188.3	PCM1	16|21|0	37	12.33	3	4|0|23	0	0	1.37	0.7
asyn_Light	NP_055816.2	SPEN	12|25|0	37	12.33	3	3|3|25	0	0	1.19	0.7
asyn_Light	NP_061141.2	UNC45A	15|18|0	33	11	3	0|0|25	0	0	1.32	0.7
asyn_Light	NP_001189360.1	PRDX1	13|18|0	31	10.33	3	9|0|15	0	0	1.29	0.7
asyn_Light	NP_001129115.1	DCTN4	14|14|0	28	9.33	3	4|0|17	0	0	1.33	0.7
asyn_Light	NP_001193727.1	PKM	13|15|0	28	9.33	3	5|0|16	0	0	1.33	0.7
asyn_Light	NP_003741.1	EIF3A	14|14|0	28	9.33	3	0|0|22	0	0	1.27	0.7
tdp43_light	NP_001189360.1	PRDX1	18|8|0	26	8.67	3	9|0|15	0	0	1.08	0.7
tdp43_light	NP_659499.2	ZUP1	2|23|0	25	8.33	3	2|0|27	0	0	0.86	0.7
asyn_Light	NP_057417.3	SRRM2	8|12|3	23	7.67	3	9|0|9	0	0	1.28	0.7
asyn_Light	NP_005947.3	MTHFD1	14|8|0	22	7.33	3	5|0|15	0	0	1.1	0.7
asyn_Light	NP_055661.3	WASHC5	12|8|0	20	6.67	3	3|0|15	0	0	1.11	0.7
asyn_Light	NP_003602.1	OFD1	6|8|0	14	4.67	3	0|0|15	0	0	0.93	0.7
asyn_Light	NP_004593.2	STAU1	8|6|0	14	4.67	3	3|0|11	0	0	1	0.7
tdp43_light	NP_976221.1	HDLBP	4|10|0	14	4.67	3	0|0|17	0	0	0.82	0.7
tdp43_light	NP_113584.3	HUWE1	4|8|0	12	4	3	2|0|12	0	0	0.86	0.7
asyn_Light	NP_001460.1	XRCC6	4|6|0	10	3.33	3	0|0|12	0	0	0.83	0.7
asyn_Light	NP_001972.1	EPS15	5|5|0	10	3.33	3	2|0|9	0	0	0.91	0.7
tdp43_light	NP_057651.1	BCCIP	2|6|0	8	2.67	3	0|0|12	0	0	0.67	0.7
asyn_Light	NP_001077430.1	WDR62	5|2|0	7	2.33	3	0|0|11	0	0	0.64	0.7
tdp43_light	NP_001407.1	EIF4A1	0|7|0	7	2.33	3	0|0|13	0	0	0.54	0.7
asyn_Dark	NP_004448.2	ACSL3	3|2|0	5	1.67	3	3|0|5	0	0	0.63	0.7
tdp43_light	NP_055692.2	HELZ	0|5|0	5	1.67	3	3|0|8	0	0	0.45	0.7
tdp43_light	NP_060338.3	TTC12	0|5|0	5	1.67	3	0|0|11	0	0	0.45	0.7
tdp43_light	NP_068572.1	DNAJC12	0|5|0	5	1.67	3	0|0|11	0	0	0.45	0.7
asyn_Light	NP_003452.1	ZYX	0|4|0	4	1.33	3	0|5|4	0	0	0.44	0.7
tdp43_light	NP_055140.1	CORO1C	0|4|0	4	1.33	3	0|0|10	0	0	0.4	0.7
asyn_Dark	NP_071801.1	XRCC4	0|4|0	4	1.33	3	6|0|3	0	0	0.44	0.7
tdp43_light	NP_001348.2	DHX9	0|3|0	3	1	3	0|0|8	0	0	0.38	0.7
asyn_Dark	NP_150254.1	RPL13	0|0|3	3	1	3	3|0|5	0	0	0.38	0.7
asyn_Light	NP_001074010.2	MGA	31|56|0	87	29	3	11|12|35	0	0	1.5	0.71
asyn_Light	NP_002511.1	NPM1	24|41|8	73	24.33	3	11|8|28	0	0	1.55	0.71
asyn_Light	NP_056077.2	WASHC2C	30|30|0	60	20	3	0|0|38	0	0	1.58	0.71
asyn_Light	NP_056281.1	PTPN23	19|25|0	44	14.67	3	3|0|29	0	0	1.38	0.71
asyn_Light	NP_056363.2	DST	25|19|0	44	14.67	3	6|0|27	0	0	1.33	0.71
asyn_Light	NP_057424.3	RAPGEF6	21|19|0	40	13.33	3	3|0|26	0	0	1.38	0.71
asyn_Light	NP_005959.2	HNRNPM	11|25|0	36	12	3	7|0|25	0	0	1.12	0.71
asyn_Dark	NP_005310.1	H1-2	11|9|11	31	10.33	3	0|0|19	0	0	1.63	0.71
tdp43_light	NP_001036069.1	XRN1	12|17|0	29	9.67	3	5|0|19	0	0	1.21	0.71
asyn_Light	NP_001129628.1	ZNF507	12|17|0	29	9.67	3	3|0|22	0	0	1.16	0.71
asyn_Light	NP_003119.2	SPTBN1	11|18|0	29	9.67	3	4|0|21	0	0	1.16	0.71
tdp43_light	NP_005078.2	FXR1	16|11|0	27	9	3	7|0|17	0	0	1.12	0.71
tdp43_light	NP_003141.2	STAT3	6|9|11	26	8.67	3	0|4|14	0	0	1.44	0.71
asyn_Light	NP_001129487.1	ANXA2	7|12|0	19	6.33	3	5|0|14	0	0	1	0.71
tdp43_light	NP_004732.2	NOLC1	10|8|0	18	6	3	5|8|4	0	0	1.06	0.71
tdp43_light	NP_056130.2	LARP1	0|11|3	14	4.67	3	3|0|16	0	0	0.74	0.71
asyn_Light	NP_057227.2	NSFL1C	7|7|0	14	4.67	3	5|0|10	0	0	0.93	0.71
asyn_Light	NP_066298.1	H3C7	7|7|0	14	4.67	3	7|0|7	0	0	1	0.71
tdp43_light	NP_904325.2	KIF1B	0|14|0	14	4.67	3	0|0|22	0	0	0.64	0.71
asyn_Light	NP_001177.1	BACH1	5|8|0	13	4.33	3	0|4|11	0	0	0.87	0.71
asyn_Light	NP_002145.3	HSPA4	6|6|0	12	4	3	0|0|14	0	0	0.86	0.71
asyn_Light	NP_004850.1	CLTC	5|7|0	12	4	3	0|0|15	0	0	0.8	0.71
asyn_Light	NP_004332.2	CAD	5|6|0	11	3.67	3	0|0|13	0	0	0.85	0.71
asyn_Light	NP_002636.2	PIK3C2A	6|4|0	10	3.33	3	0|0|14	0	0	0.71	0.71
asyn_Light	NP_055414.2	MAGED2	5|5|0	10	3.33	3	2|0|11	0	0	0.77	0.71
tdp43_light	NP_001158286.1	ACIN1	4|4|0	8	2.67	3	8|0|3	0	0	0.73	0.71
asyn_Light	NP_006411.2	ARFGEF2	5|3|0	8	2.67	3	5|0|7	0	0	0.67	0.71
asyn_Light	NP_001367.2	DYNC1H1	4|3|0	7	2.33	3	0|0|11	0	0	0.64	0.71
asyn_Light	NP_055484.3	NUP93	0|7|0	7	2.33	3	0|0|14	0	0	0.5	0.71
tdp43_light	NP_066298.1	H3C7	0|7|0	7	2.33	3	7|0|7	0	0	0.5	0.71
asyn_Dark	NP_005091.2	AKAP12	0|0|6	6	2	3	0|0|13	0	0	0.46	0.71
tdp43_light	NP_005091.2	AKAP12	0|6|0	6	2	3	0|0|13	0	0	0.46	0.71
tdp43_light	NP_060542.4	HEATR1	0|6|0	6	2	3	0|0|13	0	0	0.46	0.71
tdp43_light	NP_001171914.1	WNK1	0|5|0	5	1.67	3	0|0|12	0	0	0.42	0.71
tdp43_light	NP_006411.2	ARFGEF2	0|5|0	5	1.67	3	5|0|7	0	0	0.42	0.71
tdp43_light	NP_001091995.1	CKAP2	0|4|0	4	1.33	3	3|0|8	0	0	0.36	0.71
tdp43_light	NP_001182484.1	CLINT1	0|4|0	4	1.33	3	0|0|11	0	0	0.36	0.71
tdp43_light	NP_001542.1	IGBP1	0|4|0	4	1.33	3	0|0|11	0	0	0.36	0.71
tdp43_light	NP_002084.2	GSK3B	0|4|0	4	1.33	3	2|0|8	0	0	0.4	0.71
asyn_Light	NP_078873.2	MAP7D3	43|41|3	87	29	3	10|0|43	0	0	1.64	0.72
asyn_Light	NP_001145.1	ANXA5	17|31|0	48	16	3	10|2|28	0	0	1.2	0.72
asyn_Light	NP_004125.3	HSPA9	25|20|0	45	15	3	12|0|23	0	0	1.29	0.72
tdp43_light	NP_112533.1	HNRNPA2B1	19|12|13	44	14.67	3	7|7|15	0	0	1.52	0.72
asyn_Light	NP_037535.2	STRN4	17|22|2	41	13.67	3	11|0|20	0	0	1.32	0.72
asyn_Light	NP_057688.2	KDM3B	14|26|0	40	13.33	3	0|6|30	0	0	1.11	0.72
asyn_Light	NP_006247.1	PKN2	17|21|0	38	12.67	3	8|0|22	0	0	1.27	0.72
asyn_Light	NP_001035807.1	H2AC19	17|19|0	36	12	3	9|0|21	0	0	1.2	0.72
asyn_Light	NP_996896.1	ELOB	17|14|4	35	11.67	3	5|0|21	0	0	1.35	0.72
asyn_Light	NP_004777.1	TXNL1	16|18|0	34	11.33	3	8|0|19	0	0	1.26	0.72
tdp43_light	NP_009231.2	BRCA1	4|27|0	31	10.33	3	8|0|27	0	0	0.89	0.72
tdp43_light	NP_542417.2	PRRC2A	9|17|5	31	10.33	3	5|4|19	0	0	1.11	0.72
asyn_Light	NP_001081.1	ABCF1	13|13|0	26	8.67	3	10|0|15	0	0	1.04	0.72
tdp43_light	NP_004851.2	FXR2	0|21|3	24	8	3	0|0|31	0	0	0.77	0.72
asyn_Light	NP_055888.1	SIPA1L3	12|11|0	23	7.67	3	6|0|17	0	0	1	0.72
asyn_Light	NP_060395.5	DENND4C	12|11|0	23	7.67	3	0|0|23	0	0	1	0.72
asyn_Light	NP_004738.3	DLG5	9|13|0	22	7.33	3	4|0|18	0	0	1	0.72
asyn_Light	NP_068831.1	JUP	9|11|0	20	6.67	3	0|0|20	0	0	1	0.72
tdp43_light	NP_821133.1	TUBB	0|20|0	20	6.67	3	0|0|29	0	0	0.69	0.72
asyn_Light	NP_004412.2	DVL1	11|8|0	19	6.33	3	3|0|19	0	0	0.86	0.72
asyn_Light	NP_001408.2	EIF4B	7|8|3	18	6	3	3|5|10	0	0	1	0.72
tdp43_light	NP_061903.2	DHX29	8|7|2	17	5.67	3	0|5|12	0	0	1	0.72
tdp43_light	NP_001138890.1	TTC28	0|13|3	16	5.33	3	7|0|17	0	0	0.67	0.72
asyn_Light	NP_057336.3	BIRC6	8|8|0	16	5.33	3	2|0|15	0	0	0.94	0.72
asyn_Light	NP_037450.2	PRRC2B	5|10|0	15	5	3	4|0|15	0	0	0.79	0.72
asyn_Light	NP_068579.3	EXOC4	10|5|0	15	5	3	6|4|8	0	0	0.83	0.72
asyn_Light	NP_001026855.2	TP53BP2	8|6|0	14	4.67	3	4|0|15	0	0	0.74	0.72
asyn_Light	NP_006793.1	SF3A3	7|6|0	13	4.33	3	2|0|14	0	0	0.81	0.72
tdp43_light	NP_037450.2	PRRC2B	0|10|0	10	3.33	3	4|0|15	0	0	0.53	0.72
asyn_Light	NP_940890.3	FAM83H	3|7|0	10	3.33	3	3|0|12	0	0	0.67	0.72
asyn_Light	NP_004229.1	TRIP12	2|7|0	9	3	3	3|0|12	0	0	0.6	0.72
asyn_Dark	NP_113584.3	HUWE1	4|0|5	9	3	3	2|0|12	0	0	0.64	0.72
tdp43_light	NP_001138630.1	HBS1L	0|8|0	8	2.67	3	0|0|19	0	0	0.42	0.72
tdp43_light	NP_057336.3	BIRC6	0|8|0	8	2.67	3	2|0|15	0	0	0.47	0.72
tdp43_light	NP_149079.2	STRIP1	0|7|0	7	2.33	3	3|0|14	0	0	0.41	0.72
tdp43_light	NP_005398.1	SALL2	0|6|0	6	2	3	3|0|11	0	0	0.43	0.72
asyn_Light	NP_055690.1	KIF14	2|4|0	6	2	3	2|2|7	0	0	0.55	0.72
tdp43_light	NP_003325.2	UBA1	0|5|0	5	1.67	3	3|0|10	0	0	0.38	0.72
tdp43_light	NP_036252.1	CD2AP	0|5|0	5	1.67	3	0|0|14	0	0	0.36	0.72
tdp43_light	NP_775956.1	NSMCE2	0|5|0	5	1.67	3	0|0|13	0	0	0.38	0.72
tdp43_light	NP_127490.1	ZWINT	0|4|0	4	1.33	3	4|0|7	0	0	0.36	0.72
asyn_Light	NP_006827.1	GCN1	95|107|6	208	69.33	3	14|7|92	0	0	1.84	0.73
tdp43_light	NP_064504.2	ZC3HAV1	55|37|15	107	35.67	3	34|11|23	0	0	1.57	0.73
asyn_Light	NP_001008938.1	CKAP5	35|51|0	86	28.67	3	7|6|52	0	0	1.32	0.73
asyn_Light	NP_001163886.1	TJP2	28|49|0	77	25.67	3	11|15|39	0	0	1.18	0.73
tdp43_light	NP_006187.2	PCBP1	33|23|12	68	22.67	3	22|12|18	0	0	1.31	0.73
asyn_Light	NP_055486.2	UBE3C	31|27|0	58	19.33	3	4|0|44	0	0	1.21	0.73
tdp43_light	NP_068803.1	H4C11	8|44|4	56	18.67	3	14|26|21	0	0	0.92	0.73
asyn_Light	NP_001164100.1	CHD8	19|31|3	53	17.67	3	11|0|35	0	0	1.15	0.73
tdp43_light	NP_002511.1	NPM1	9|36|4	49	16.33	3	11|8|28	0	0	1.04	0.73
asyn_Light	NP_060919.2	UBAP2	20|27|2	49	16.33	3	9|6|28	0	0	1.14	0.73
asyn_Light	NP_060115.3	HAUS6	19|27|0	46	15.33	3	7|4|31	0	0	1.1	0.73
asyn_Light	NP_065875.3	ARHGAP21	21|18|6	45	15	3	9|10|18	0	0	1.22	0.73
tdp43_light	NP_060919.2	UBAP2	10|27|7	44	14.67	3	9|6|28	0	0	1.02	0.73
asyn_Light	NP_055944.2	SEPTIN6	21|17|0	38	12.67	3	0|0|36	0	0	1.06	0.73
asyn_Light	NP_001157616.1	CHAMP1	11|26|0	37	12.33	3	10|2|30	0	0	0.88	0.73
tdp43_light	NP_004125.3	HSPA9	21|10|6	37	12.33	3	12|0|23	0	0	1.06	0.73
asyn_Light	NP_114091.3	BBS2	20|15|2	37	12.33	3	8|0|28	0	0	1.03	0.73
tdp43_light	NP_055944.2	SEPTIN6	15|21|0	36	12	3	0|0|36	0	0	1	0.73
asyn_Light	NP_001952.1	EEF2	15|20|0	35	11.67	3	7|0|25	0	0	1.09	0.73
asyn_Light	NP_003305.1	TTC1	16|16|0	32	10.67	3	3|7|23	0	0	0.97	0.73
asyn_Light	NP_001138678.1	KIAA1671	20|9|0	29	9.67	3	9|6|22	0	0	0.78	0.73
asyn_Light	NP_060255.3	SPDL1	14|15|0	29	9.67	3	3|6|20	0	0	1	0.73
tdp43_light	NP_001511.2	GTF3C1	0|28|0	28	9.33	3	0|0|43	0	0	0.65	0.73
asyn_Light	NP_071394.2	CLSPN	14|14|0	28	9.33	3	7|3|20	0	0	0.93	0.73
asyn_Dark	NP_002366.2	MAP4	8|8|11	27	9	3	8|3|16	0	0	1	0.73
asyn_Light	NP_001171671.1	ZBTB33	10|14|2	26	8.67	3	6|6|18	0	0	0.87	0.73
tdp43_light	NP_002874.1	RANGAP1	4|22|0	26	8.67	3	6|0|28	0	0	0.76	0.73
asyn_Light	NP_112533.1	HNRNPA2B1	8|15|3	26	8.67	3	7|7|15	0	0	0.9	0.73
asyn_Light	NP_542417.2	PRRC2A	13|13|0	26	8.67	3	5|4|19	0	0	0.93	0.73
asyn_Light	NP_001087.2	ACLY	13|11|0	24	8	3	4|0|25	0	0	0.83	0.73
asyn_Dark	NP_005078.2	FXR1	6|9|8	23	7.67	3	7|0|17	0	0	0.96	0.73
asyn_Light	NP_003371.2	VIM	8|14|0	22	7.33	3	12|0|17	0	0	0.76	0.73
asyn_Light	NP_114366.1	PCBP2	0|9|13	22	7.33	3	0|12|14	0	0	0.85	0.73
tdp43_light	NP_001419.1	ENO1	4|14|0	18	6	3	2|0|25	0	0	0.67	0.73
asyn_Light	NP_062817.2	EIF4ENIF1	6|11|0	17	5.67	3	0|0|23	0	0	0.74	0.73
asyn_Light	NP_006022.3	PCNT	8|8|0	16	5.33	3	6|0|15	0	0	0.76	0.73
asyn_Light	NP_006635.2	HSPH1	5|11|0	16	5.33	3	4|0|21	0	0	0.64	0.73
asyn_Light	NP_054740.3	SSX2IP	3|12|0	15	5	3	4|0|22	0	0	0.58	0.73
asyn_Light	NP_115984.3	PPP1R9B	9|6|0	15	5	3	4|0|17	0	0	0.71	0.73
tdp43_light	NP_114366.1	PCBP2	0|0|14	14	4.67	3	0|12|14	0	0	0.54	0.73
asyn_Light	NP_004732.2	NOLC1	7|5|0	12	4	3	5|8|4	0	0	0.71	0.73
tdp43_light	NP_114432.2	BRIP1	0|12|0	12	4	3	6|2|18	0	0	0.46	0.73
tdp43_light	NP_001139526.1	SNCA	0|0|11	11	3.67	3	0|12|13	0	0	0.44	0.73
asyn_Light	NP_006302.2	NCOR1	4|6|0	10	3.33	3	4|2|11	0	0	0.59	0.73
tdp43_light	NP_004081.1	DUSP3	0|7|0	7	2.33	3	4|0|14	0	0	0.39	0.73
asyn_Light	NP_060458.3	SCYL2	121|122|19	262	87.33	3	39|21|76	0	0	1.93	0.74
asyn_Light	NP_005338.1	HSPA5	67|98|0	165	55	3	45|0|71	0	0	1.42	0.74
asyn_Light	NP_068814.2	HSPA2	126|0|0	126	42	3	0|0|136	0	0	0.93	0.74
tdp43_light	NP_001084.3	ACACB	33|85|4	122	40.67	3	19|0|86	0	0	1.16	0.74
asyn_Light	NP_060386.1	PIH1D1	55|63|3	121	40.33	3	22|3|59	0	0	1.44	0.74
asyn_Light	NP_060506.5	ATG2B	60|61|0	121	40.33	3	14|0|63	0	0	1.57	0.74
asyn_Light	NP_055535.2	SLK	49|56|0	105	35	3	16|4|56	0	0	1.38	0.74
tdp43_light	NP_066407.1	H2BC5	43|48|10	101	33.67	3	37|32|0	0	0	1.46	0.74
asyn_Light	NP_001075109.1	PRKDC	52|45|0	97	32.33	3	10|7|61	0	0	1.24	0.74
asyn_Light	NP_115593.3	ANKRD17	43|49|5	97	32.33	3	16|0|62	0	0	1.24	0.74
asyn_Light	NP_055627.2	CEP170	35|54|2	91	30.33	3	11|5|56	0	0	1.26	0.74
asyn_Light	NP_068803.1	H4C11	28|39|11	78	26	3	14|26|21	0	0	1.28	0.74
tdp43_light	NP_060386.1	PIH1D1	12|62|3	77	25.67	3	22|3|59	0	0	0.92	0.74
asyn_Light	NP_886553.3	EIF4G1	28|38|0	66	22	3	12|6|42	0	0	1.1	0.74
asyn_Light	NP_060702.1	WASHC2A	32|30|2	64	21.33	3	11|9|36	0	0	1.14	0.74
asyn_Light	NP_005989.3	CCT3	30|28|0	58	19.33	3	4|4|41	0	0	1.18	0.74
asyn_Light	NP_055987.2	PRRC2C	27|27|0	54	18	3	12|12|28	0	0	1.04	0.74
asyn_Light	NP_005222.2	CTTN	16|33|2	51	17	3	21|8|28	0	0	0.89	0.74
tdp43_light	NP_055987.2	PRRC2C	21|25|4	50	16.67	3	12|12|28	0	0	0.96	0.74
asyn_Light	NP_002147.2	HSPD1	21|26|0	47	15.67	3	16|11|25	0	0	0.9	0.74
asyn_Light	NP_001139754.1	SRP54	21|25|0	46	15.33	3	9|4|31	0	0	1.05	0.74
asyn_Light	NP_064502.9	LARS1	21|25|0	46	15.33	3	12|0|38	0	0	0.92	0.74
asyn_Light	NP_853530.2	CUX1	18|27|0	45	15	3	13|11|29	0	0	0.85	0.74
asyn_Light	NP_004614.3	TTC4	23|16|4	43	14.33	3	19|5|21	0	0	0.96	0.74
asyn_Light	NP_055625.4	CEP350	21|18|0	39	13	3	7|6|34	0	0	0.83	0.74
tdp43_light	NP_055486.2	UBE3C	8|25|2	35	11.67	3	4|0|44	0	0	0.73	0.74
tdp43_light	NP_663722.1	APBB1	15|13|5	33	11	3	11|0|30	0	0	0.8	0.74
tdp43_light	NP_065875.3	ARHGAP21	14|11|7	32	10.67	3	9|10|18	0	0	0.86	0.74
tdp43_light	NP_112598.2	EPPK1	13|12|7	32	10.67	3	5|4|23	0	0	1	0.74
asyn_Light	NP_037386.1	TBK1	12|17|0	29	9.67	3	8|0|27	0	0	0.83	0.74
asyn_Light	NP_054831.2	TRPS1	9|17|0	26	8.67	3	13|6|24	0	0	0.6	0.74
asyn_Light	NP_116189.1	C1orf198	10|16|0	26	8.67	3	9|2|27	0	0	0.68	0.74
asyn_Light	NP_009231.2	BRCA1	9|16|0	25	8.33	3	8|0|27	0	0	0.71	0.74
asyn_Light	NP_620305.1	SON	2|22|0	24	8	3	5|5|37	0	0	0.51	0.74
[truncated: 410 more rows]
